# Supplementary material for: Identification of miRNA in Sheep Intramuscular Fat and the Role of miR-193a-5p in Proliferation and Differentiation of 3T3-L1
Source: Front Genet. 2021 Apr 15;12:633295. doi: 10.3389/fgene.2021.633295 (PMC8083875; doi:10.3389/fgene.2021.633295)
Supplement: Supplementary Table 1 — Primers used in the RT-qPCR analysis. [file Data_Sheet_1.XLSX]

## Sheet: Table S1
Primer sequence used for qPCR in this study
Genes	Sequence(5'to3'）
ACAA2-F	GTGTTCATCGTTGCTGCTAAG
ACAA2-R	TTCCTGACATCCACTCACAATG
C/EBPα-F	CGCAAGAGCCGAGATAAAGC
C/EBPα-R	CGGTCATTGTCACTGGTCAACT
PPARγ-F	AGGACTACCAAAGTGCCATCAAA
PPARγ-R	GAGGCTTTATCCCCACAGACAC
Cyclin B -F	GACTGGCTAGTGCAGGTTCAGATG
Cyclin B-R	ATGGCAGTGACACCAACCAGTTG
CDK4-F	TGAGATGGAGGAGTCTGGAGCAC
CDK4-R	CTCGGAAGGCAGAGATTCGCTTG
U6-F	GCTTCGGCAGCACATATACTAAAAT
U6-R	CGCTTCACGAATTTGCGTGTCAT
GAPDH-F	TGCTGAGTATGTCGTGGAGTCT
GAPDH-R	ATGCATTGCTGACAATCTTGAG
miRNA-193a-5P	GGTCTTTGCGGGCGAGATGAA
miRNA-500-5P	AATCCTTGCTACCTGGGTGAG
Let-7e-5p	TGAGGTAGGAGGTTGTATAGTTA
miR-193b-5p	GGGGTTTTGAGGGCGAGATG
miＲ-197-3p	GTTCACCACCTTCTCCAC
miR-328-3P	GGGGCAAGTCACTAGTGGTT
miR-224-5P	CTGGTAGGTAAGTCACTA
miR-1260	ATCCCACCGCTGCCACCAAA
miR-380-3P	CATGTAATGTGGTCCACGTCTA
miR-151-3P	CTAGACTGAAGCTCCTTGAGG
