# Supplementary material for: Identification of miRNA in Sheep Intramuscular Fat and the Role of miR-193a-5p in Proliferation and Differentiation of 3T3-L1
Source: Front Genet. 2021 Apr 15;12:633295. doi: 10.3389/fgene.2021.633295 (PMC8083875; doi:10.3389/fgene.2021.633295)
Supplement: Supplementary Table 2 — Summary of known and predicted miRNA in this study. [file Data_Sheet_2.XLSX]

## Sheet: Table S2
Summary of known and predicted miRNA in this study
Pre-miRNA Index	miRNA_Index	miR_name	miR_seq	len	genomeID	strand	start	end	pre-miRNA_seq	#mir/MIR	mirIDs,	rep_mirID	rep_mirSeq	rep_miRID	rep_miRSeq	type	Sequence in miRbase	group	SS	hairpinLen	CG%	dG	Mth_12_1(raw)	Mth_12_2(raw)	Mth_12_3(raw)	Mth_2_1(raw)	Mth_2_2(raw)	Mth_2_3(raw)	Mth_12_1(norm)	Mth_12_2(norm)	Mth_12_3(norm)	Mth_2_1(norm)	Mth_2_2(norm)	Mth_2_3(norm)	Expression level
1	1	oar-let-7d_R+2	AGAGGTAGTAGGTTGCATAGTT	22	chr2	-	27312328	27312428	aatgggttcctaggaAGAGGTAGTAGGTTGCATAGTTttagggcagggattttgcccacaaggaggtaaCTATACGACCTGCTGCCTTTCTtagggcctta	14	oar-let-7d,mml-let-7d,hsa-let-7d,ppy-let-7d,chi-let-7d,bta-let-7d,cja-let-7d,ptr-let-7d,cgr-let-7d,mmu-let-7d,rno-let-7d,cpo-let-7d,ssc-let-7d,dno-let-7d,	oar-let-7d	cctaggaAGAGGTAGTAGGTTGCATAGttttagggcagggattttgcccacaaggaggtaactatacgacctgctgcctttcttagg	oar-let-7d	AGAGGTAGTAGGTTGCATAG	5'	Diff	gp1a	...(((.(((((((.(((((((((((((((.((((((...((((((.....))))))..........)))))).)))))))))))))))))))))))))..	96	47.5	-48.1	4086.5	5304.5	3601.5	5152.5	14633	12687.5	4496.51	5409.74	6074.56	6781.85	9789.36	6939.63	high
1	2	chi-let-7d-3p_R+1	CTATACGACCTGCTGCCTTTCT	22	chr2	-	27312328	27312428	aatgggttcctaggaAGAGGTAGTAGGTTGCATAGTTttagggcagggattttgcccacaaggaggtaaCTATACGACCTGCTGCCTTTCTtagggcctta	14	oar-let-7d,mml-let-7d,hsa-let-7d,ppy-let-7d,chi-let-7d,bta-let-7d,cja-let-7d,ptr-let-7d,cgr-let-7d,mmu-let-7d,rno-let-7d,cpo-let-7d,ssc-let-7d,dno-let-7d,	chi-let-7d	aatgggttcctaggaAGAGGTAGTAGGTTGCATAGTTttagggcagggattttgcccacaaggaggtaaCTATACGACCTGCTGCCTTTCttagggccttattat	chi-let-7d-3p	CTATACGACCTGCTGCCTTTC	3'	Diff	gp1a	...(((.(((((((.(((((((((((((((.((((((...((((((.....))))))..........)))))).)))))))))))))))))))))))))..	96	47.5	-48.1	12949	8851	6429	8085	17662	25222	14248.2	9026.6	10843.6	10641.7	11815.7	13795.6	high
2	3	oar-let-7i	TGAGGTAGTAGTTTGTGCTGTT	22	chr3	-	156850160	156850267	cccgacaccatggccctggcTGAGGTAGTAGTTTGTGCTGTTggtcgggttgtgacattgcccgctgtggagataaCTGCGCAAGCTACTGCCTTGCTagtgctggtg	20	oar-let-7i,bta-let-7i,hsa-let-7i,ppy-let-7i,chi-let-7i,ggo-let-7i,cja-let-7i,pha-let-7i,ppa-let-7i,nle-let-7i,cpo-let-7i,tch-let-7i,dno-let-7i,mml-let-7i,mmu-let-7i,rno-let-7i,ssc-let-7i,ptr-let-7i,oga-let-7i,cgr-let-7i,	oar-let-7i	ctggcTGAGGTAGTAGTTTGTGCTGTTggtcgggttgtgacattgcccgctgtggagataactgcgcaagctactgccttgcta	oar-let-7i	TGAGGTAGTAGTTTGTGCTGTT	5'	Yes	gp1a	.....((((..(((.(((((.(((((((((((((((((.(((((.(((((.........)))))))........))).)))))))))))))))))))))).)))))))	103	57.4	-51.9	5681	10579	6829	9158	22722	27820	6250.99	10788.9	11518.3	12054	15200.8	15216.6	high
2	4	chi-let-7i-3p	CTGCGCAAGCTACTGCCTTGCT	22	chr3	-	156850160	156850267	cccgacaccatggccctggcTGAGGTAGTAGTTTGTGCTGTTggtcgggttgtgacattgcccgctgtggagataaCTGCGCAAGCTACTGCCTTGCTagtgctggtg	20	oar-let-7i,bta-let-7i,hsa-let-7i,ppy-let-7i,chi-let-7i,ggo-let-7i,cja-let-7i,pha-let-7i,ppa-let-7i,nle-let-7i,cpo-let-7i,tch-let-7i,dno-let-7i,mml-let-7i,mmu-let-7i,rno-let-7i,ssc-let-7i,ptr-let-7i,oga-let-7i,cgr-let-7i,	chi-let-7i	cccgacaccatggccctggcTGAGGTAGTAGTTTGTGCTGTTggtcgggttgtgacattgcccgctgtggagataaCTGCGCAAGCTACTGCCTTGCTagtgctggtg	chi-let-7i-3p	CTGCGCAAGCTACTGCCTTGCT	3'	Yes	gp1a	.....((((..(((.(((((.(((((((((((((((((.(((((.(((((.........)))))))........))).)))))))))))))))))))))).)))))))	103	57.4	-51.9	128	104	107	203	534	668	140.843	106.063	180.474	267.194	357.242	365.373	middle
3	5	oar-let-7c	TGAGGTAGTAGGTTGTATGGTT	22	chr1	-	138828261	138828368	gaagctgtgtgcatccgggtTGAGGTAGTAGGTTGTATGGTTtagagttacaccctgggagttaaCTGTACAACCTTCTAGCTTTCCttggagcacacttgagccatc	23	oar-let-7c,bta-let-7c,mml-let-7c,hsa-let-7c,ppy-let-7c,chi-let-7c,ggo-let-7c,cja-let-7c,pha-let-7c,ppa-let-7c,mmr-let-7c,dma-let-7c,nle-let-7c,oga-let-7c,cpo-let-7c,dno-let-7c-1,ptr-let-7c,oan-let-7c-1,oan-let-7c-2,cgr-let-7c-1,mmu-let-7c-1,rno-let-7c-1,ssc-let-7c,	oar-let-7c	gcatccgggtTGAGGTAGTAGGTTGTATGGTTtagagttacaccctgggagttaactgtacaaccttctagctttccttggagc	oar-let-7c	TGAGGTAGTAGGTTGTATGGTT	5'	Yes	gp1a	...(((((((((.(((..(..(((.(((.((((((((..(((..((.(..(.....)..).)))))..)))))))).))).)))..)..)))))))))...)))....	101	48.1	-43.4	3549.5	5633.5	4289.5	3965.5	10999	9606.5	3905.63	5745.27	7235	5219.49	7358.24	5254.43	middle
3	6	chi-let-7c-3p	CTGTACAACCTTCTAGCTTTCC	22	chr1	-	138828261	138828368	gaagctgtgtgcatccgggtTGAGGTAGTAGGTTGTATGGTTtagagttacaccctgggagttaaCTGTACAACCTTCTAGCTTTCCttggagcacacttgagccatc	23	oar-let-7c,bta-let-7c,mml-let-7c,hsa-let-7c,ppy-let-7c,chi-let-7c,ggo-let-7c,cja-let-7c,pha-let-7c,ppa-let-7c,mmr-let-7c,dma-let-7c,nle-let-7c,oga-let-7c,cpo-let-7c,dno-let-7c-1,ptr-let-7c,oan-let-7c-1,oan-let-7c-2,cgr-let-7c-1,mmu-let-7c-1,rno-let-7c-1,ssc-let-7c,	chi-let-7c	gaagctgtgtgcatccgggtTGAGGTAGTAGGTTGTATGGTTtagagttacaccctgggagttaaCTGTACAACCTTCTAGCTTTCCttggagcacacttgagccatc	chi-let-7c-3p	CTGTACAACCTTCTAGCTTTCC	3'	Yes	gp1a	...(((((((((.(((..(..(((.(((.((((((((..(((..((.(..(.....)..).)))))..)))))))).))).)))..)..)))))))))...)))....	101	48.1	-43.4	9	0	0	0	9	10	9.90299	0	0	0	6.02093	5.46966	low
4	7	oar-let-7b_R+1	TGAGGTAGTAGGTTGTGTGGTT	22	chr3	+	220572595	220572691	ggcggggTGAGGTAGTAGGTTGTGTGGTTtcagggtagtgatgttgccccctcggaagataaCTATACAACCTACTGCCTTCCTtgaggggcccagt	20	oar-let-7b,chi-let-7b,bta-let-7b,sbo-let-7b,pha-let-7b,ppa-let-7b,mmr-let-7b,dma-let-7b,oga-let-7b,mml-let-7b,ppy-let-7b,ggo-let-7b,hsa-let-7b,ptr-let-7b,oan-let-7b,cgr-let-7b,mmu-let-7b,rno-let-7b,cpo-let-7b,dno-let-7b,	oar-let-7b	cggggTGAGGTAGTAGGTTGTGTGGTttcagggtagtgatgttgccccctcggaagataactatacaacctactgccttccttg	oar-let-7b	TGAGGTAGTAGGTTGTGTGGT	5'	Diff	gp1a	.((.((((.((((((((((((((((((((...((((((.....))))))..((....)).)))))))))))))))))))).((....)).)))).))	96	54.6	-47.3	33650.5	33213	27608	31514	78960	77589.5	37026.7	33871.9	46565.7	41479.5	52823.6	42438.8	high
4	8	chi-let-7b-3p	CTATACAACCTACTGCCTTCCT	22	chr3	+	220572595	220572691	ggcggggTGAGGTAGTAGGTTGTGTGGTTtcagggtagtgatgttgccccctcggaagataaCTATACAACCTACTGCCTTCCTtgaggggcccagt	20	oar-let-7b,chi-let-7b,bta-let-7b,sbo-let-7b,pha-let-7b,ppa-let-7b,mmr-let-7b,dma-let-7b,oga-let-7b,mml-let-7b,ppy-let-7b,ggo-let-7b,hsa-let-7b,ptr-let-7b,oan-let-7b,cgr-let-7b,mmu-let-7b,rno-let-7b,cpo-let-7b,dno-let-7b,	chi-let-7b	ggcggggTGAGGTAGTAGGTTGTGTGGTTtcagggtagtgatgttgccccctcggaagataaCTATACAACCTACTGCCTTCCTtgaggggcccagt	chi-let-7b-3p	CTATACAACCTACTGCCTTCCT	3'	Yes	gp1a	.((.((((.((((((((((((((((((((...((((((.....))))))..((....)).)))))))))))))))))))).((....)).)))).))	96	54.6	-47.3	3431	2173	1866	1670	3228	4807	3775.24	2216.11	3147.34	2198.1	2159.51	2629.27	middle
5	9	oar-let-7g_R+1	TGAGGTAGTAGTTTGTACAGTT	22	chr19	+	48603604	48603733	tccttttgcctgattccaggcTGAGGTAGTAGTTTGTACAGTTtgagggtctatgataccacccggtacaggagataaCTGTACAGGCCACTGCCTTGCCgggaacagtgcgccggctaccaagtggggc	23	oar-let-7g,bta-let-7g,ptr-let-7g,chi-let-7g,cja-let-7g,pha-let-7g,ppa-let-7g,dma-let-7g,nle-let-7g,tch-let-7g,dno-let-7g,mml-let-7g,hsa-let-7g,ppy-let-7g,ggo-let-7g,mmr-let-7g,cpo-let-7g,oga-let-7g,oan-let-7g,cgr-let-7g,mmu-let-7g,rno-let-7g,ssc-let-7g,	oar-let-7g	aggcTGAGGTAGTAGTTTGTACAGTttgagggtctatgataccacccggtacaggagataactgtacaggccactgccttgcc	oar-let-7g	TGAGGTAGTAGTTTGTACAGT	5'	Diff	gp1a	.......(((((.((((.(((.((((((((.(..(((((((((.....((((.((.((((....))))))..)))))))))))))..).))))))))))).))))))).))....(((.((....)))))	104	54.6	-53.6	14175.2	30765.7	12465.5	15149.2	32260.7	37334.3	15597.4	31376	21025.3	19939.7	21582.1	20420.6	high
5	10	chi-let-7g-3p_1ss22CT	CTGTACAGGCCACTGCCTTGCT	22	chr19	+	48603604	48603733	tccttttgcctgattccaggcTGAGGTAGTAGTTTGTACAGTTtgagggtctatgataccacccggtacaggagataaCTGTACAGGCCACTGCCTTGCCgggaacagtgcgccggctaccaagtggggc	23	oar-let-7g,bta-let-7g,ptr-let-7g,chi-let-7g,cja-let-7g,pha-let-7g,ppa-let-7g,dma-let-7g,nle-let-7g,tch-let-7g,dno-let-7g,mml-let-7g,hsa-let-7g,ppy-let-7g,ggo-let-7g,mmr-let-7g,cpo-let-7g,oga-let-7g,oan-let-7g,cgr-let-7g,mmu-let-7g,rno-let-7g,ssc-let-7g,	chi-let-7g	ccttttgcctgattccaggcTGAGGTAGTAGTTTGTACAGTTtgagggtctatgataccacccggtacaggagataaCTGTACAGGCCACTGCCTTGCCgggaacag	chi-let-7g-3p	CTGTACAGGCCACTGCCTTGCC	3'	Diff	gp1a	.......(((((.((((.(((.((((((((.(..(((((((((.....((((.((.((((....))))))..)))))))))))))..).))))))))))).))))))).))....(((.((....)))))	104	54.6	-53.6	6	6	0	6	16	15	6.60199	6.11904	0	7.89735	10.7039	8.20449	middle
6	11	oar-let-7f_R+1	TGAGGTAGTAGATTGTATAGTT	22	chrX	+	49398225	49398307	tgtgggaTGAGGTAGTAGATTGTATAGTTttagggtcataccccatcttggagataaCTATACAGTCTACTGTCTTTCCcacg	11	oar-let-7f,bta-let-7f-2,mml-let-7f-2,hsa-let-7f-2,ppy-let-7f-2,mmu-let-7f-2,rno-let-7f-2,ssc-let-7f-1,ptr-let-7f-2,cpo-let-7f-2,dno-let-7f-2,	oar-let-7f	tgtgggaTGAGGTAGTAGATTGTATAGTtttagggtcataccccatcttggagataactatacagtctactgtctttcccacg	oar-let-7f	TGAGGTAGTAGATTGTATAGT	5'	Diff	gp1a	.((((((.(((..((((((((((((((((...(((.....))).(((.....)))))))))))))))))))..))))))))).	81	42.2	-40.7	12069.7	28097.2	10577	11573.2	18579.7	22303.3	13280.6	28654.6	17840	15232.9	12429.6	12199.2	high
6	12	cpo-let-7f-2-3p_1ss22CT	CTATACAGTCTACTGTCTTTCT	22	chrX	+	49398225	49398307	tgtgggaTGAGGTAGTAGATTGTATAGTTttagggtcataccccatcttggagataaCTATACAGTCTACTGTCTTTCCcacg	11	oar-let-7f,bta-let-7f-2,mml-let-7f-2,hsa-let-7f-2,ppy-let-7f-2,mmu-let-7f-2,rno-let-7f-2,ssc-let-7f-1,ptr-let-7f-2,cpo-let-7f-2,dno-let-7f-2,	cpo-let-7f-2	TGAGGTAGTAGATTGTATAGTTttagggtcataccccatcttggagataaCTATACAGTCTACTGTCTTTCC	cpo-let-7f-2-3p	CTATACAGTCTACTGTCTTTCC	3'	Diff	gp1a	.((((((.(((..((((((((((((((((...(((.....))).(((.....)))))))))))))))))))..))))))))).	81	42.2	-40.7	27	28	8	28	48	63	29.709	28.5555	13.4934	36.8543	32.1116	34.4589	middle
7	13	oar-let-7a	TGAGGTAGTAGGTTGTATAGTT	22	chr2	-	27314893	27314986	ttcactgtgggaTGAGGTAGTAGGTTGTATAGTTttagggtcacacccaccgctgggagataaCTATACAATCTACTGTCTTTCCtaaggtgat	23	oar-let-7a,bta-let-7a-1,mml-let-7a-1,hsa-let-7a-1,ppy-let-7a-1,bta-let-7a-3,mml-let-7a-3,hsa-let-7a-3,ppy-let-7a-3,pha-let-7a-1,ppa-let-7a-1,dma-let-7a-1,nle-let-7a-1,ptr-let-7a-1,ptr-let-7a-3,mmr-let-7a-1,cgr-let-7a-1,cgr-let-7c-2,mmu-let-7a-1,rno-let-7a-1,cpo-let-7a-1,dno-let-7a,ssc-let-7a-2,	oar-let-7a	tgggaTGAGGTAGTAGGTTGTATAGTTttagggtcacacccaccgctgggagataactatacaatctactgtctttccta	oar-let-7a	TGAGGTAGTAGGTTGTATAGTT	5'	Yes	gp1a	.((((..(((((.(((..((((((((((((((((...(((.....))).((....))....))))))))))))))))..))))))))..)))).	92	43.6	-43.4	42022.7	64044.2	46231.5	49759.7	120885	114308	46238.9	65314.8	77977.5	65494.9	80870.9	62522.5	high
7	14	bta-let-7a-3p_R+1	CTATACAATCTACTGTCTTTCT	22	chr2	-	27314893	27314986	ttcactgtgggaTGAGGTAGTAGGTTGTATAGTTttagggtcacacccaccgctgggagataaCTATACAATCTACTGTCTTTCCtaaggtgat	23	oar-let-7a,bta-let-7a-1,mml-let-7a-1,hsa-let-7a-1,ppy-let-7a-1,bta-let-7a-3,mml-let-7a-3,hsa-let-7a-3,ppy-let-7a-3,pha-let-7a-1,ppa-let-7a-1,dma-let-7a-1,nle-let-7a-1,ptr-let-7a-1,ptr-let-7a-3,mmr-let-7a-1,cgr-let-7a-1,cgr-let-7c-2,mmu-let-7a-1,rno-let-7a-1,cpo-let-7a-1,dno-let-7a,ssc-let-7a-2,	bta-let-7a-3	gggTGAGGTAGTAGGTTGTATAGTTtggggctctgccctgctatgggataaCTATACAATCTACTGTCTTTCct	bta-let-7a-3p	CTATACAATCTACTGTCTTTC	3'	Diff	gp1a	.((((..(((((.(((..((((((((((((((((...(((.....))).((....))....))))))))))))))))..))))))))..)))).	92	43.6	-43.4	99	160	31	102	327	337	108.933	163.174	52.2869	134.255	218.76	184.328	middle
8	15	oar-miR-10a_R+1	TACCCTGTAGATCCGAATTTGT	22	chr11	+	37458695	37458815	aagaagatctgtctgtcttctgtataTACCCTGTAGATCCGAATTTGTgtaaggaattttgtgatcaCAAATTCGTATCTAGGGGAATatgtagttgacataaacactccgctcatttttt	24	oar-mir-10a,bta-mir-10a,chi-mir-10a,age-mir-10a,sla-mir-10a,cja-mir-10a,sbo-mir-10a,pha-mir-10a,dno-mir-10a,mml-mir-10a,ggo-mir-10a,hsa-mir-10a,ppa-mir-10a,ptr-mir-10a,ppy-mir-10a,mmr-mir-10a,dma-mir-10a,nle-mir-10a,oga-mir-10a,oan-mir-10a,cgr-mir-10a,mmu-mir-10a,rno-mir-10a,ssc-mir-10a,	oar-mir-10a	gatctgtctgtcttctgtataTACCCTGTAGATCCGAATTTGtgtaaggaattttgtgatcacaaattcgtatctaggggaatatgtagttgacataaacactccgctc	oar-miR-10a	TACCCTGTAGATCCGAATTTG	5'	Diff	gp1a	.((..((..(((.((((..((..((((.((((.(((((.((((((((((................)))))))))).))))))))).))))..))..))))...))).))..))........	112	35.5	-32.5	1466	1335	644.5	1318.5	3138	4690	1613.09	1361.49	1087.06	1735.44	2099.3	2565.27	middle
8	16	chi-miR-10a-3p	CAAATTCGTATCTAGGGGAAT	21	chr11	+	37458695	37458815	aagaagatctgtctgtcttctgtataTACCCTGTAGATCCGAATTTGTgtaaggaattttgtgatcaCAAATTCGTATCTAGGGGAATatgtagttgacataaacactccgctcatttttt	24	oar-mir-10a,bta-mir-10a,chi-mir-10a,age-mir-10a,sla-mir-10a,cja-mir-10a,sbo-mir-10a,pha-mir-10a,dno-mir-10a,mml-mir-10a,ggo-mir-10a,hsa-mir-10a,ppa-mir-10a,ptr-mir-10a,ppy-mir-10a,mmr-mir-10a,dma-mir-10a,nle-mir-10a,oga-mir-10a,oan-mir-10a,cgr-mir-10a,mmu-mir-10a,rno-mir-10a,ssc-mir-10a,	chi-mir-10a	aagaagatctgtctgtcttctgtataTACCCTGTAGATCCGAATTTGTgtaaggaattttgtgatcaCAAATTCGTATCTAGGGGAATatgtagttgacataaacactccgctcatttttt	chi-miR-10a-3p	CAAATTCGTATCTAGGGGAAT	3'	Yes	gp1a	.((..((..(((.((((..((..((((.((((.(((((.((((((((((................)))))))))).))))))))).))))..))..))))...))).))..))........	112	35.5	-32.5	7	0	0	5	13	8	7.70232	0	0	6.58112	8.69689	4.37573	low
9	17	oar-miR-10b_L+1R-1	TACCCTGTAGAACCGAATTTGT	22	chr2	-	132857574	132857677	cagtaacgttgtctatataTACCCTGTAGAACCGAATTTGTgtggtatccatgtagtcACAGATTCGATTCTAGGGGAATatatggtcgatgcaaaaacttcac	26	oar-mir-10b,chi-mir-10b,bta-mir-10b,cja-mir-10b,sbo-mir-10b,pha-mir-10b,mml-mir-10b,ppy-mir-10b,mne-mir-10b,ggo-mir-10b,hsa-mir-10b,ppa-mir-10b,ptr-mir-10b,mmr-mir-10,dma-mir-10,cpo-mir-10b,nle-mir-10b,oga-mir-10,oan-mir-10b,cgr-mir-10b,mmu-mir-10b,rno-mir-10b,tch-mir-10b-1,tch-mir-10b-2,ssc-mir-10b,dno-mir-10b,	oar-mir-10b	cagtaacgttgtctatatatACCCTGTAGAACCGAATTTGTGtggtatccatgtagtcacagattcgattctaggggaatatatggtcgatgcaaaaac	oar-miR-10b	ACCCTGTAGAACCGAATTTGTG	5'	Diff	gp1a	......(((((.((((((((.((((.(((((.((((((((((...(((....)))..)))))))))).))))))))).)))))))).)))))............	86	39.4	-36.2	27052	40129	16732.5	26167.5	45696	78329	29766.2	40925.1	28222.3	34442.3	30570.3	42843.3	high
9	18	chi-miR-10b-3p	ACAGATTCGATTCTAGGGGAAT	22	chr2	-	132857574	132857677	cagtaacgttgtctatataTACCCTGTAGAACCGAATTTGTgtggtatccatgtagtcACAGATTCGATTCTAGGGGAATatatggtcgatgcaaaaacttcac	26	oar-mir-10b,chi-mir-10b,bta-mir-10b,cja-mir-10b,sbo-mir-10b,pha-mir-10b,mml-mir-10b,ppy-mir-10b,mne-mir-10b,ggo-mir-10b,hsa-mir-10b,ppa-mir-10b,ptr-mir-10b,mmr-mir-10,dma-mir-10,cpo-mir-10b,nle-mir-10b,oga-mir-10,oan-mir-10b,cgr-mir-10b,mmu-mir-10b,rno-mir-10b,tch-mir-10b-1,tch-mir-10b-2,ssc-mir-10b,dno-mir-10b,	chi-mir-10b	cagtaacgttgtctatataTACCCTGTAGAACCGAATTTGTgtggtatcctcgtagtcACAGATTCGATTCTAGGGGAATatatggtcgatgcaaaaacttcac	chi-miR-10b-3p	ACAGATTCGATTCTAGGGGAAT	3'	Yes	gp1a	......(((((.((((((((.((((.(((((.((((((((((...(((....)))..)))))))))).))))))))).)))))))).)))))............	86	39.4	-36.2	100	122	72	105	160	215	110.033	124.42	121.441	138.204	107.039	117.598	middle
10	19	oar-miR-16b_R+3	TAGCAGCACGTAAATATTGGGGT	23	chr1	-	225109535	225109631	ctgacatacttgttccgctcTAGCAGCACGTAAATATTGGGGTagtaaaataaatattaaacaccaatattattgtgctgctttagcgtgacaggga	11	oar-mir-16b,chi-mir-16b,bta-mir-16b,oga-mir-16-2,cpo-mir-16b,oan-mir-16b,cgr-mir-16-2,mmu-mir-16-2,rno-mir-16,ssc-mir-16-1,dno-mir-16b,	oar-mir-16b	catacttgttccgctcTAGCAGCACGTAAATATTGGggtagtaaaataaatattaaacaccaatattattgtgctgctttagcgtgacaggga	oar-miR-16b	TAGCAGCACGTAAATATTGG	5'	Diff	gp1a	........(((((..((((..(((((((((..((((((((..(((((.......)))))....))))))))..)))))))))..))))..)))))..	87	38.1	-40.1	2620	2777	1669	2768	5575	9699	2882.87	2832.09	2815.06	3643.31	3729.63	5305.02	middle
11	20	oar-miR-17-5p_R+1	CAAAGTGCTTACAGTGCAGGTAG	23	chr10	+	66183083	66183166	gtcagaataatgtCAAAGTGCTTACAGTGCAGGTAGtgatttgtgcatctACTGCAGTGAAGGCACTTGTAGCattatggtgac	26	oar-mir-17,chi-mir-17,bta-mir-17,age-mir-17,lla-mir-17,sla-mir-17,mml-mir-17,mne-mir-17,ggo-mir-17,hsa-mir-17,ppa-mir-17,ptr-mir-17,lca-mir-17,cja-mir-17,ppy-mir-17,mmr-mir-17,nle-mir-17,oga-mir-17,tch-mir-17,oan-mir-17,cgr-mir-17,mmu-mir-17,rno-mir-17-1,cpo-mir-17,dno-mir-17,ssc-mir-17,	oar-mir-17	gtcagaataatgtCAAAGTGCTTACAGTGCAGGTAgtgatttgtgcatctactgcagtgaaggcacttgtagcattatggtgac	oar-miR-17-5p	CAAAGTGCTTACAGTGCAGGTA	5'	Diff	gp1a	((((..(((((((..((((((((.((.(((((.(((((.......)).)))))))).)).))))))))...)))))))..))))	84	42.9	-34.3	202	281.5	85	241.5	922	998	222.267	287.085	143.367	317.868	616.81	545.872	middle
11	21	bta-miR-17-3p_R+3	ACTGCAGTGAAGGCACTTGTAGA	23	chr10	+	66183083	66183166	gtcagaataatgtCAAAGTGCTTACAGTGCAGGTAGtgatttgtgcatctACTGCAGTGAAGGCACTTGTAGCattatggtgac	26	oar-mir-17,chi-mir-17,bta-mir-17,age-mir-17,lla-mir-17,sla-mir-17,mml-mir-17,mne-mir-17,ggo-mir-17,hsa-mir-17,ppa-mir-17,ptr-mir-17,lca-mir-17,cja-mir-17,ppy-mir-17,mmr-mir-17,nle-mir-17,oga-mir-17,tch-mir-17,oan-mir-17,cgr-mir-17,mmu-mir-17,rno-mir-17-1,cpo-mir-17,dno-mir-17,ssc-mir-17,	bta-mir-17	gtcagaataatgtCAAAGTGCTTACAGTGCAGGTAGTgatatgtgcatctACTGCAGTGAAGGCACTTGTagcattatggtgac	bta-miR-17-3p	ACTGCAGTGAAGGCACTTGT	3'	Diff	gp1a	((((..(((((((..((((((((.((.(((((.(((((.......)).)))))))).)).))))))))...)))))))..))))	84	42.9	-34.3	21	9	6	42	79	132	23.107	9.17856	10.1201	55.2814	52.8504	72.1995	middle
12	22	oar-miR-19b	TGTGCAAATCCATGCAAAACTGA	23	chr10	+	66183656	66183754	actgaacactgttctatggttagttttgcaggtttgcatccagctgtgtgatattctgcTGTGCAAATCCATGCAAAACTGActgtggtagtgaaaagt	27	oar-mir-19b,chi-mir-19b,bta-mir-19b,age-mir-19b-1,lla-mir-19b-1,sla-mir-19b-1,mml-mir-19b-1,mne-mir-19b-1,ggo-mir-19b-1,hsa-mir-19b-1,ppa-mir-19b-1,ptr-mir-19b-1,ppy-mir-19b-1,cja-mir-19b-1,pha-mir-19b-1,mmr-mir-19b-1,dma-mir-19b-1,oga-mir-19b-1,lca-mir-19b-1,oan-mir-19b-2,cgr-mir-19b,mmu-mir-19b-1,rno-mir-19b-1,cpo-mir-19b-1,tch-mir-19b-1,dno-mir-19b-1,ssc-mir-19b-1,	oar-mir-19b	cactgttctatggttagttttgcaggtttgcatccagctgtgtgatattctgcTGTGCAAATCCATGCAAAACTGActgtggtagtg	oar-miR-19b	TGTGCAAATCCATGCAAAACTGA	3'	Yes	gp1a	(((...(((((..(((..((((((((((((((((((((..((((.............)))))))))).)).))))))))))))..))))))))...)))	99	41.4	-40.5	160	240	72	176	237	370	176.053	244.762	121.441	231.656	158.551	202.377	middle
13	23	oar-miR-21_R-1	TAGCTTATCAGACTGATGTTGA	22	chr11	+	10358514	10358604	tgtaccaccttgtcgggTAGCTTATCAGACTGATGTTGActgttgaatctcatggcaacagcagtcgatgggctgtctgacattttggtat	25	oar-mir-21,bta-mir-21,chi-mir-21,cgr-mir-21,rno-mir-21,ssc-mir-21,age-mir-21,mml-mir-21,mne-mir-21,ggo-mir-21,hsa-mir-21,ppa-mir-21,ptr-mir-21,ppy-mir-21,cja-mir-21,sbo-mir-21,cpo-mir-21,tch-mir-21,dno-mir-21,pha-mir-21,nle-mir-21,mmr-mir-21,oga-mir-21,dma-mir-21,mmu-mir-21a,	oar-mir-21	tgtcgggTAGCTTATCAGACTGATGTTGACtgttgaatctcatggcaacagcagtcgatgggctgtctgaca	oar-miR-21	TAGCTTATCAGACTGATGTTGAC	5'	Diff	gp1a	.((((((...((((((..(((..(((.(((((.(((((.(..(.(.....))..)))))).))))))))..)))..))))))...))))))	90	46.2	-42	5404	10629	2814	3278	6083	6638	5946.19	10839.9	4746.31	4314.59	4069.48	3630.76	high
14	24	chi-miR-22-5p_R+1	AGTTCTTCAGTGGCAAGCTTTA	22	chr11	-	22431182	22431282	cctcacctggctgagccgcagtAGTTCTTCAGTGGCAAGCTTTAtgtcctgacccagctaAAGCTGCCAGTTGAAGAACTGTtgccctctgcccctggctt	28	oar-mir-22,bta-mir-22,age-mir-22,lla-mir-22,mml-mir-22,mne-mir-22,hsa-mir-22,ppa-mir-22,ptr-mir-22,ppy-mir-22,lca-mir-22,chi-mir-22,sla-mir-22,cja-mir-22,sbo-mir-22,pha-mir-22,mmr-mir-22,dma-mir-22,nle-mir-22,oga-mir-22,cpo-mir-22,tch-mir-22,dno-mir-22,ggo-mir-22,cgr-mir-22,mmu-mir-22,rno-mir-22,ssc-mir-22,	chi-mir-22	cctcacctggctgagccgcagtAGTTCTTCAGTGGCAAGCTTTatgtcctgacccagctaAAGCTGCCAGTTGAAGAACtgttgccctctgcccctggctt	chi-miR-22-5p	AGTTCTTCAGTGGCAAGCTTT	5'	Diff	gp1a	.....((.(((.(((..(((..(((((((((((((((.((((((.((.........))))))))))))).))))))))))..))).))).)))...))...	93	55.4	-41.4	667	915	360	550	1121	1397	733.922	933.153	607.203	723.924	749.94	764.112	middle
14	25	oar-miR-22-3p_R+1	AAGCTGCCAGTTGAAGAACTGT	22	chr11	-	22431182	22431282	cctcacctggctgagccgcagtAGTTCTTCAGTGGCAAGCTTTAtgtcctgacccagctaAAGCTGCCAGTTGAAGAACTGTtgccctctgcccctggctt	28	oar-mir-22,bta-mir-22,age-mir-22,lla-mir-22,mml-mir-22,mne-mir-22,hsa-mir-22,ppa-mir-22,ptr-mir-22,ppy-mir-22,lca-mir-22,chi-mir-22,sla-mir-22,cja-mir-22,sbo-mir-22,pha-mir-22,mmr-mir-22,dma-mir-22,nle-mir-22,oga-mir-22,cpo-mir-22,tch-mir-22,dno-mir-22,ggo-mir-22,cgr-mir-22,mmu-mir-22,rno-mir-22,ssc-mir-22,	oar-mir-22	ggctgagccgcagtagttcttcagtggcaagctttatgtcctgacccagctaAAGCTGCCAGTTGAAGAACTGttgccctctgcc	oar-miR-22-3p	AAGCTGCCAGTTGAAGAACTG	3'	Diff	gp1a	.....((.(((.(((..(((..(((((((((((((((.((((((.((.........))))))))))))).))))))))))..))).))).)))...))...	93	55.4	-41.4	15615	20623	7980	12444	20155	32548	17181.7	21032.2	13459.7	16379.1	13483.5	17802.7	high
15	26	chi-miR-23b-5p	TGGGTTCCTGGCATGCTGATTT	22	chr2	-	31139245	31139331	gtgctctggctgctTGGGTTCCTGGCATGCTGATTTgtgacttaagattaaaATCACATTGCCAGGGATTACCACGcaaccacgacc	23	oar-mir-23b,bta-mir-23b,cpo-mir-23b,dno-mir-23b,chi-mir-23b,bta-mir-10174,cja-mir-23b,pha-mir-23b,dma-mir-23b,nle-mir-23b,mml-mir-23b,hsa-mir-23b,ppa-mir-23b,ptr-mir-23b,ppy-mir-23b,ggo-mir-23b,mmr-mir-23b,oga-mir-23b,cgr-mir-23b,mmu-mir-23b,rno-mir-23b,tch-mir-23b,ssc-mir-23b,	chi-mir-23b	gtgctctggctgctTGGGTTCCTGGCATGCTGATTTgtgacttaagattaaaATCACATTGCCAGGGATTACCacgcaaccacgacc	chi-miR-23b-5p	TGGGTTCCTGGCATGCTGATTT	5'	Yes	gp1a	....(((((.(((.(((((((((((((((.((((((..............)))))))).))))))))))..))).))).))).))..	81	49.4	-31.9	165	217	115	97	101	121	181.555	221.305	193.968	127.674	67.5682	66.1829	middle
15	27	oar-miR-23b_R+6	ATCACATTGCCAGGGATTACCACT	24	chr2	-	31139245	31139331	gtgctctggctgctTGGGTTCCTGGCATGCTGATTTgtgacttaagattaaaATCACATTGCCAGGGATTACCACGcaaccacgacc	23	oar-mir-23b,bta-mir-23b,cpo-mir-23b,dno-mir-23b,chi-mir-23b,bta-mir-10174,cja-mir-23b,pha-mir-23b,dma-mir-23b,nle-mir-23b,mml-mir-23b,hsa-mir-23b,ppa-mir-23b,ptr-mir-23b,ppy-mir-23b,ggo-mir-23b,mmr-mir-23b,oga-mir-23b,cgr-mir-23b,mmu-mir-23b,rno-mir-23b,tch-mir-23b,ssc-mir-23b,	oar-mir-23b	gggttcctggcatgctgatttgtgacttaagattaaaATCACATTGCCAGGGATTaccac	oar-miR-23b	ATCACATTGCCAGGGATT	3'	Diff	gp1a	....(((((.(((.(((((((((((((((.((((((..............)))))))).))))))))))..))).))).))).))..	81	49.4	-31.9	13803	14507.5	8646.5	11554.5	32983.5	44337.5	15187.9	14795.3	14583.8	15208.3	22065.7	24251.1	high
16	28	mml-miR-23a-5p_L+2	GGGGTTCCTGGGGATGGGATTT	22	chr5	+	9936055	9936129	tggccggctGGGGTTCCTGGGGATGGGATTTgctgcctgtcacaaATCACATTGCCAGGGATTTCCAaccgaccc	22	oar-mir-23a,bta-mir-23a,chi-mir-23a,age-mir-23a,sla-mir-23a,cja-mir-23a,oga-mir-23a,pha-mir-23a,mml-mir-23a,mne-mir-23a,ggo-mir-23a,hsa-mir-23a,ppa-mir-23a,ptr-mir-23a,ppy-mir-23a,lca-mir-23a,cgr-mir-23a,mmu-mir-23a,rno-mir-23a,cpo-mir-23a,ssc-mir-23a,dno-mir-23a,	mml-mir-23a	ggccggctggGGTTCCTGGGGATGGGATTTgcttcctgtcacaaATCACATTGCCAGGGATTTCCaaccgacc	mml-miR-23a-5p	GGTTCCTGGGGATGGGATTT	5'	Diff	gp1a	.((.(((..(..((((((((..(((.((((((.((.....)))))))).)))..))))))))..)...))).)).	73	58.7	-31.2	0	6	0	0	6	12	0	6.11904	0	0	4.01395	6.56359	low
16	29	oar-miR-23b_R+4	ATCACATTGCCAGGGATTTCCA	22	chr5	+	9936055	9936129	tggccggctGGGGTTCCTGGGGATGGGATTTgctgcctgtcacaaATCACATTGCCAGGGATTTCCAaccgaccc	22	oar-mir-23a,bta-mir-23a,chi-mir-23a,age-mir-23a,sla-mir-23a,cja-mir-23a,oga-mir-23a,pha-mir-23a,mml-mir-23a,mne-mir-23a,ggo-mir-23a,hsa-mir-23a,ppa-mir-23a,ptr-mir-23a,ppy-mir-23a,lca-mir-23a,cgr-mir-23a,mmu-mir-23a,rno-mir-23a,cpo-mir-23a,ssc-mir-23a,dno-mir-23a,	oar-mir-23a	ggccggctggggttcctggggatgggatttgctgcctgtcacaaATCACATTGCCAGGGATTtccaaccgacc	oar-miR-23b	ATCACATTGCCAGGGATT	3'	Diff	gp1a	.((.(((..(..((((((((..(((.((((((.((.....)))))))).)))..))))))))..)...))).)).	73	58.7	-31.2	8177	8290.5	7459.5	6379.5	19921.5	28081.5	8997.42	8454.98	12581.8	8396.86	13327.3	15359.6	high
17	30	chi-miR-25-5p	AGGCGGAGACTTGGGCAATTGCT	23	chr24	+	36273112	36273210	cgggactggccagtgttgagAGGCGGAGACTTGGGCAATTGCTggacgctgccccgggCATTGCACTTGTCTCGGTCTGAcagtgccggccccacactg	22	oar-mir-25,bta-mir-25,chi-mir-25,lla-mir-25,mml-mir-25,mne-mir-25,ggo-mir-25,hsa-mir-25,ppa-mir-25,ptr-mir-25,ppy-mir-25,mmu-mir-25,cja-mir-25,pha-mir-25,dma-mir-25,nle-mir-25,oga-mir-25,cpo-mir-25,tch-mir-25,dno-mir-25,cgr-mir-25,rno-mir-25,	chi-mir-25	cgggactggccagtgttgagAGGCGGAGACTTGGGCAATTGCTggacgctgccccgggCATTGCACTTGTCTCGGTCTGAcagtgccggccccacactg	chi-miR-25-5p	AGGCGGAGACTTGGGCAATTGCT	5'	Yes	gp1a	.(((.((((.((.((((...((((.(((((..(((((((.(((((........)).)))))))).)).))))).)))))))).)))))).)))......	92	64.6	-42.5	58	45	49	46	90	133	63.8193	45.8928	82.6471	60.5463	60.2093	72.7465	middle
17	31	oar-miR-25_L+1	CATTGCACTTGTCTCGGTCTGA	22	chr24	+	36273112	36273210	cgggactggccagtgttgagAGGCGGAGACTTGGGCAATTGCTggacgctgccccgggCATTGCACTTGTCTCGGTCTGAcagtgccggccccacactg	22	oar-mir-25,bta-mir-25,chi-mir-25,lla-mir-25,mml-mir-25,mne-mir-25,ggo-mir-25,hsa-mir-25,ppa-mir-25,ptr-mir-25,ppy-mir-25,mmu-mir-25,cja-mir-25,pha-mir-25,dma-mir-25,nle-mir-25,oga-mir-25,cpo-mir-25,tch-mir-25,dno-mir-25,cgr-mir-25,rno-mir-25,	oar-mir-25	ggccagtgttgagaggcggagacttgggcaattgctggacgctgccccgggcATTGCACTTGTCTCGGTCTGAcagtgccggcc	oar-miR-25	ATTGCACTTGTCTCGGTCTGA	3'	Diff	gp1a	.(((.((((.((.((((...((((.(((((..(((((((.(((((........)).)))))))).)).))))).)))))))).)))))).)))......	92	64.6	-42.5	7641	9587	5854	9798	22323	26288	8407.64	9777.2	9873.8	12896.4	14933.9	14378.6	high
18	32	oar-miR-26b_R+1	TTCAAGTAATTCAGGATAGGTT	22	chr2	+	219397150	219397274	gccccctcgccccctaccctgcccgggacccagTTCAAGTAATTCAGGATAGGTTgtgtgctgtccagCCTGTTCTCCATTACTTGGCTCgggggccggtgccctgcagccttggggtgaggggg	21	oar-mir-26b,bta-mir-26b,chi-mir-26b,cja-mir-26b,pha-mir-26b,mml-mir-26b,hsa-mir-26b,ppy-mir-26b,ggo-mir-26b,ppa-mir-26b,mmr-mir-26b,dma-mir-26b,tch-mir-26b,ptr-mir-26b,oga-mir-26b,cgr-mir-26b,mmu-mir-26b,rno-mir-26b,cpo-mir-26b,ssc-mir-26b,dno-mir-26b,	oar-mir-26b	tgcccgggacccagTTCAAGTAATTCAGGATAGGTtgtgtgctgtccagcctgttctccattacttggctcgggggccggtgccc	oar-miR-26b	TTCAAGTAATTCAGGATAGGT	5'	Diff	gp1a	.((((((((((((.....((((((((..((((((.((((((((..(((((((((((.........)))))))))))..))))))))))).)))..))))......))))....))))))))))))	124	64.8	-69.4	5850	8433.5	3073.5	4219	8327.5	10187.5	6436.94	8600.82	5184	5553.15	5571.03	5572.22	middle
18	33	chi-miR-26b-3p	CCTGTTCTCCATTACTTGGCTC	22	chr2	+	219397150	219397274	gccccctcgccccctaccctgcccgggacccagTTCAAGTAATTCAGGATAGGTTgtgtgctgtccagCCTGTTCTCCATTACTTGGCTCgggggccggtgccctgcagccttggggtgaggggg	21	oar-mir-26b,bta-mir-26b,chi-mir-26b,cja-mir-26b,pha-mir-26b,mml-mir-26b,hsa-mir-26b,ppy-mir-26b,ggo-mir-26b,ppa-mir-26b,mmr-mir-26b,dma-mir-26b,tch-mir-26b,ptr-mir-26b,oga-mir-26b,cgr-mir-26b,mmu-mir-26b,rno-mir-26b,cpo-mir-26b,ssc-mir-26b,dno-mir-26b,	chi-mir-26b	accctgcccgggacccagTTCAAGTAATTCAGGATAGGTTgtgtgctgtccagCCTGTTCTCCATTACTTGGCTCgggggccggtgccctgcagccttggggtgaggg	chi-miR-26b-3p	CCTGTTCTCCATTACTTGGCTC	3'	Yes	gp1a	.((((((((((((.....((((((((..((((((.((((((((..(((((((((((.........)))))))))))..))))))))))).)))..))))......))))....))))))))))))	124	64.8	-69.4	53	60	41	51	127	147	58.3176	61.1904	69.1537	67.1275	84.962	80.404	middle
19	34	oar-miR-26a	TTCAAGTAATCCAGGATAGGCT	22	chr3	+	161555137	161555220	ggctgtggctggaTTCAAGTAATCCAGGATAGGCTgtttccatccgtgaggCCTATTCTTGATTACTTGTTTCtggaggcagct	19	oar-mir-26a,bta-mir-26a-2,cja-mir-26a-2,mml-mir-26a-2,hsa-mir-26a-2,ppy-mir-26a-2,ssc-mir-26a,sbo-mir-26a-2,pha-mir-26a-2,dma-mir-26a-2,nle-mir-26a-2,oga-mir-26a-2,cpo-mir-26a-2,ptr-mir-26a-2,mmr-mir-26a-2,cgr-mir-26a-2,mmu-mir-26a-2,tch-mir-26a-1,dno-mir-26a-2,	oar-mir-26a	ggctgtggctggaTTCAAGTAATCCAGGATAGGCTgtttccatccgtgaggcctattcttgattacttgtttctggaggcagct	oar-miR-26a	TTCAAGTAATCCAGGATAGGCT	5'	Yes	gp1a	((((((..(..((..(((((((((.((((((((((..............)))))))))).)))))))))..))..)..))))))	84	48.8	-42.2	111764	110894	57281.5	88782	200010	243780	122978	113094	96615.3	116857	133805	133340	high
19	35	mmu-miR-26a-2-3p_1ss4GA	CCTATTCTTGATTACTTGTTTC	22	chr3	+	161555137	161555220	ggctgtggctggaTTCAAGTAATCCAGGATAGGCTgtttccatccgtgaggCCTATTCTTGATTACTTGTTTCtggaggcagct	19	oar-mir-26a,bta-mir-26a-2,cja-mir-26a-2,mml-mir-26a-2,hsa-mir-26a-2,ppy-mir-26a-2,ssc-mir-26a,sbo-mir-26a-2,pha-mir-26a-2,dma-mir-26a-2,nle-mir-26a-2,oga-mir-26a-2,cpo-mir-26a-2,ptr-mir-26a-2,mmr-mir-26a-2,cgr-mir-26a-2,mmu-mir-26a-2,tch-mir-26a-1,dno-mir-26a-2,	mmu-mir-26a-2	ggctgcggctggaTTCAAGTAATCCAGGATAGGCTgtgtccgtccatgaggCCTGTTCTTGATTACTTGTTTCtggaggcagcg	mmu-miR-26a-2-3p	CCTGTTCTTGATTACTTGTTTC	3'	Diff	gp1a	((((((..(..((..(((((((((.((((((((((..............)))))))))).)))))))))..))..)..))))))	84	48.8	-42.2	0	6	0	0	5	0	0	6.11904	0	0	3.34496	0	low
20	36	chi-miR-27a-5p	AGGGCTTAGCTGCTTGTGAGCA	22	chr5	+	9936230	9936311	tggcctggggagcAGGGCTTAGCTGCTTGTGAGCAggtccacatcaagtcgtgTTCACAGTGGCTAAGTTCCGCCcccccag	19	oar-mir-27a,chi-mir-27a,bta-mir-27a,age-mir-27a,sla-mir-27a,pha-mir-27a,mml-mir-27a,ggo-mir-27a,hsa-mir-27a,ppa-mir-27a,ptr-mir-27a,mne-mir-27a,lca-mir-27a,cgr-mir-27a,mmu-mir-27a,rno-mir-27a,tch-mir-27a,ssc-mir-27a,dno-mir-27a,	chi-mir-27a	tggcctggggagcAGGGCTTAGCTGCTTGTGAGCAggtccacatcaagtcgtgTTCACAGTGGCTAAGTTCCGcccccccggg	chi-miR-27a-5p	AGGGCTTAGCTGCTTGTGAGCA	5'	Yes	gp1a	....((((((.((.(..((((((..(.((((((((((...........)).)))))))))..))))))..).))..))))))	78	61	-40.3	118	91	22	28	36	69	129.839	92.8054	37.1069	36.8543	24.0837	37.7407	middle
20	37	oar-miR-27a_R+1_1ss19CT	TTCACAGTGGCTAAGTTCTGCT	22	chr5	+	9936230	9936311	tggcctggggagcAGGGCTTAGCTGCTTGTGAGCAggtccacatcaagtcgtgTTCACAGTGGCTAAGTTCCGCCcccccag	19	oar-mir-27a,chi-mir-27a,bta-mir-27a,age-mir-27a,sla-mir-27a,pha-mir-27a,mml-mir-27a,ggo-mir-27a,hsa-mir-27a,ppa-mir-27a,ptr-mir-27a,mne-mir-27a,lca-mir-27a,cgr-mir-27a,mmu-mir-27a,rno-mir-27a,tch-mir-27a,ssc-mir-27a,dno-mir-27a,	oar-mir-27a	tggcctggggagcagggcttagctgcttgtgagcaggtccacatcaagtcgtgTTCACAGTGGCTAAGTTCCGCcccc	oar-miR-27a	TTCACAGTGGCTAAGTTCCGC	3'	Diff	gp1a	....((((((.((.(..((((((..(.((((((((((...........)).)))))))))..))))))..).))..))))))	78	61	-40.3	5673	5967	4688	5272	11451	13687	6242.18	6085.38	7907.14	6939.14	7660.63	7486.33	middle
21	38	chi-miR-29a-5p_L-2R+4	TGATTTCTTTTGGTGTTCAGAGT	23	chr4	-	94625743	94625829	ccccttagaggatgacTGATTTCTTTTGGTGTTCAGAGTcaatataattttcTAGCACCATCTGAAATCGGTTAtaatgattgggga	27	oar-mir-29a,bta-mir-29a,age-mir-29a,lla-mir-29a,sla-mir-29a,mml-mir-29a,mne-mir-29a,ggo-mir-29a,hsa-mir-29a,ppa-mir-29a,ptr-mir-29a,ppy-mir-29a,chi-mir-29a,cja-mir-29a,pha-mir-29a,mmr-mir-29a,dma-mir-29a,nle-mir-29a,oga-mir-29a,cpo-mir-29a,dno-mir-29a,sbo-mir-29a,cgr-mir-29a,mmu-mir-29a,rno-mir-29a,tch-mir-29a,ssc-mir-29a,	chi-mir-29a	ccccttagaggatgACTGATTTCTTTTGGTGTTCAgagtcaatataattttcTAGCACCATCTGAAATCGGTTataatgattgggga	chi-miR-29a-5p	ACTGATTTCTTTTGGTGTTCA	5'	Diff	gp1a	((((.......((((((((((((...(((((((.((((...........)))))))))))...)))))))))))).......)))).	64	37.9	-34.6	6	0	7	0	0	0	6.60199	0	11.8067	0	0	0	middle
21	39	oar-miR-29a_R+1	TAGCACCATCTGAAATCGGTTA	22	chr4	-	94625743	94625829	ccccttagaggatgacTGATTTCTTTTGGTGTTCAGAGTcaatataattttcTAGCACCATCTGAAATCGGTTAtaatgattgggga	27	oar-mir-29a,bta-mir-29a,age-mir-29a,lla-mir-29a,sla-mir-29a,mml-mir-29a,mne-mir-29a,ggo-mir-29a,hsa-mir-29a,ppa-mir-29a,ptr-mir-29a,ppy-mir-29a,chi-mir-29a,cja-mir-29a,pha-mir-29a,mmr-mir-29a,dma-mir-29a,nle-mir-29a,oga-mir-29a,cpo-mir-29a,dno-mir-29a,sbo-mir-29a,cgr-mir-29a,mmu-mir-29a,rno-mir-29a,tch-mir-29a,ssc-mir-29a,	oar-mir-29a	atgactgatttcttttggtgttcagagtcaatataattttcTAGCACCATCTGAAATCGGTTat	oar-miR-29a	TAGCACCATCTGAAATCGGTT	3'	Diff	gp1a	((((.......((((((((((((...(((((((.((((...........)))))))))))...)))))))))))).......)))).	64	37.9	-34.6	6495	10030	4761	2075	6251	7109	7146.66	10229	8030.26	2731.17	4181.87	3888.38	high
22	40	chi-miR-29b-5p	CTGGTTTCACATGGTGGCTTAGA	23	chr12	+	73693073	73693162	tcttcttctggaagCTGGTTTCACATGGTGGCTTAGAtttttccatctttgtatcTAGCACCATTTGAAATCAGTgttttaggagtaaga	26	oar-mir-29b-1,oar-mir-29b-2,bta-mir-29b-2,sla-mir-29b,mml-mir-29b-2,mne-mir-29b,ggo-mir-29b-2,hsa-mir-29b-2,ppa-mir-29b-2,ptr-mir-29b-2,ppy-mir-29b-2,mmu-mir-29b-2,rno-mir-29b-3,rno-mir-29b-2,chi-mir-29b,ssc-mir-29b-2,bta-mir-29e,cja-mir-29b-1,mmr-mir-29b-2,nle-mir-29b-2,oga-mir-29b-2,oan-mir-29b-2,cgr-mir-29b-2,cpo-mir-29b-2,tch-mir-29b-1,dno-mir-29b-2,	chi-mir-29b	cttctggaagCTGGTTTCACATGGTGGCTTAGAtttttccatctttgtatcTAGCACCATTTGAAATCAGTgttttaggagtaa	chi-miR-29b-5p	CTGGTTTCACATGGTGGCTTAGA	5'	Yes	gp1a	(((((((((..((((((((((((.((((((.((.((((..............)))))))))))).)))))))))).))..))))).))))	90	37.8	-33.5	26	60	13	6	30	41	28.6086	61.1904	21.9268	7.89735	20.0698	22.4256	middle
22	41	oar-miR-29b_R-2	TAGCACCATTTGAAATCAGT	20	chr12	+	73693073	73693162	tcttcttctggaagCTGGTTTCACATGGTGGCTTAGAtttttccatctttgtatcTAGCACCATTTGAAATCAGTgttttaggagtaaga	26	oar-mir-29b-1,oar-mir-29b-2,bta-mir-29b-2,sla-mir-29b,mml-mir-29b-2,mne-mir-29b,ggo-mir-29b-2,hsa-mir-29b-2,ppa-mir-29b-2,ptr-mir-29b-2,ppy-mir-29b-2,mmu-mir-29b-2,rno-mir-29b-3,rno-mir-29b-2,chi-mir-29b,ssc-mir-29b-2,bta-mir-29e,cja-mir-29b-1,mmr-mir-29b-2,nle-mir-29b-2,oga-mir-29b-2,oan-mir-29b-2,cgr-mir-29b-2,cpo-mir-29b-2,tch-mir-29b-1,dno-mir-29b-2,	oar-mir-29b-1	cttctggaagctggtttcacatggtggcttagatttttccatctttgtatcTAGCACCATTTGAAATCAGTGTtttaggag	oar-miR-29b	TAGCACCATTTGAAATCAGTGT	3'	Diff	gp1a	(((((((((..((((((((((((.((((((.((.((((..............)))))))))))).)))))))))).))..))))).))))	90	37.8	-33.5	0	107	0	0	0	5	0	109.123	0	0	0	2.73483	middle
23	42	oar-miR-30b_R+1	TGTAAACATCCTACACTCAGCT	22	chr9	+	20014829	20014917	accaagtttccagttcaTGTAAACATCCTACACTCAGCTgtaacacttgagtcggCTGGGAGGTGGATGTTTACTTCagctgacttgga	17	oar-mir-30b,chi-mir-30b,bta-mir-30b,age-mir-30b,lla-mir-30b,cja-mir-30b,mml-mir-30b,mne-mir-30b,hsa-mir-30b,ppa-mir-30b,ptr-mir-30b,ppy-mir-30b,ggo-mir-30b,cgr-mir-30b,mmu-mir-30b,rno-mir-30b,ssc-mir-30b,	oar-mir-30b	ccaagtttccagttcaTGTAAACATCCTACACTCAGCtgtaacacttgagtcggctgggaggtggatgtttacttcagctgacttgga	oar-miR-30b	TGTAAACATCCTACACTCAGC	5'	Diff	gp1a	.((((((...(((((...((((((((((.((.((((((((..((......))))))))))..))))))))))))...))))))))))).	87	46.1	-38.8	3146	3989.5	1469.5	3352.5	5889	6137	3461.64	4068.65	2478.57	4412.64	3939.69	3356.73	middle
23	43	chi-miR-30b-3p	CTGGGAGGTGGATGTTTACTTC	22	chr9	+	20014829	20014917	accaagtttccagttcaTGTAAACATCCTACACTCAGCTgtaacacttgagtcggCTGGGAGGTGGATGTTTACTTCagctgacttgga	17	oar-mir-30b,chi-mir-30b,bta-mir-30b,age-mir-30b,lla-mir-30b,cja-mir-30b,mml-mir-30b,mne-mir-30b,hsa-mir-30b,ppa-mir-30b,ptr-mir-30b,ppy-mir-30b,ggo-mir-30b,cgr-mir-30b,mmu-mir-30b,rno-mir-30b,ssc-mir-30b,	chi-mir-30b	accaagtttccagttcaTGTAAACATCCTACACTCAGCTgtaacacttgagtcggCTGGGAGGTGGATGTTTACTTCagctgacttgga	chi-miR-30b-3p	CTGGGAGGTGGATGTTTACTTC	3'	Yes	gp1a	.((((((...(((((...((((((((((.((.((((((((..((......))))))))))..))))))))))))...))))))))))).	87	46.1	-38.8	86	164	70	124	249	336	94.6286	167.254	118.067	163.212	166.579	183.781	middle
24	44	oar-miR-30c_R+3	TGTAAACATCCTACACTCTCAGCT	24	chr1	+	15047377	15047481	cagactgtaaccatgccgtagtgtgTGTAAACATCCTACACTCTCAGCTgtgagctcgaggtggCTGGGAGAGGGTTGTTTACTCCttctgccatggaaaacgtc	13	oar-mir-30c,chi-mir-30c,bta-mir-30c,mml-mir-30c-1,hsa-mir-30c-1,ppy-mir-30c-1,ptr-mir-30c-1,cgr-mir-30c-1,mmu-mir-30c-1,rno-mir-30c-1,cpo-mir-30c-1,ssc-mir-30c-1,dno-mir-30c-1,	oar-mir-30c	cagactgtaaccatgccgtagtgtgTGTAAACATCCTACACTCTCAgctgtgagctcgaggtggctgggagagggttgtttactccttctgccatggaaaacgtc	oar-miR-30c	TGTAAACATCCTACACTCTCA	5'	Diff	gp1a	..(((.((..(((((..((((.....(((((((.(((...((((((((..(.........)..)))))))).))).))))))).....)))))))))...)))))	103	51.4	-36.2	71000	73747.5	39453.5	61264.5	132475	177294	78123.6	75210.6	66545.3	80637.9	88624.7	96973.8	high
24	45	mml-miR-30c-1-3p_L+1	CTGGGAGAGGGTTGTTTACTCC	22	chr1	+	15047377	15047481	cagactgtaaccatgccgtagtgtgTGTAAACATCCTACACTCTCAGCTgtgagctcgaggtggCTGGGAGAGGGTTGTTTACTCCttctgccatggaaaacgtc	13	oar-mir-30c,chi-mir-30c,bta-mir-30c,mml-mir-30c-1,hsa-mir-30c-1,ppy-mir-30c-1,ptr-mir-30c-1,cgr-mir-30c-1,mmu-mir-30c-1,rno-mir-30c-1,cpo-mir-30c-1,ssc-mir-30c-1,dno-mir-30c-1,	mml-mir-30c-1	accatgctgtagtgtgTGTAAACATCCTACACTCTCAGCtgtgagctcaaggtggcTGGGAGAGGGTTGTTTACTCCttctgccatgga	mml-miR-30c-1-3p	TGGGAGAGGGTTGTTTACTCC	3'	Diff	gp1a	..(((.((..(((((..((((.....(((((((.(((...((((((((..(.........)..)))))))).))).))))))).....)))))))))...)))))	103	51.4	-36.2	113	135	97	110	184	261	124.338	137.678	163.608	144.785	123.095	142.758	middle
25	46	oar-miR-30d_R+5	TGTAAACATCCCCGACTGGAAGCT	24	chr9	+	20010383	20010469	gaaagtctgttgtTGTAAACATCCCCGACTGGAAGCTgtaccacacagctaagCTTTCAGTCAGATGTTTGCTGCtaccggctattc	20	oar-mir-30d,bta-mir-30d,chi-mir-30d,cja-mir-30d,pha-mir-30d,mml-mir-30d,mne-mir-30d,ggo-mir-30d,hsa-mir-30d,ppa-mir-30d,ptr-mir-30d,ppy-mir-30d,nle-mir-30d,oga-mir-30d,cgr-mir-30d,mmu-mir-30d,rno-mir-30d,cpo-mir-30d,ssc-mir-30d,dno-mir-30d,	oar-mir-30d	gttgtTGTAAACATCCCCGACTGGaagctgtaccacacagctaagctttcagtcagatgtttgctgctac	oar-miR-30d	TGTAAACATCCCCGACTGG	5'	Diff	gp1a	...((((.((.(..(((((((((...(((((((((((..............))))))))))).)))))))))..).)).))))....	80	47.1	-33.3	82998.5	112474	56545	96461.5	167235	262264	91325.9	114705	95373.1	126965	111879	143450	high
25	47	chi-miR-30d-3p_L+1	CTTTCAGTCAGATGTTTGCTGC	22	chr9	+	20010383	20010469	gaaagtctgttgtTGTAAACATCCCCGACTGGAAGCTgtaccacacagctaagCTTTCAGTCAGATGTTTGCTGCtaccggctattc	20	oar-mir-30d,bta-mir-30d,chi-mir-30d,cja-mir-30d,pha-mir-30d,mml-mir-30d,mne-mir-30d,ggo-mir-30d,hsa-mir-30d,ppa-mir-30d,ptr-mir-30d,ppy-mir-30d,nle-mir-30d,oga-mir-30d,cgr-mir-30d,mmu-mir-30d,rno-mir-30d,cpo-mir-30d,ssc-mir-30d,dno-mir-30d,	chi-mir-30d	aagtctgttgttgtaaacatccccgactggaagctgttccacacagctaagcTTTCAGTCAGATGTTTGCTGCtaccggct	chi-miR-30d-3p	TTTCAGTCAGATGTTTGCTGC	3'	Diff	gp1a	...((((.((.(..(((((((((...(((((((((((..............))))))))))).)))))))))..).)).))))....	80	47.1	-33.3	11	18	8	13	17	35	12.1037	18.3571	13.4934	17.1109	11.3729	19.1438	middle
26	48	oar-miR-30a-5p_R+1	TGTAAACATCCTCGACTGGAAGCT	24	chr9	+	2770999	2771105	tccctgtgacagtgagcggcTGTAAACATCCTCGACTGGAAGCTgtgaggctgcagaaaggCTTTCAGTCGGATGTTTGCAGCtgctgactgccgcccacgtcagga	21	oar-mir-30a,bta-mir-30a,chi-mir-30a,cja-mir-30a,pha-mir-30a,mml-mir-30a,ggo-mir-30a,hsa-mir-30a,ppa-mir-30a,ptr-mir-30a,ppy-mir-30a,mmr-mir-30a,dma-mir-30a,nle-mir-30a,tch-mir-30a,oga-mir-30a,cgr-mir-30a,mmu-mir-30a,rno-mir-30a,ssc-mir-30a,dno-mir-30a,	oar-mir-30a	cTGTAAACATCCTCGACTGGAAGCtgtgaggctgcagaaaggCTTTCAGTCGGATGTTTGCAGctgc	oar-miR-30a-5p	TGTAAACATCCTCGACTGGAAGC	5'	Diff	gp1a	..((((((.((((.(((((((((((((((((..(((((((((((...............)))))))))))))))))))))))))))).)))).))).......))).	104	57	-56.3	5589.5	10908	3109	4723.5	10313	13928	6150.31	11124.4	5243.87	6217.19	6899.31	7618.14	high
26	49	oar-miR-30a-3p_R+1	CTTTCAGTCGGATGTTTGCAGC	22	chr9	+	2770999	2771105	tccctgtgacagtgagcggcTGTAAACATCCTCGACTGGAAGCTgtgaggctgcagaaaggCTTTCAGTCGGATGTTTGCAGCtgctgactgccgcccacgtcagga	21	oar-mir-30a,bta-mir-30a,chi-mir-30a,cja-mir-30a,pha-mir-30a,mml-mir-30a,ggo-mir-30a,hsa-mir-30a,ppa-mir-30a,ptr-mir-30a,ppy-mir-30a,mmr-mir-30a,dma-mir-30a,nle-mir-30a,tch-mir-30a,oga-mir-30a,cgr-mir-30a,mmu-mir-30a,rno-mir-30a,ssc-mir-30a,dno-mir-30a,	oar-mir-30a	cTGTAAACATCCTCGACTGGAAGCtgtgaggctgcagaaaggCTTTCAGTCGGATGTTTGCAGctgc	oar-miR-30a-3p	CTTTCAGTCGGATGTTTGCAG	3'	Diff	gp1a	..((((((.((((.(((((((((((((((((..(((((((((((...............)))))))))))))))))))))))))))).)))).))).......))).	104	57	-56.3	641	941	408	506	1237	1601	705.313	959.669	688.164	666.01	827.543	875.693	middle
27	50	oar-miR-99a_R+1	AACCCGTAGATCCGATCTTGT	21	chr1	-	138829031	138829120	gttgcccattggcataAACCCGTAGATCCGATCTTGTggtgaagtggaccgcaCAAGCTCGCTTCTATGGGTCTGTgtcagtgtggtaat	24	oar-mir-99a,chi-mir-99a,bta-mir-99a,lla-mir-99a,mml-mir-99a,mne-mir-99a,ggo-mir-99a,hsa-mir-99a,ppa-mir-99a,ptr-mir-99a,cja-mir-99,sbo-mir-99a,pha-mir-99a,nle-mir-99a,oga-mir-99a,dno-mir-99a,ppy-mir-99a,mmr-mir-99a,cgr-mir-99a,mmu-mir-99a,rno-mir-99a,cpo-mir-99a,tch-mir-99a,ssc-mir-99a,	oar-mir-99a	cccattggcataAACCCGTAGATCCGATCTTGtggtgaagtggaccgcacaagctcgcttctatgggtctgtgtcagtgtg	oar-miR-99a	AACCCGTAGATCCGATCTTG	5'	Diff	gp1a	((((((((((((((((.(((((((((..(((.((((((.((........)))))))).)))..))))))))).)))))))))).))))))	90	51.1	-46.8	39035	35725	23524	43848	105203	148863	42951.5	36433.8	39677.4	57713.8	70379.9	81423	high
27	51	cgr-miR-99a-3p_R+1	CAAGCTCGCTTCTATGGGTCTGT	23	chr1	-	138829031	138829120	gttgcccattggcataAACCCGTAGATCCGATCTTGTggtgaagtggaccgcaCAAGCTCGCTTCTATGGGTCTGTgtcagtgtggtaat	24	oar-mir-99a,chi-mir-99a,bta-mir-99a,lla-mir-99a,mml-mir-99a,mne-mir-99a,ggo-mir-99a,hsa-mir-99a,ppa-mir-99a,ptr-mir-99a,cja-mir-99,sbo-mir-99a,pha-mir-99a,nle-mir-99a,oga-mir-99a,dno-mir-99a,ppy-mir-99a,mmr-mir-99a,cgr-mir-99a,mmu-mir-99a,rno-mir-99a,cpo-mir-99a,tch-mir-99a,ssc-mir-99a,	cgr-mir-99a	cgttgacataAACCCGTAGATCCGATCTTGTggtgaaagtggacgcaCAAGCTCGCTTCTATGGGTCTGtggcagtgt	cgr-miR-99a-3p	CAAGCTCGCTTCTATGGGTCTG	3'	Diff	gp1a	((((((((((((((((.(((((((((..(((.((((((.((........)))))))).)))..))))))))).)))))))))).))))))	90	51.1	-46.8	151	144	112	139	425	616	166.15	146.857	188.908	182.955	284.322	336.931	middle
28	52	oar-miR-103_R+1	AGCAGCATTGTACAGGGCTATGA	23	chr16	-	334719	334801	tcttgctgccctcggcttctctacagtgctgccttgtcgcatggggatcaAGCAGCATTGTACAGGGCTATGAaggcactgag	23	oar-mir-103,bta-mir-103-1,age-mir-103,lla-mir-103,mml-mir-103-1,mne-mir-103,ggo-mir-103,hsa-mir-103a-1,ppa-mir-103,ptr-mir-103-1,ppy-mir-103-1,cja-mir-103a-2,pha-mir-103a,mmr-mir-103a,nle-mir-103a,oga-mir-103a,tch-mir-103a-1,dma-mir-103a,mmu-mir-103-1,rno-mir-103-1,cpo-mir-103-1,dno-mir-103a-1,ssc-mir-103-1,	oar-mir-103	ctgccctcggcttctctacagtgctgccttgtcgcatggggatcaAGCAGCATTGTACAGGGCTATGaaggc	oar-miR-103	AGCAGCATTGTACAGGGCTATG	3'	Diff	gp1a	.(((..((((.(((((.(((.(((((((((((.(((((.......)).)))))))))))))).))))))..)).))))..)))	82	55.4	-32.6	3637.5	4812.5	1995.5	3079.5	6821.5	8740	4002.46	4907.98	3365.76	4053.31	4563.53	4780.48	middle
29	53	oar-miR-106b	TAAAGTGCTGACAGTGCAGAT	21	chr24	+	36272711	36272790	cctgccggggcTAAAGTGCTGACAGTGCAGATagtggtcctgtgtgctaCCGCACTGTGGGTACTTGCTGCtccagcagg	22	oar-mir-106b,chi-mir-106b,bta-mir-106b,age-mir-106b,sla-mir-106b,ggo-mir-106b,hsa-mir-106b,ppa-mir-106b,ptr-mir-106b,ppy-mir-106b,lla-mir-106b,cja-mir-106b,dno-mir-106b,pha-mir-106b,mml-mir-106b,mne-mir-106b,nle-mir-106b,oga-mir-106b,cgr-mir-106b,mmu-mir-106b,rno-mir-106b,cpo-mir-106b,	oar-mir-106b	cctgccggggcTAAAGTGCTGACAGTGCAGATagtggtcctgtgtgctaccgcactgtgggtacttgctgctccagcagg	oar-miR-106b	TAAAGTGCTGACAGTGCAGAT	5'	Yes	gp1a	(((((.(((((..((((((..(((((((.....(((((.......))))).)))))))..))))))...))))).)))))	80	60	-40.6	175	141	65	168	295	237	192.558	143.797	109.634	221.126	197.353	129.631	middle
29	54	pha-miR-106b_R+2	CCGCACTGTGGGTACTTGCTGC	22	chr24	+	36272711	36272790	cctgccggggcTAAAGTGCTGACAGTGCAGATagtggtcctgtgtgctaCCGCACTGTGGGTACTTGCTGCtccagcagg	22	oar-mir-106b,chi-mir-106b,bta-mir-106b,age-mir-106b,sla-mir-106b,ggo-mir-106b,hsa-mir-106b,ppa-mir-106b,ptr-mir-106b,ppy-mir-106b,lla-mir-106b,cja-mir-106b,dno-mir-106b,pha-mir-106b,mml-mir-106b,mne-mir-106b,nle-mir-106b,oga-mir-106b,cgr-mir-106b,mmu-mir-106b,rno-mir-106b,cpo-mir-106b,	pha-mir-106b	aaagtgctgacagtgcagatagtggtcctctccgtgctaCCGCACTGTGGGTACTTGCT	pha-miR-106b	CCGCACTGTGGGTACTTGCT	3'	Diff	gp1a	(((((.(((((..((((((..(((((((.....(((((.......))))).)))))))..))))))...))))).)))))	80	60	-40.6	2861	3114	2265	3184	6166	7120	3148.05	3175.78	3820.32	4190.86	4125	3894.4	middle
30	55	oar-miR-106a_R+2_1ss1AC	CAAAGTGCTTACAGTGCAGGTAG	23	chrX	+	95607797	95607877	ccttggccatgtAAAAGTGCTTACAGTGCAGGTAGctttttgagatcTACTGCAATGCAAGCACTTCTTacattaccatgg	16	oar-mir-106a,chi-mir-106a,bta-mir-106a,age-mir-106a,sla-mir-106a,mml-mir-106a,mne-mir-106a,ggo-mir-106a,ppa-mir-106a,ptr-mir-106a,ppy-mir-106a,hsa-mir-106a,rno-mir-17-2,cpo-mir-106a,ssc-mir-106a,dno-mir-106a,	oar-mir-106a	ccttggccatgtAAAAGTGCTTACAGTGCAGGTagctttttgagatctactgcaatgcaagcacttcttacattaccatgg	oar-miR-106a	AAAAGTGCTTACAGTGCAGGT	5'	Diff	gp1a	((.(((..((((((((((((((.((.(((((.(((.((.....)).)))))))).)).)))))))).))))))..))).))	81	43.2	-30.1	202	281.5	85	241.5	922	998	222.267	287.085	143.367	317.868	616.81	545.872	middle
30	56	hsa-miR-106a-3p_L+2R-2_1ss11TC	TACTGCAATGCAAGCACTTCTT	22	chrX	+	95607797	95607877	ccttggccatgtAAAAGTGCTTACAGTGCAGGTAGctttttgagatcTACTGCAATGCAAGCACTTCTTacattaccatgg	16	oar-mir-106a,chi-mir-106a,bta-mir-106a,age-mir-106a,sla-mir-106a,mml-mir-106a,mne-mir-106a,ggo-mir-106a,ppa-mir-106a,ptr-mir-106a,ppy-mir-106a,hsa-mir-106a,rno-mir-17-2,cpo-mir-106a,ssc-mir-106a,dno-mir-106a,	hsa-mir-106a	ccttggccatgtAAAAGTGCTTACAGTGCAGGTAGctttttgagatctaCTGCAATGTAAGCACTTCTTACattaccatgg	hsa-miR-106a-3p	CTGCAATGTAAGCACTTCTTAC	3'	Diff	gp1a	((.(((..((((((((((((((.((.(((((.(((.((.....)).)))))))).)).)))))))).))))))..))).))	81	43.2	-30.1	0	0	0	0	0	5	0	0	0	0	0	2.73483	low
31	57	oar-miR-107_R-1	AGCAGCATTGTACAGGGCTAT	21	chr22	-	10997789	10997875	ttctctctgctttcagcttctttacagtgttgccttgtggcatggagttcaAGCAGCATTGTACAGGGCTATcaaagcacagagagc	25	oar-mir-107,bta-mir-107,lla-mir-107,mml-mir-107,mne-mir-107,ggo-mir-107,hsa-mir-107,ppa-mir-107,ptr-mir-107,ppy-mir-107,chi-mir-107,ssc-mir-107,cja-mir-103a-3,pha-mir-107,mmr-mir-107,nle-mir-107,oga-mir-107,tch-mir-107,dma-mir-107,oan-mir-107,cgr-mir-107,mmu-mir-107,rno-mir-107,cpo-mir-107,dno-mir-107,	oar-mir-107	ctctctgctttcagcttctttacagtgttgccttgtggcatggagttcaAGCAGCATTGTACAGGGCTATCaaagcacaga	oar-miR-107	AGCAGCATTGTACAGGGCTATC	3'	Diff	gp1a	((((((.((((((.(((.(((.(((((((((((.(((............)))))))))))))).))))))...)))))).)))))).	86	47.1	-33.3	472.5	502.5	241.5	393.5	1126.5	1218	519.907	512.469	407.332	517.934	753.619	666.205	middle
32	58	oar-miR-125b_R+1	TCCCTGAGACCCTAACTTGTGA	22	chr15	-	32313910	32313997	cgcgcgcctctcaaTCCCTGAGACCCTAACTTGTGAtgtttaccgtttaaatccACGGGTTAGGCTCTTGGGAGCtgcgagtcgcgcc	26	oar-mir-125b,bta-mir-125b-1,age-mir-125b-1,lla-mir-125b-1,sla-mir-125b,mml-mir-125b-1,mne-mir-125b-1,ggo-mir-125b-1,hsa-mir-125b-1,ptr-mir-125b-1,ppy-mir-125b-1,cja-mir-125,sbo-mir-125b-1,mmr-mir-125a,oga-mir-125b-1,cpo-mir-125b-1,tch-mir-125b,dno-mir-125b-1,pha-mir-125b-1,nle-mir-125b-1,ppa-mir-125b,dma-mir-125b-1,cgr-mir-125b-2,mmu-mir-125b-1,rno-mir-125b-1,ssc-mir-125b-1,	oar-mir-125b	cgcgcgcctctcaaTCCCTGAGACCCTAACTTGTGatgtttaccgtttaaatccacgggttaggctcttgggagctgcgagtcgcgcc	oar-miR-125b	TCCCTGAGACCCTAACTTGTG	5'	Diff	gp1a	.(((((.(((.((.((((.((((.((((((..(((..(((((.....))))).)))..)))))).))))))))..)).))).))))).	86	56.8	-40.9	261052	238926	169102	220110	392408	500925	287244	243666	285220	289714	262518	273989	high
32	59	cgr-miR-125b	ACGGGTTAGGCTCTTGGGAGC	21	chr15	-	32313910	32313997	cgcgcgcctctcaaTCCCTGAGACCCTAACTTGTGAtgtttaccgtttaaatccACGGGTTAGGCTCTTGGGAGCtgcgagtcgcgcc	26	oar-mir-125b,bta-mir-125b-1,age-mir-125b-1,lla-mir-125b-1,sla-mir-125b,mml-mir-125b-1,mne-mir-125b-1,ggo-mir-125b-1,hsa-mir-125b-1,ptr-mir-125b-1,ppy-mir-125b-1,cja-mir-125,sbo-mir-125b-1,mmr-mir-125a,oga-mir-125b-1,cpo-mir-125b-1,tch-mir-125b,dno-mir-125b-1,pha-mir-125b-1,nle-mir-125b-1,ppa-mir-125b,dma-mir-125b-1,cgr-mir-125b-2,mmu-mir-125b-1,rno-mir-125b-1,ssc-mir-125b-1,	cgr-mir-125b-2	agTCCCTGAGACCCTAACTTGTGAtgtttaccgtttaaatccACGGGTTAGGCTCTTGGGAGC	cgr-miR-125b	ACGGGTTAGGCTCTTGGGAGC	3'	Yes	gp1a	.(((((.(((.((.((((.((((.((((((..(((..(((((.....))))).)))..)))))).))))))))..)).))).))))).	86	56.8	-40.9	55	57	61	61	91	74	60.5183	58.1309	102.887	80.2897	60.8783	40.4755	middle
33	60	chi-miR-127-5p_L+2R-1	CTGAAGCTCAGAGGGCTCTGATT	23	chr18	+	64482229	64482345	ctcgctttgatcactgtctccagcctgCTGAAGCTCAGAGGGCTCTGATTcagaaagatcaTCGGATCCGTCTGAGCTTGGCTggtcggaagtctcctcatctgcttccttcgggtt	26	oar-mir-127,chi-mir-127,bta-mir-127,age-mir-127,lla-mir-127,sla-mir-127,hsa-mir-127,ptr-mir-127,ppy-mir-127,cja-mir-127,sbo-mir-127,nle-mir-127,oga-mir-127,pha-mir-127,mml-mir-127,mne-mir-127,ggo-mir-127,ppa-mir-127,dma-mir-127,cpo-mir-127,tch-mir-127,dno-mir-127,cgr-mir-127,mmu-mir-127,rno-mir-127,ssc-mir-127,	chi-mir-127	ctcgctttgatcactgtctccagcctgctGAAGCTCAGAGGGCTCTGATTCagaaagatcaTCGGATCCGTCTGAGCTTGGctggtcggaagtctcctcatctgcttccttcgggtt	chi-miR-127-5p	GAAGCTCAGAGGGCTCTGATTC	5'	Diff	gp1a	((((...............((((((.....(((((((((.((.((((((((.....))..)))))).)).)))))))))))))))..((((((..........))))))..))))..	66	53.8	-43.6	46	77	43	142	616	766	50.6153	78.5277	72.5271	186.904	412.099	418.976	middle
33	61	oar-miR-127_L-1	TCGGATCCGTCTGAGCTTGGCT	22	chr18	+	64482229	64482345	ctcgctttgatcactgtctccagcctgCTGAAGCTCAGAGGGCTCTGATTcagaaagatcaTCGGATCCGTCTGAGCTTGGCTggtcggaagtctcctcatctgcttccttcgggtt	26	oar-mir-127,chi-mir-127,bta-mir-127,age-mir-127,lla-mir-127,sla-mir-127,hsa-mir-127,ptr-mir-127,ppy-mir-127,cja-mir-127,sbo-mir-127,nle-mir-127,oga-mir-127,pha-mir-127,mml-mir-127,mne-mir-127,ggo-mir-127,ppa-mir-127,dma-mir-127,cpo-mir-127,tch-mir-127,dno-mir-127,cgr-mir-127,mmu-mir-127,rno-mir-127,ssc-mir-127,	oar-mir-127	gctttgatcactgtctccagcctgctgaagctcagagggctctgattcagaaagatcATCGGATCCGTCTGAGCTTGGCTggtcggaagtctcctcatctgcttccttcgggtt	oar-miR-127	ATCGGATCCGTCTGAGCTTGGCT	3'	Diff	gp1a	((((...............((((((.....(((((((((.((.((((((((.....))..)))))).)).)))))))))))))))..((((((..........))))))..))))..	66	53.8	-43.6	40264	34463	44903	123320	245175	301796	44303.8	35146.7	75736.8	162317	164020	165072	high
34	62	chi-miR-133a-5p	AGCTGGTAAAATGGAACCAAAT	22	chr13	-	54047664	54047764	cgggaccgaatgctttgctaaAGCTGGTAAAATGGAACCAAATcaactgttcgatggaTTTGGTCCCCTTCAACCAGCTGTagctgcgcattgatggcgcc	12	oar-mir-133,chi-mir-133a,bta-mir-133a-1,mml-mir-133c,hsa-mir-133a-2,ppy-mir-133c,ptr-mir-133a-2,oan-mir-133a-2,cpo-mir-133a-1,mmu-mir-133a-2,ssc-mir-133a-1,dno-mir-133a-1,	chi-mir-133a	cgggaccgaatgctttgctaaAGCTGGTAAAATGGAACCAAATcaactgttcgatggaTTTGGTCCCCTTCAACCAGCTGTagctgtgcattgat	chi-miR-133a-5p	AGCTGGTAAAATGGAACCAAAT	5'	Yes	gp1a	.((..((((((((...((((.(((((((..((.((.((((((((............)))))))).)).))..))))))).))))...)))))..)))..))	100	50.5	-37.4	6862	7690	3547	6883	23729	32427	7550.48	7842.57	5982.64	9059.58	15874.5	17736.5	high
34	63	oar-miR-133_L+1	TTTGGTCCCCTTCAACCAGCTGT	23	chr13	-	54047664	54047764	cgggaccgaatgctttgctaaAGCTGGTAAAATGGAACCAAATcaactgttcgatggaTTTGGTCCCCTTCAACCAGCTGTagctgcgcattgatggcgcc	12	oar-mir-133,chi-mir-133a,bta-mir-133a-1,mml-mir-133c,hsa-mir-133a-2,ppy-mir-133c,ptr-mir-133a-2,oan-mir-133a-2,cpo-mir-133a-1,mmu-mir-133a-2,ssc-mir-133a-1,dno-mir-133a-1,	oar-mir-133	gggaccgaatgctttgctaaagctggtaaaatggaaccaaatcaactgttcgatggatTTGGTCCCCTTCAACCAGCTGTagctgcgcattgat	oar-miR-133	TTGGTCCCCTTCAACCAGCTGT	3'	Diff	gp1a	.((..((((((((...((((.(((((((..((.((.((((((((............)))))))).)).))..))))))).))))...)))))..)))..))	100	50.5	-37.4	1567905	1497576	876454	1311101	2881223	4349339	1.72522e+06	1.52729e+06	1.47829e+06	1.7257e+06	1.92751e+06	2.37894e+06	high
35	64	oar-miR-134-5p_R+1	TGTGACTGGTTGACCAGAGGGA	22	chr18	+	64649248	64649355	tggtgtcagcaccgttcagggtgTGTGACTGGTTGACCAGAGGGGcaagcactccgttcacccTCTGGGCTGCCTCGTCACCAACcctcagcaccaaccgcacctgcc	13	oar-mir-134,chi-mir-134,cja-mir-134,mml-mir-134,mne-mir-134,hsa-mir-134,ppa-mir-134,ppy-mir-134,ggo-mir-134,ptr-mir-134,cgr-mir-134,mmu-mir-134,rno-mir-134,	oar-mir-134	ggtgtcagcaccgttcagggtgTGTGACTGGTTGACCAGAGGGgcaagcactccgttcacccTCTGGGCTGCCTCGTCACCAACCctcagcaccaaccgcacctgcc	oar-miR-134-5p	TGTGACTGGTTGACCAGAGGG	5'	Diff	gp1a	.(((((.......(((.(((((..(((((.(((...((((((((...(((.....)))..))))))))...)))..)))))..))))).))).......)))))....	79	63	-45.8	7	18	0	12	91	111	7.70232	18.3571	0	15.7947	60.8783	60.7132	middle
35	65	oar-miR-134-3p_R-1	TCTGGGCTGCCTCGTCACCAAC	22	chr18	+	64649248	64649355	tggtgtcagcaccgttcagggtgTGTGACTGGTTGACCAGAGGGGcaagcactccgttcacccTCTGGGCTGCCTCGTCACCAACcctcagcaccaaccgcacctgcc	13	oar-mir-134,chi-mir-134,cja-mir-134,mml-mir-134,mne-mir-134,hsa-mir-134,ppa-mir-134,ppy-mir-134,ggo-mir-134,ptr-mir-134,cgr-mir-134,mmu-mir-134,rno-mir-134,	oar-mir-134	ggtgtcagcaccgttcagggtgTGTGACTGGTTGACCAGAGGGgcaagcactccgttcacccTCTGGGCTGCCTCGTCACCAACCctcagcaccaaccgcacctgcc	oar-miR-134-3p	TCTGGGCTGCCTCGTCACCAACC	3'	Diff	gp1a	.(((((.......(((.(((((..(((((.(((...((((((((...(((.....)))..))))))))...)))..)))))..))))).))).......)))))....	79	63	-45.8	0	0	8	6	35	35	0	0	13.4934	7.89735	23.4147	19.1438	middle
36	66	oar-miR-136_R-1	ACTCCATTTGTTTTGATGATGG	22	chr18	+	64483913	64484004	tcggatgagccctcggaggACTCCATTTGTTTTGATGATGGattcttacgctcCATCATCGTCTCAAATGAGTCTtcagagggttctatcat	18	oar-mir-136,chi-mir-136,bta-mir-136,mml-mir-136,ggo-mir-136,hsa-mir-136,ppa-mir-136,ptr-mir-136,ppy-mir-136,mmr-mir-136,oga-mir-136,nle-mir-136,mmu-mir-136,rno-mir-136,cpo-mir-136,tch-mir-136,ssc-mir-136,dno-mir-136,	oar-mir-136	tcggatgagccctcggaggACTCCATTTGTTTTGATGATGGAttcttacgctccatcatcgtctcaaatgagtcttcagagggttctatcat	oar-miR-136	ACTCCATTTGTTTTGATGATGGA	5'	Diff	gp1a	...(((((((((((.(((((((.((((((...((((((((((.........))))))))))...))))))))))))).)))))))).)))..	87	45.7	-48.1	19	23	0	65	70	67	20.9063	23.4563	0	85.5546	46.8294	36.6467	middle
36	67	mmr-miR-136	CATCATCGTCTCAAATGAGTCT	22	chr18	+	64483913	64484004	tcggatgagccctcggaggACTCCATTTGTTTTGATGATGGattcttacgctcCATCATCGTCTCAAATGAGTCTtcagagggttctatcat	18	oar-mir-136,chi-mir-136,bta-mir-136,mml-mir-136,ggo-mir-136,hsa-mir-136,ppa-mir-136,ptr-mir-136,ppy-mir-136,mmr-mir-136,oga-mir-136,nle-mir-136,mmu-mir-136,rno-mir-136,cpo-mir-136,tch-mir-136,ssc-mir-136,dno-mir-136,	mmr-mir-136	actccatttgttttgatgatggattcttatgctcCATCATCGTCTCAAATGAGTCT	mmr-miR-136	CATCATCGTCTCAAATGAGTCT	3'	Yes	gp1a	...(((((((((((.(((((((.((((((...((((((((((.........))))))))))...))))))))))))).)))))))).)))..	87	45.7	-48.1	172	198	95	600	733	781	189.257	201.928	160.234	789.735	490.371	427.181	middle
37	68	mml-miR-143-5p_L+1R+2	GGTGCAGTGCTGCATCTCTGGTC	23	chr5	+	58323580	58323680	gcgtcctgtctcccagcctgaGGTGCAGTGCTGCATCTCTGGTCagttgggagtcTGAGATGAAGCACTGTAGCTCGggaagggagaagttgttctacagc	24	oar-mir-143,chi-mir-143,bta-mir-143,lla-mir-143,ggo-mir-143,hsa-mir-143,ppy-mir-143,cja-mir-143,mmu-mir-143,sbo-mir-143,pha-mir-143,nle-mir-143,oga-mir-143,cpo-mir-143,dno-mir-143,mml-mir-143,ppa-mir-143,ptr-mir-143,dma-mir-143,oan-mir-143,cgr-mir-143,rno-mir-143,tch-mir-143,ssc-mir-143,	mml-mir-143	gcgcagcgccgtgtctcccagcctgagGTGCAGTGCTGCATCTCTGGtcagttgggagtcTGAGATGAAGCACTGTAGCTCaggaagagagaagttgttctgcagc	mml-miR-143-5p	GTGCAGTGCTGCATCTCTGG	5'	Diff	gp1a	........((((((..((((((.(((((((((.((((((.((((......)).)).)))))).))))))))).))))))..)))))).((((.....))))	79	56.4	-50.8	243	242	112	170	488	588	267.381	246.801	188.908	223.758	326.468	321.616	middle
37	69	oar-miR-143_R+1	TGAGATGAAGCACTGTAGCTCT	22	chr5	+	58323580	58323680	gcgtcctgtctcccagcctgaGGTGCAGTGCTGCATCTCTGGTCagttgggagtcTGAGATGAAGCACTGTAGCTCGggaagggagaagttgttctacagc	24	oar-mir-143,chi-mir-143,bta-mir-143,lla-mir-143,ggo-mir-143,hsa-mir-143,ppy-mir-143,cja-mir-143,mmu-mir-143,sbo-mir-143,pha-mir-143,nle-mir-143,oga-mir-143,cpo-mir-143,dno-mir-143,mml-mir-143,ppa-mir-143,ptr-mir-143,dma-mir-143,oan-mir-143,cgr-mir-143,rno-mir-143,tch-mir-143,ssc-mir-143,	oar-mir-143	gcgtcctgtctcccagcctgaggtgcagtgctgcatctctggtcagttgggagtcTGAGATGAAGCACTGTAGCTCgggaagggagaagttgttctacagc	oar-miR-143	TGAGATGAAGCACTGTAGCTC	3'	Diff	gp1a	........((((((..((((((.(((((((((.((((((.((((......)).)).)))))).))))))))).))))))..)))))).((((.....))))	79	56.4	-50.8	42063	48319	21191	36794	76086	77551	46283.3	49277.6	35742.3	48429.2	50900.9	42417.8	high
38	70	chi-miR-148a-5p	AAAGTTCTGAGACACTCCGACT	22	chr4	+	69928704	69928788	cagtttggtcttttgaggcAAAGTTCTGAGACACTCCGACTctgaatatgatagaagTCAGTGCACTACAGAACTTTGTctctag	21	oar-mir-148a,bta-mir-148a,ssc-mir-148a,chi-mir-148a,cja-mir-148a,sbo-mir-148a,cpo-mir-148a,tch-mir-148a,dno-mir-148a,pha-mir-148a,ppa-mir-148a,nle-mir-148a,oga-mir-148a,mml-mir-148a,hsa-mir-148a,ppy-mir-148a,ptr-mir-148a,oan-mir-148,cgr-mir-148a,mmu-mir-148a,rno-mir-148a,	chi-mir-148a	cagtttggtcttttgaggcAAAGTTCTGAGACACTCCGACTctgaatatgatagaagTCAGTGCACTACAGAACTTTGTctctag	chi-miR-148a-5p	AAAGTTCTGAGACACTCCGACT	5'	Yes	gp1a	..............((((((((((((((((.((((..(((((((.......))).))))))))..)).))))))))))))))...	68	42.4	-29.4	59	49	48	49	117	108	64.9196	49.9721	80.9604	64.495	78.272	59.0723	middle
38	71	oar-miR-148a	TCAGTGCACTACAGAACTTTGT	22	chr4	+	69928704	69928788	cagtttggtcttttgaggcAAAGTTCTGAGACACTCCGACTctgaatatgatagaagTCAGTGCACTACAGAACTTTGTctctag	21	oar-mir-148a,bta-mir-148a,ssc-mir-148a,chi-mir-148a,cja-mir-148a,sbo-mir-148a,cpo-mir-148a,tch-mir-148a,dno-mir-148a,pha-mir-148a,ppa-mir-148a,nle-mir-148a,oga-mir-148a,mml-mir-148a,hsa-mir-148a,ppy-mir-148a,ptr-mir-148a,oan-mir-148,cgr-mir-148a,mmu-mir-148a,rno-mir-148a,	oar-mir-148a	gaggcaaagttctgagacactccgactctgaatatgatagaagTCAGTGCACTACAGAACTTTGTctc	oar-miR-148a	TCAGTGCACTACAGAACTTTGT	3'	Yes	gp1a	..............((((((((((((((((.((((..(((((((.......))).))))))))..)).))))))))))))))...	68	42.4	-29.4	2704	4191	1849	3200	4032	4427	2975.3	4274.15	3118.66	4211.92	2697.38	2421.42	middle
39	72	oar-miR-150	TCTCCCAACCCTTGTACCAGTG	22	chr14	-	54984964	54985060	tctctcctcacggccctgTCTCCCAACCCTTGTACCAGTGtgtgtctcggtccctggtacaggtacggggaggcagggacctggggatcccagcagc	3	oar-mir-150,chi-mir-150,bta-mir-150,	oar-mir-150	tctctcctcacggccctgTCTCCCAACCCTTGTACCAGTGtgtgtctcggtccctggtacaggtacggggaggcagggacctggggatcccagcagc	oar-miR-150	TCTCCCAACCCTTGTACCAGTG	5'	Yes	gp1a	....((((((.(((((((((((((....((((((((((...............))))))))))....))))))))))).))))))))..........	83	63.9	-49.7	11105	10769	5045	6388	10967	15309	12219.2	10982.7	8509.28	8408.04	7336.83	8373.5	high
40	73	oar-miR-152	TCAGTGCATGACAGAACTTGG	21	chr11	+	37992687	37992771	ccccctggcccagtttctgtgatactctccgactcgggctctggagcagTCAGTGCATGACAGAACTTGGgcccggacggacctt	17	oar-mir-152,bta-mir-152,cja-mir-152,pha-mir-152,ppa-mir-152,nle-mir-152,mml-mir-152,hsa-mir-152,ptr-mir-152,mmr-mir-152,oga-mir-152,cgr-mir-152,mmu-mir-152,rno-mir-152,cpo-mir-152,tch-mir-152,ssc-mir-152,	oar-mir-152	ggcccagtttctgtgatactctccgactcgggctctggagcagTCAGTGCATGACAGAACTTGGgcccggacggacc	oar-miR-152	TCAGTGCATGACAGAACTTGG	3'	Yes	gp1a	((.((.((((((..((((((.((...((..((((...(((....)))))))))...)).))))))..)))))).))..)).....	80	61.2	-30.6	1136	1606	777	965	2048	2044	1249.98	1637.86	1310.55	1270.16	1370.1	1118	middle
41	74	oar-miR-154b-5p	AGAGGTCTTCCATGGTGCATTCG	23	chr18	+	64654349	64654457	agagatacttggtggtacttgaagAGAGGTCTTCCATGGTGCATTCGctttattctttgacgaatcatacatggttgacctttttttaggtatcaaatctggccttgaa	3	oar-mir-154b,chi-mir-154b,bta-mir-154b,	oar-mir-154b	agagatacttggtggtacttgaagAGAGGTCTTCCATGGTGCATTCGctttattctttgacgAATCATACATGGTTGACCTTTTTttaggtatcaaatctggccttgaa	oar-miR-154b-5p	AGAGGTCTTCCATGGTGCATTCG	5'	Yes	gp1a	.(((........(((((((((((((((((((..((((((((.(((((.((........)))))))))).)))))..)))))))))))))))))))........)))...	83	39.4	-38.7	1244	1007	1122	2373	8770	11592	1368.81	1026.98	1892.45	3123.4	5867.06	6340.43	middle
42	75	oar-miR-154a-3p	AATCATACACGGTTCACCTATT	22	chr18	+	64654040	64654144	tgctaatctgcggaacttgaagataggttatccgtgtagccttcgctttacttgtgacgAATCATACACGGTTCACCTATTttttagtaccaaatcccgccttgg	3	oar-mir-154a,bta-mir-154a,dno-mir-154a,	oar-mir-154a	tgctaatctgcggaacttgaagaTAGGTTATCCGTGTAGCCTTCGctttacttgtgacgAATCATACACGGTTCACCTATTttttagtaccaaatcccgccttgg	oar-miR-154a-3p	AATCATACACGGTTCACCTATT	3'	Yes	gp1a	...........((.(((..(((((((((...(((((((...((((..(((....)))))))...)))))))...)))))))))..))).))..............	80	43.8	-29.9	6	13	7	26	226	184	6.60199	13.2579	11.8067	34.2218	151.192	100.642	middle
43	76	oar-miR-181a	AACATTCAACGCTGTCGGTGAGT	23	chr12	-	75863407	75863516	tgagcttcgaggttgcttcagtgAACATTCAACGCTGTCGGTGAGTttggaattaaaaatcaaaACCATCGACCGTTGATTGTACCctatggccaaccaccatctccacc	23	oar-mir-181a-1,bta-mir-181a-1,lla-mir-181a-1,mml-mir-181a-1,mne-mir-181a-1,hsa-mir-181a-1,ppa-mir-181a-1,ptr-mir-181a-1,ppy-mir-181a-1,cja-mir-181a-1,sbo-mir-181a-1,pha-mir-181a-1,dma-mir-181a-1,nle-mir-181a-1,oga-mir-181a-1,cpo-mir-181a-1,dno-mir-181a-1,ggo-mir-181a-1,cgr-mir-181a,mmu-mir-181a-1,rno-mir-181a-1,tch-mir-181a-1,ssc-mir-181a-1,	oar-mir-181a-1	tgagcttcgaggttgcttcagtgAACATTCAACGCTGTCGGTGAGTttggaattaaaaatcaaaaccatcgaccgttgattgtaccctatggccaaccaccatctccacc	oar-miR-181a	AACATTCAACGCTGTCGGTGAGT	5'	Yes	gp1a	.(((......(((((((..((...(((.((((((..(((((((.((((.((........)).))))))))))))))))).)))...))..))).)))).....)))....	105	46.4	-31.7	10922.5	12793	7813	16973.5	27953	42145	12018.4	13046.8	13178	22340.9	18700.3	23051.9	high
43	77	lla-miR-181a-3p	ACCATCGACCGTTGATTGTACC	22	chr12	-	75863407	75863516	tgagcttcgaggttgcttcagtgAACATTCAACGCTGTCGGTGAGTttggaattaaaaatcaaaACCATCGACCGTTGATTGTACCctatggccaaccaccatctccacc	23	oar-mir-181a-1,bta-mir-181a-1,lla-mir-181a-1,mml-mir-181a-1,mne-mir-181a-1,hsa-mir-181a-1,ppa-mir-181a-1,ptr-mir-181a-1,ppy-mir-181a-1,cja-mir-181a-1,sbo-mir-181a-1,pha-mir-181a-1,dma-mir-181a-1,nle-mir-181a-1,oga-mir-181a-1,cpo-mir-181a-1,dno-mir-181a-1,ggo-mir-181a-1,cgr-mir-181a,mmu-mir-181a-1,rno-mir-181a-1,tch-mir-181a-1,ssc-mir-181a-1,	lla-mir-181a-1	tgagttttgaggttgcttcagtgAACATTCAACGCTGTCGGTGAGTttggaattaaaatcaaaACCATCGACCGTTGATTGTACCctatggctaaccatcatctactcca	lla-miR-181a-3p	ACCATCGACCGTTGATTGTACC	3'	Yes	gp1a	.(((......(((((((..((...(((.((((((..(((((((.((((.((........)).))))))))))))))))).)))...))..))).)))).....)))....	105	46.4	-31.7	610	589	515	951	1418	2016	671.203	600.686	868.638	1251.73	948.63	1102.68	middle
44	78	oar-miR-181a	AACATTCAACGCTGTCGGTGAGT	23	chr3	-	11120545	11120653	tgccagggcaggatccagtcttcagaggactccaaggAACATTCAACGCTGTCGGTGAGTttgggatttgaaaaaACCACCGACCGTTGACTGTACCttgggttcctta	21	oar-mir-181a-2,bta-mir-181a-2,cja-mir-181a-2,sbo-mir-181a-2,pha-mir-181a-2,nle-mir-181a-2,mml-mir-181a-2,ggo-mir-181a-2,hsa-mir-181a-2,ppa-mir-181a-2,ptr-mir-181a-2,ppy-mir-181a-2,mmr-mir-181a,oga-mir-181a-2,tch-mir-181a-2,dma-mir-181a-2,oan-mir-181a-2,oan-mir-181a-3,cpo-mir-181a-2,ssc-mir-181a-2,dno-mir-181a-2,	oar-mir-181a-2	tgccagggcaggatccagtcttcagaggactccaaggAACATTCAACGCTGTCGGTGAGTttgggatttgaaaaaaccaccgaccgttgactgtaccttgggttcctta	oar-miR-181a	AACATTCAACGCTGTCGGTGAGT	5'	Yes	gp1a	.....(((.....)))........(((((..((((((.(((.((((((..(((((((.((((...........))))))))))))))))).))).))))))..))))).	84	50.5	-46	10922.5	12793	7813	16973.5	27953	42145	12018.4	13046.8	13178	22340.9	18700.3	23051.9	high
44	79	hsa-miR-181a-2-3p_1ss6TC	ACCACCGACCGTTGACTGTACC	22	chr3	-	11120545	11120653	tgccagggcaggatccagtcttcagaggactccaaggAACATTCAACGCTGTCGGTGAGTttgggatttgaaaaaACCACCGACCGTTGACTGTACCttgggttcctta	21	oar-mir-181a-2,bta-mir-181a-2,cja-mir-181a-2,sbo-mir-181a-2,pha-mir-181a-2,nle-mir-181a-2,mml-mir-181a-2,ggo-mir-181a-2,hsa-mir-181a-2,ppa-mir-181a-2,ptr-mir-181a-2,ppy-mir-181a-2,mmr-mir-181a,oga-mir-181a-2,tch-mir-181a-2,dma-mir-181a-2,oan-mir-181a-2,oan-mir-181a-3,cpo-mir-181a-2,ssc-mir-181a-2,dno-mir-181a-2,	hsa-mir-181a-2	agaagggctatcaggccagccttcagaggactccaaggAACATTCAACGCTGTCGGTGAGTttgggatttgaaaaaACCACTGACCGTTGACTGTACCttggggtcctta	hsa-miR-181a-2-3p	ACCACTGACCGTTGACTGTACC	3'	Diff	gp1a	.....(((.....)))........(((((..((((((.(((.((((((..(((((((.((((...........))))))))))))))))).))).))))))..))))).	84	50.5	-46	1111	2080	1425	970	1017	1641	1222.47	2121.27	2403.51	1276.74	680.365	897.571	middle
45	80	oar-miR-191	CAACGGAATCCCAAAAGCAGCT	22	chr19	+	50918763	50918866	ggctggacagcgggCAACGGAATCCCAAAAGCAGCTgttgtctccagagcattccagCTGCGCTTGGATTTCGTTCCCtgctctcctgcctgagcagcgtcctg	23	oar-mir-191,bta-mir-191,chi-mir-191,cja-mir-191,sbo-mir-191,pha-mir-191,ppa-mir-191,mml-mir-191,hsa-mir-191,ppy-mir-191,ggo-mir-191,ptr-mir-191,mmr-mir-191,dma-mir-191,oga-mir-191,tch-mir-191,dno-mir-191,nle-mir-191,cgr-mir-191,mmu-mir-191,rno-mir-191a,cpo-mir-191,ssc-mir-191,	oar-mir-191	ggctggacagcgggCAACGGAATCCCAAAAGCAGCTgttgtctccagagcattccagctgcgcttggatttcgttccctgctctcctgcct	oar-miR-191	CAACGGAATCCCAAAAGCAGCT	5'	Yes	gp1a	(((.(((.((((((.((((((((((.((..(((((((..((((....)).))..)))))))..)))))))))))).)))))).))).)))..............	90	59.6	-49.9	26112	29517	19318	26936	49704	63801	28731.9	30102.6	32583.2	35453.8	33251.6	34897	high
45	81	chi-miR-191-3p	CTGCGCTTGGATTTCGTTCCC	21	chr19	+	50918763	50918866	ggctggacagcgggCAACGGAATCCCAAAAGCAGCTgttgtctccagagcattccagCTGCGCTTGGATTTCGTTCCCtgctctcctgcctgagcagcgtcctg	23	oar-mir-191,bta-mir-191,chi-mir-191,cja-mir-191,sbo-mir-191,pha-mir-191,ppa-mir-191,mml-mir-191,hsa-mir-191,ppy-mir-191,ggo-mir-191,ptr-mir-191,mmr-mir-191,dma-mir-191,oga-mir-191,tch-mir-191,dno-mir-191,nle-mir-191,cgr-mir-191,mmu-mir-191,rno-mir-191a,cpo-mir-191,ssc-mir-191,	chi-mir-191	ggctggacagcgggCAACGGAATCCCAAAAGCAGCTgttgtctccagagcattccagCTGCGCTTGGATTTCGTTCCCtgctctcctgcctgagcagcgtcctg	chi-miR-191-3p	CTGCGCTTGGATTTCGTTCCC	3'	Yes	gp1a	(((.(((.((((((.((((((((((.((..(((((((..((((....)).))..)))))))..)))))))))))).)))))).))).)))..............	90	59.6	-49.9	60	68	42	27	155	158	66.0199	69.3491	70.8404	35.5381	103.694	86.4206	middle
46	82	oar-miR-194	TGTAACAGCAACTCCATGTGGA	22	chr21	-	42430120	42430202	tggctcccacccccTGTAACAGCAACTCCATGTGGAagtaccactagttCCAGTGGGGCTGCTGTTATCTGGggtgggggcca	11	oar-mir-194,bta-mir-194-2,mml-mir-194-2,hsa-mir-194-2,cgr-mir-194-2,mmu-mir-194-2,rno-mir-194-2,cpo-mir-194,tch-mir-194,ssc-mir-194a,dno-mir-194,	oar-mir-194	tggctcccacccccTGTAACAGCAACTCCATGTGGAagtaccactagttccagtggggctgctgttatctggggtgggggcca	oar-miR-194	TGTAACAGCAACTCCATGTGGA	5'	Yes	gp1a	.((((((((((((..(((((((((.((((((.(((((.((....)).))))))))))).)))))))))..)))))))))))).	81	59	-57.6	406	522	181	322	855	898	446.735	532.356	305.288	423.824	571.988	491.176	middle
46	83	mml-miR-194-3p_L+1R+1	CCAGTGGGGCTGCTGTTATCTGT	23	chr21	-	42430120	42430202	tggctcccacccccTGTAACAGCAACTCCATGTGGAagtaccactagttCCAGTGGGGCTGCTGTTATCTGGggtgggggcca	11	oar-mir-194,bta-mir-194-2,mml-mir-194-2,hsa-mir-194-2,cgr-mir-194-2,mmu-mir-194-2,rno-mir-194-2,cpo-mir-194,tch-mir-194,ssc-mir-194a,dno-mir-194,	mml-mir-194-2	tggctcccgcccccTGTAACAGCAACTCCATGTGGAagtgtccactgattcCAGTGGGGCTGCTGTTATCTGgggcgagggccgg	mml-miR-194-3p	CAGTGGGGCTGCTGTTATCTG	3'	Diff	gp1a	.((((((((((((..(((((((((.((((((.(((((.((....)).))))))))))).)))))))))..)))))))))))).	81	59	-57.6	5	5	0	5	22	27	5.50166	5.0992	0	6.58112	14.7178	14.7681	middle
47	84	chi-miR-199a-5p	CCCAGTGTTCAGACTACCTGTTC	23	chr12	-	37776029	37776138	tggaagcttctggagatcctgctccgtcgcCCCAGTGTTCAGACTACCTGTTCaggacaatgccgttgtACAGTAGTCTGCACATTGGTTagactgggcaagggagagca	26	oar-mir-199a,bta-mir-199a-1,chi-mir-199a,lla-mir-199a,sla-mir-199a,mml-mir-199a-1,mne-mir-199a,ggo-mir-199a,hsa-mir-199a-2,ppa-mir-199a,ptr-mir-199a-2,ppy-mir-199a,sbo-mir-199-2,pha-mir-199-1,mmr-mir-199-1,dma-mir-199,nle-mir-199a-2,oga-mir-199-1,tch-mir-199a,oan-mir-199,cgr-mir-199a-2,rno-mir-199a,mmu-mir-199a-2,cpo-mir-199-2,dno-mir-199-1,ssc-mir-199a-1,	chi-mir-199a	tggaagcttctggagatcctgctccgtcgcCCCAGTGTTCAGACTACCTGTTCaggacaatgccgttgtACAGTAGTCTGCACATTGGTTagactgggcaagggagagca	chi-miR-199a-5p	CCCAGTGTTCAGACTACCTGTTC	5'	Yes	gp1a	.....((.(((.....((((((((.(((...(((((((.((((((((.(((...((......)).....))))))))))).)))))))...))).))))).)))))))).	104	53.6	-43	7598	5423	6072	8858	31432	37679	8360.32	5530.59	10241.5	11659.1	21027.8	20609.1	high
47	85	oar-miR-199a-3p	ACAGTAGTCTGCACATTGGTT	21	chr12	-	37776029	37776138	tggaagcttctggagatcctgctccgtcgcCCCAGTGTTCAGACTACCTGTTCaggacaatgccgttgtACAGTAGTCTGCACATTGGTTagactgggcaagggagagca	26	oar-mir-199a,bta-mir-199a-1,chi-mir-199a,lla-mir-199a,sla-mir-199a,mml-mir-199a-1,mne-mir-199a,ggo-mir-199a,hsa-mir-199a-2,ppa-mir-199a,ptr-mir-199a-2,ppy-mir-199a,sbo-mir-199-2,pha-mir-199-1,mmr-mir-199-1,dma-mir-199,nle-mir-199a-2,oga-mir-199-1,tch-mir-199a,oan-mir-199,cgr-mir-199a-2,rno-mir-199a,mmu-mir-199a-2,cpo-mir-199-2,dno-mir-199-1,ssc-mir-199a-1,	oar-mir-199a	tggaagcttctggagatcctgctccgtcgccccagtgttcagactacctgttcaggacaatgccgttgtACAGTAGTCTGCACATTGGTTagactgggcaaggg	oar-miR-199a-3p	ACAGTAGTCTGCACATTGGTT	3'	Yes	gp1a	.....((.(((.....((((((((.(((...(((((((.((((((((.(((...((......)).....))))))))))).)))))))...))).))))).)))))))).	104	53.6	-43	6657	7593	5370	7636	23217	23392	7324.91	7743.64	9057.45	10050.7	15532	12794.6	high
48	86	oar-miR-200b_R+1	TAATACTGCCTGGTAATGATGA	22	chr12	-	49397867	49397946	gccatcgccatcttactgggcagcattggatggtgtctggtctcTAATACTGCCTGGTAATGATGAcgctggggccctgc	7	oar-mir-200b,bta-mir-200b,chi-mir-200b,mmu-mir-200b,cpo-mir-200b,tch-mir-200b,ssc-mir-200b,	oar-mir-200b	ccatcttactgggcagcattggatggtgtctggtctcTAATACTGCCTGGTAATGATGa	oar-miR-200b	TAATACTGCCTGGTAATGATG	3'	Diff	gp1a	.(((.((.((((((((..(((((.((((((.((.......)))))))).)))))..)))).)))).)).)))........	71	56.2	-31.8	116	5	21	5	0	0	127.639	5.0992	35.4202	6.58112	0	0	middle
49	87	oar-miR-200a_L+1R+2	TAACACTGTCTGGTAACGATGT	22	chr12	-	49397296	49397383	gggcctctgtggacatcttaccggacagtgctggatttctcggctcgactcTAACACTGTCTGGTAACGATGTtcaaaggtgacccac	11	oar-mir-200a,bta-mir-200a,chi-mir-200a,mml-mir-200a,hsa-mir-200a,ptr-mir-200a,ppy-mir-200a,cgr-mir-200a,mmu-mir-200a,rno-mir-200a,cpo-mir-200a,	oar-mir-200a	gggcctctgtggacatcttaccggacagtgctggatttctcggctcgactctAACACTGTCTGGTAACGATgttcaaaggtgaccc	oar-miR-200a	AACACTGTCTGGTAACGAT	3'	Diff	gp1a	(((..(((.(((((((((((((((((((((.((((....(((...))).)))).))))))))))))).)))))))).)))...)))..	86	53.4	-41.3	25	15	5	0	0	0	27.5083	15.2976	8.43338	0	0	0	middle
50	88	oar-miR-200c_R+1	TAATACTGCCGGGTAATGATGGA	23	chr3	-	207451068	207451153	gggtgggggccctcgtcttacccagcagtgtttgggtgctggttgggagtctcTAATACTGCCGGGTAATGATGGAggcccctgtc	13	oar-mir-200c,bta-mir-200c,chi-mir-200c,cja-mir-200c,mml-mir-200c,hsa-mir-200c,ppy-mir-200c,ggo-mir-200c,cgr-mir-200c,mmu-mir-200c,rno-mir-200c,cpo-mir-200c,tch-mir-200c,	oar-mir-200c	cgtcttacccagcagtgtttgggtgctggttgggagtctcTAATACTGCCGGGTAATGATGGagg	oar-miR-200c	TAATACTGCCGGGTAATGATGG	3'	Diff	gp1a	.((..((((((..((((((((((.((((((((.(((.(((.......)))))).)))))))).)))))).))))..))))))..))	85	60.5	-49.5	43	9	7	0	8	16	47.3143	9.17856	11.8067	0	5.35193	8.75146	middle
51	89	oar-miR-218a	TTGTGCTTGATCTAACCATGT	21	chr16	-	576125	576234	gaccagtcgccgcggggctttcctTTGTGCTTGATCTAACCATGTggtggaacgatggaaacggaacatggttctgtcaagcaccgcggaaagcaccgcgctctcctgca	20	oar-mir-218a,bta-mir-218-2,chi-mir-218,lla-mir-218-2,mml-mir-218-2,mne-mir-218-2,hsa-mir-218-2,ppa-mir-218-2,ptr-mir-218-2,sla-mir-218-2,ppy-mir-218-2,mmr-mir-218b,nle-mir-218-2,cpo-mir-218-2,dno-mir-218-2,oan-mir-218-2,cgr-mir-218a,mmu-mir-218-2,rno-mir-218a-2,ssc-mir-218b,	oar-mir-218a	tTTGTGCTTGATCTAACCATGTggtggaacgatggaaacggaacatggttctgtcaagcacc	oar-miR-218a	TTGTGCTTGATCTAACCATGT	5'	Yes	gp1a	...(((....(((((.(((((((...(((((((((..((((((((..........((....))..))))))))..)))))))))...))))))).))))).....)))..	105	57.3	-48.7	36	55	8	30	70	76	39.612	56.0912	13.4934	39.4867	46.8294	41.5694	middle
52	90	mml-miR-221-5p_R-4	ACCTGGCATACAATGTAGATTT	22	chrX	-	42556431	42556540	ccaacatccaggtctagggcatgaACCTGGCATACAATGTAGATTTctgtgtttgttgagcaacAGCTACATTGTCTGCTGGGTTTCaggctacctggaaacacgttctt	23	oar-mir-221,chi-mir-221,bta-mir-221,sbo-mir-221,pha-mir-221,mml-mir-221,ggo-mir-221,hsa-mir-221,ppa-mir-221,ppy-mir-221,ptr-mir-221,mmr-mir-221,dma-mir-221,nle-mir-221,oga-mir-221,oan-mir-221,cgr-mir-221,mmu-mir-221,rno-mir-221,cpo-mir-221,tch-mir-221,ssc-mir-221,dno-mir-221,	mml-mir-221	tgaacatccaggtctggggcatgaACCTGGCATACAATGTAGATTTCTGTgttcgttaggcaacAGCTACATTGTCTGCTGGGTTTCaggctacctggaaacatgttctc	mml-miR-221-5p	ACCTGGCATACAATGTAGATTTCTGT	5'	Diff	gp1a	......(((((((....(((.((((((..(((.(((((((((....((((((((...)))).))))))))))))).)))..)))).)).))))))))))...........	93	46.4	-43.9	33	18	13	0	27	29	36.311	18.3571	21.9268	0	18.0628	15.862	middle
52	91	oar-miR-221_R+1	AGCTACATTGTCTGCTGGGTTTC	23	chrX	-	42556431	42556540	ccaacatccaggtctagggcatgaACCTGGCATACAATGTAGATTTctgtgtttgttgagcaacAGCTACATTGTCTGCTGGGTTTCaggctacctggaaacacgttctt	23	oar-mir-221,chi-mir-221,bta-mir-221,sbo-mir-221,pha-mir-221,mml-mir-221,ggo-mir-221,hsa-mir-221,ppa-mir-221,ppy-mir-221,ptr-mir-221,mmr-mir-221,dma-mir-221,nle-mir-221,oga-mir-221,oan-mir-221,cgr-mir-221,mmu-mir-221,rno-mir-221,cpo-mir-221,tch-mir-221,ssc-mir-221,dno-mir-221,	oar-mir-221	ccaacatccaggtctagggcatgaacctggcatacaatgtagatttctgtgtttgttgagcaacAGCTACATTGTCTGCTGGGTTTcaggctacctggaaacacgttctt	oar-miR-221	AGCTACATTGTCTGCTGGGTTT	3'	Diff	gp1a	......(((((((....(((.((((((..(((.(((((((((....((((((((...)))).))))))))))))).)))..)))).)).))))))))))...........	93	46.4	-43.9	1004	989	663	540	1634	1909	1104.73	1008.62	1118.27	710.761	1093.13	1044.16	middle
53	92	oar-miR-299-5p	TGGTTTACCGTCCCACATACAT	22	chr18	+	64620122	64620192	ggtacttgaagaaaTGGTTTACCGTCCCACATACATtctgaatatgTATGTGGGACGGTAAACCACAaaag	10	oar-mir-299,bta-mir-299,cja-mir-299,mml-mir-299,hsa-mir-299,ppa-mir-299,ppy-mir-299,mmu-mir-299a,rno-mir-299a,cpo-mir-299,	oar-mir-299	gaaaTGGTTTACCGTCCCACATACATtctgaatatgTATGTGGGACGGTAAACCACAAaag	oar-miR-299-5p	TGGTTTACCGTCCCACATACAT	5'	Yes	gp1a	..............((((((((((((((((((((((.......))))))))))))))))))))))......	51	40.8	-39	413	240	292	3048	9147	9667	454.437	244.762	492.509	4011.85	6119.27	5287.52	middle
53	93	oar-miR-299-3p_R-1_2ss19AG21AT	TATGTGGGACGGTAAACCGCT	21	chr18	+	64620122	64620192	ggtacttgaagaaaTGGTTTACCGTCCCACATACATtctgaatatgTATGTGGGACGGTAAACCACAaaag	10	oar-mir-299,bta-mir-299,cja-mir-299,mml-mir-299,hsa-mir-299,ppa-mir-299,ppy-mir-299,mmu-mir-299a,rno-mir-299a,cpo-mir-299,	oar-mir-299	gaaaTGGTTTACCGTCCCACATACATtctgaatatgTATGTGGGACGGTAAACCACAAaag	oar-miR-299-3p	TATGTGGGACGGTAAACCACAA	3'	Diff	gp1a	..............((((((((((((((((((((((.......))))))))))))))))))))))......	51	40.8	-39	30	21	15	84	395	482	33.01	21.4166	25.3001	110.563	264.252	263.638	middle
54	94	oar-miR-323b	CCCAATACACGGTCGATCTCT	21	chr18	+	64650704	64650813	ccagcagtgctgcctcacggtacttggagggaggttgtccgtggtgagtttgcattgtctaatgatgCCCAATACACGGTCGATCTCTtttcggtatcagattgcaccgg	2	oar-mir-323b,dno-mir-323b,	oar-mir-323b	ccagcagtgctgcctcacggtacttggagggaggttgtccgtggtgagtttgcattgtctaatgatgCCCAATACACGGTCGATCTCTtttcggtatcagattgcaccgg	oar-miR-323b	CCCAATACACGGTCGATCTCT	3'	Yes	gp1a	......((((....((..(((((.((((..(((((((.(((((........((((..(...)..))))......))))).)))))))..))))))))).))..))))...	101	52.7	-37.8	0	0	0	0	0	12	0	0	0	0	0	6.56359	low
55	95	oar-miR-323c	CACAATACACGGTCGGCCTCT	21	chr18	+	64660418	64660527	gcgtgctgctgcacttgatgcttgaggagaggttgcccgtggccggttcgcattcttcatgtcgCACAATACACGGTCGGCCTCTcttcggtatcaaatcccaccttgca	3	oar-mir-323c,chi-mir-323b,bta-mir-323b,	oar-mir-323c	gcgtgctgctgcacttgatgcttgaggagaggttgcccgtggccggttcgcattcttcatgtcgCACAATACACGGTCGGCCTCTcttcggtatcaaatcccaccttgca	oar-miR-323c	CACAATACACGGTCGGCCTCT	3'	Yes	gp1a	((((((....)))).((((((.((((((((((..(.(((((....((.(((((.....))).)).))....))))).)..))))))))))))))))...........)).	81	56.4	-45.6	207	131	191	524	1175	1378	227.769	133.599	322.155	689.702	786.065	753.719	middle
56	96	oar-miR-323a-5p	AGGTGGTCCGTGGCGCGTTCG	21	chr18	+	64621981	64622094	ggtgtcagcactgctgctgcttggtacttggagagAGGTGGTCCGTGGCGCGTTCGctttatttatggcGCACATTACACGGTCGACCTCTttgcggtatctaatcccgccttg	14	oar-mir-323a,chi-mir-323a,bta-mir-323,mml-mir-323a,hsa-mir-323a,ppy-mir-323,ggo-mir-323a,ppa-mir-323,ptr-mir-323,mmu-mir-323,rno-mir-323,cpo-mir-323a,ssc-mir-323,dno-mir-323a,	oar-mir-323a	ctgctgcttggtacttggagagAGGTGGTCCGTGGCGCGTTCGctttatttatggcgCACATTACACGGTCGACCTCTttgcggtatctaatcccgccttg	oar-miR-323a-5p	AGGTGGTCCGTGGCGCGTTCG	5'	Yes	gp1a	((((.(((((....)))))...(((((.((.((((((((((.(((((....((.((((........)))).))....))))))).)))))))).)))))))......))))...	79	55.3	-43.3	0	0	0	17	12	7	0	0	0	22.3758	8.0279	3.82876	middle
56	97	oar-miR-323a-3p_L+1	GCACATTACACGGTCGACCTCT	22	chr18	+	64621981	64622094	ggtgtcagcactgctgctgcttggtacttggagagAGGTGGTCCGTGGCGCGTTCGctttatttatggcGCACATTACACGGTCGACCTCTttgcggtatctaatcccgccttg	14	oar-mir-323a,chi-mir-323a,bta-mir-323,mml-mir-323a,hsa-mir-323a,ppy-mir-323,ggo-mir-323a,ppa-mir-323,ptr-mir-323,mmu-mir-323,rno-mir-323,cpo-mir-323a,ssc-mir-323,dno-mir-323a,	oar-mir-323a	ctgctgcttggtacttggagagAGGTGGTCCGTGGCGCGTTCGctttatttatggcgCACATTACACGGTCGACCTCTttgcggtatctaatcccgccttg	oar-miR-323a-3p	CACATTACACGGTCGACCTCT	3'	Diff	gp1a	((((.(((((....)))))...(((((.((.((((((((((.(((((....((.((((........)))).))....))))))).)))))))).)))))))......))))...	79	55.3	-43.3	278	248	242	900	1705	2322	305.892	252.92	408.176	1184.6	1140.63	1270.06	middle
57	98	oar-mir-329b-p5	CACCCATGGTACCTGAAGA	19	chr18	+	64622989	64623112	cactggtgttctggtcagtgttCACCCATGGTACCTGAAGAgaggttttctgggtttctgtttctttaatgaggatgaAACACACCTGGTTAACCTCTTTtccagtatcaaatcccatcttgaa	13	oar-mir-329b,chi-mir-329b,bta-mir-329b,cja-mir-329,mml-mir-329-1,mml-mir-329-2,hsa-mir-329-2,hsa-mir-329-1,ptr-mir-329-2,ptr-mir-329-1,ppy-mir-329-2,ppy-mir-329-1,dno-mir-329,	oar-mir-329b	cactggtgttctggtcagtgttcacccatggtacctgaagaGAGGTTTTCTGGGTTTCTGTTTCtttaatgaggatgaAACACACCTGGTTAACCTCTTTtccagtatcaaatcccatcttgaa	oar-mir-329b-p5	cacccatggtacctgaaga	5'	New	gp1a	((((((........))))))........((((((..(((((((((((..(..(((...((((((.((......)).)))))).)))..)..)))))))))))..))))))..............	82	42.7	-40.4	5	18	30	10	35	54	5.50166	18.3571	50.6003	13.1622	23.4147	29.5362	middle
57	99	oar-miR-329b-3p_1ss21TC	AACACACCTGGTTAACCTCTCT	22	chr18	+	64622989	64623112	cactggtgttctggtcagtgttCACCCATGGTACCTGAAGAgaggttttctgggtttctgtttctttaatgaggatgaAACACACCTGGTTAACCTCTTTtccagtatcaaatcccatcttgaa	13	oar-mir-329b,chi-mir-329b,bta-mir-329b,cja-mir-329,mml-mir-329-1,mml-mir-329-2,hsa-mir-329-2,hsa-mir-329-1,ptr-mir-329-2,ptr-mir-329-1,ppy-mir-329-2,ppy-mir-329-1,dno-mir-329,	oar-mir-329b	cactggtgttctggtcagtgttcacccatggtacctgaagaGAGGTTTTCTGGGTTTCTGTTTCtttaatgaggatgaAACACACCTGGTTAACCTCTTTtccagtatcaaatcccatcttgaa	oar-miR-329b-3p	AACACACCTGGTTAACCTCTTT	3'	Diff	gp1a	((((((........))))))........((((((..(((((((((((..(..(((...((((((.((......)).)))))).)))..)..)))))))))))..))))))..............	82	42.7	-40.4	395	370	427	1591	3656	3897	434.631	377.341	720.211	2094.11	2445.83	2131.53	middle
58	100	oar-miR-329a-3p	AACACACCTGGTTAACCTTTTT	22	chr18	+	64623300	64623405	ccagtgtaattggtggtacttgaggagaggttttctaggtctccgtttctttcatgaggatgaAACACACCTGGTTAACCTTTTTtccagtatcagatcccacctt	3	oar-mir-329a,chi-mir-329a,bta-mir-329a,	oar-mir-329a	tgtaattggtggtacttgaggaGAGGTTTTCTAGGTCTCCGTTTctttcatgaggatgaAACACACCTGGTTAACCTTTTTtccagtatcagatcccaccttgg	oar-miR-329a-3p	AACACACCTGGTTAACCTTTTT	3'	Yes	gp1a	...(((..(((..(((((((.((..(((((((..((((((....(((((.(((....))).)))))..))))))..)))))))..)).))))))))))..)))...	100	43.4	-38	0	0	0	6.5	16.5	18.5	0	0	0	8.55546	11.0384	10.1189	middle
59	101	oar-miR-329a-5p_L+1_2ss12AG19CT	AGAGGTTTTCTGGGTCTCTGTTT	23	chr18	+	64623014	64623101	ccatggtacctgaagAGAGGTTTTCTGGGTTTCTGTTTctttaatgaggatgaAACACACCTGGTTAACCTCTTTtccagtatcaaat	5	oar-mir-329a,chi-mir-329a,bta-mir-329a,mmu-mir-329,rno-mir-329,	oar-mir-329a	tgtaattggtggtacttgaggaGAGGTTTTCTAGGTCTCCGTTTctttcatgaggatgaAACACACCTGGTTAACCTTTTTtccagtatcagatcccaccttgg	oar-miR-329a-5p	GAGGTTTTCTAGGTCTCCGTTT	5'	Diff	gp1a	...((((((..(((((((((((..(..(((...((((((.((......)).)))))).)))..)..)))))))))))..))))))...	82	39.8	-35	0	10	0	0	0	0	0	10.1984	0	0	0	0	middle
59	102	oar-miR-329a-3p	AACACACCTGGTTAACCTTTTT	22	chr18	+	64623014	64623101	ccatggtacctgaagAGAGGTTTTCTGGGTTTCTGTTTctttaatgaggatgaAACACACCTGGTTAACCTCTTTtccagtatcaaat	5	oar-mir-329a,chi-mir-329a,bta-mir-329a,mmu-mir-329,rno-mir-329,	oar-mir-329a	tgtaattggtggtacttgaggaGAGGTTTTCTAGGTCTCCGTTTctttcatgaggatgaAACACACCTGGTTAACCTTTTTtccagtatcagatcccaccttgg	oar-miR-329a-3p	AACACACCTGGTTAACCTTTTT	3'	Yes	gp1a	...((((((..(((((((((((..(..(((...((((((.((......)).)))))).)))..)..)))))))))))..))))))...	82	39.8	-35	0	0	0	6.5	16.5	18.5	0	0	0	8.55546	11.0384	10.1189	middle
60	103	oar-miR-362	AATCCTTGGAACCTAGGTGTGAGT	24	chrX	-	52161750	52161847	gagccttcttgtctgctccccctctcgAATCCTTGGAACCTAGGTGTGAGTgctactctagtgcAACACACCTATTCAAGGATTCaaagaggctgagc	14	oar-mir-362,chi-mir-362,bta-mir-362,mml-mir-362,ggo-mir-362,hsa-mir-362,ptr-mir-362,ppy-mir-362,cgr-mir-362,mmu-mir-362,rno-mir-362,cpo-mir-362,ssc-mir-362,dno-mir-362,	oar-mir-362	ctcgAATCCTTGGAACCTAGGTGTGAGTgctactctagtgcaacacacctattcaaggattcaaa	oar-miR-362	AATCCTTGGAACCTAGGTGTGAGT	5'	Yes	gp1a	..............((((..(((((.(((((((((((...((((((((..(((.((....))))).)))))))))))))))))))..)))))..))))	84	51	-42.3	1505	1396	1207	1685	4275	6869	1656	1423.7	2035.82	2217.84	2859.94	3757.11	middle
60	104	chi-miR-362-3p	AACACACCTATTCAAGGATTC	21	chrX	-	52161750	52161847	gagccttcttgtctgctccccctctcgAATCCTTGGAACCTAGGTGTGAGTgctactctagtgcAACACACCTATTCAAGGATTCaaagaggctgagc	14	oar-mir-362,chi-mir-362,bta-mir-362,mml-mir-362,ggo-mir-362,hsa-mir-362,ptr-mir-362,ppy-mir-362,cgr-mir-362,mmu-mir-362,rno-mir-362,cpo-mir-362,ssc-mir-362,dno-mir-362,	chi-mir-362	gagccttcttgtctgctccccctctcgAATCCTTGGAACCTAGGTGTGAGTgctgctctagtgcAACACACCTATTCAAGGATTCaaagaggctgagc	chi-miR-362-3p	AACACACCTATTCAAGGATTC	3'	Yes	gp1a	..............((((..(((((.(((((((((((...((((((((..(((.((....))))).)))))))))))))))))))..)))))..))))	84	51	-42.3	65	87	0	31	23	41	71.5216	88.726	0	40.803	15.3868	22.4256	middle
61	105	oar-miR-369-5p	AGATCGACCGTGTTATATTCG	21	chr18	+	64659576	64659682	agcatctctcctggtacctgaagggAGATCGACCGTGTTATATTCGctttattgacttcgAATAATACATGGTTGATCTTTtctcagtatcaaatctcaccttggag	16	oar-mir-369,chi-mir-369,bta-mir-369,ptr-mir-369,cja-mir-369,mml-mir-369,hsa-mir-369,ppy-mir-369,ggo-mir-369,ppa-mir-369,tch-mir-369,cgr-mir-369,mmu-mir-369,rno-mir-369,cpo-mir-369,dno-mir-369,	oar-mir-369	agcatctctcctggtacctgaagggAGATCGACCGTGTTATATTCGctttattgacttcgAATAATACATGGTTGATCTTTtctcagtatcaaatctcaccttggag	oar-miR-369-5p	AGATCGACCGTGTTATATTCG	5'	Yes	gp1a	.......(((((((((.(((.((..(((((((((((((..((((((............))))))..)))))))))))).)..))))))))))...........))))	100	41.1	-34	57	48	31	180	686	816	62.7189	48.9523	52.2869	236.92	458.928	446.324	middle
61	106	oar-miR-369-3p	AATAATACATGGTTGATCTTT	21	chr18	+	64659576	64659682	agcatctctcctggtacctgaagggAGATCGACCGTGTTATATTCGctttattgacttcgAATAATACATGGTTGATCTTTtctcagtatcaaatctcaccttggag	16	oar-mir-369,chi-mir-369,bta-mir-369,ptr-mir-369,cja-mir-369,mml-mir-369,hsa-mir-369,ppy-mir-369,ggo-mir-369,ppa-mir-369,tch-mir-369,cgr-mir-369,mmu-mir-369,rno-mir-369,cpo-mir-369,dno-mir-369,	oar-mir-369	agcatctctcctggtacctgaagggAGATCGACCGTGTTATATTCGctttattgacttcgAATAATACATGGTTGATCTTTtctcagtatcaaatctcaccttggag	oar-miR-369-3p	AATAATACATGGTTGATCTTT	3'	Yes	gp1a	.......(((((((((.(((.((..(((((((((((((..((((((............))))))..)))))))))))).)..))))))))))...........))))	100	41.1	-34	107	145	62	419	681	708	117.736	147.877	104.574	551.498	455.583	387.252	middle
62	107	oar-miR-370-5p	CAGGTCACGTCTCTGCAGTTAC	22	chr18	+	64509800	64509905	gtctggggcacaaggcagagaagcCAGGTCACGTCTCTGCAGTTACaccgctctcgagtGCCTGCTGGGGTGGAACCTGGTctgtctgtctgtctagcaccacagc	11	oar-mir-370,bta-mir-370,mml-mir-370,hsa-mir-370,ppy-mir-370,ppa-mir-370,ptr-mir-370,mmu-mir-370,rno-mir-370,cpo-mir-370,ssc-mir-370,	oar-mir-370	gtctggggcacaaggcagagaagcCAGGTCACGTCTCTGCAGTTACaccgctctcgagtGCCTGCTGGGGTGGAACCTGGTCTgtctgtctgtctagcaccacagc	oar-miR-370-5p	CAGGTCACGTCTCTGCAGTTAC	5'	Yes	gp1a	..(((((((...(((((((..((((((((..(..(((.((((...(((((....)).))).)))).)))..)..)))))).)).))))))).....)).)).))).	103	60.4	-44.5	0	0	0	46	86	130	0	0	0	60.5463	57.5333	71.1056	middle
62	108	oar-miR-370-3p_R-2	GCCTGCTGGGGTGGAACCTGGT	22	chr18	+	64509800	64509905	gtctggggcacaaggcagagaagcCAGGTCACGTCTCTGCAGTTACaccgctctcgagtGCCTGCTGGGGTGGAACCTGGTctgtctgtctgtctagcaccacagc	11	oar-mir-370,bta-mir-370,mml-mir-370,hsa-mir-370,ppy-mir-370,ppa-mir-370,ptr-mir-370,mmu-mir-370,rno-mir-370,cpo-mir-370,ssc-mir-370,	oar-mir-370	gtctggggcacaaggcagagaagcCAGGTCACGTCTCTGCAGTTACaccgctctcgagtGCCTGCTGGGGTGGAACCTGGTCTgtctgtctgtctagcaccacagc	oar-miR-370-3p	GCCTGCTGGGGTGGAACCTGGTCT	3'	Diff	gp1a	..(((((((...(((((((..((((((((..(..(((.((((...(((((....)).))).)))).)))..)..)))))).)).))))))).....)).)).))).	103	60.4	-44.5	516	410	452	1083	4497	6112	567.771	418.134	762.377	1425.47	3008.46	3343.06	middle
63	109	oar-miR-374a_R-1	TTATAATACAACCTGATAAGT	21	chrX	-	62895906	62896017	ctggagcagcgccccctggaagtgaattttacatcggccaTTATAATACAACCTGATAAGTgttacagcaCTTATCAGGTTGTATTGTAATTgtctgtgtatatgcctgtct	15	oar-mir-374a,bta-mir-374a,chi-mir-374a,cja-mir-374a,mml-mir-374a,ggo-mir-374a,hsa-mir-374a,ptr-mir-374a,ppy-mir-374a,nle-mir-374a,oga-mir-374a,cpo-mir-374,tch-mir-374a,ssc-mir-374a,dno-mir-374a,	oar-mir-374a	tacatcggccaTTATAATACAACCTGATAAGTGttacagcacttatcaggttgtattgtaattgtctgtgta	oar-miR-374a	TTATAATACAACCTGATAAGTG	5'	Diff	gp1a	.....((((.((((...))..........((((..(((.((((((((((((((((((((((((....)))))))))))))))))))))))).)))..))))...))))))..	72	42	-45.5	420	533	164	412	481	679	462.139	543.575	276.615	542.285	321.785	371.39	middle
63	110	chi-miR-374a-3p	CTTATCAGGTTGTATTGTAATT	22	chrX	-	62895906	62896017	ctggagcagcgccccctggaagtgaattttacatcggccaTTATAATACAACCTGATAAGTgttacagcaCTTATCAGGTTGTATTGTAATTgtctgtgtatatgcctgtct	15	oar-mir-374a,bta-mir-374a,chi-mir-374a,cja-mir-374a,mml-mir-374a,ggo-mir-374a,hsa-mir-374a,ptr-mir-374a,ppy-mir-374a,nle-mir-374a,oga-mir-374a,cpo-mir-374,tch-mir-374a,ssc-mir-374a,dno-mir-374a,	chi-mir-374a	ctggagcagcgccccctggaagtgaattttacatcggccaTTATAATACAACCTGATAAGTgttacagcaCTTATCAGGTTGTATTGTAATTgtctgtgtatatgcctgtc	chi-miR-374a-3p	CTTATCAGGTTGTATTGTAATT	3'	Yes	gp1a	.....((((.((((...))..........((((..(((.((((((((((((((((((((((((....)))))))))))))))))))))))).)))..))))...))))))..	72	42	-45.5	52	91	26	50	54	64	57.2173	92.8054	43.8536	65.8112	36.1256	35.0058	middle
64	111	oar-miR-374b	ATATAATACAACCTGCTAAGT	21	chrX	-	62832174	62832286	gaagaaatcctactcggatggATATAATACAACCTGCTAAGTgtcctagcaCTTATCAGGTTGTATTATCATTgtccgtgtctatggctctcgtctaccagactctaaattcc	13	oar-mir-374b,bta-mir-374b,chi-mir-374b,cja-mir-374b,mml-mir-374b,hsa-mir-374b,ggo-mir-374b,ptr-mir-374b,cgr-mir-374,mmu-mir-374b,rno-mir-374,tch-mir-374b,ssc-mir-374b,	oar-mir-374b	gaagaaatcctactcggatggATATAATACAACCTGCTAAGTgtcctagcacttatcaggttgtattatcattgtccgtgtctatggctctcgtc	oar-miR-374b	ATATAATACAACCTGCTAAGT	5'	Yes	gp1a	...(((........((((..(..(((((((((((((.(((((((....))))))).)))))))))))))..)..)))).((((..(((....)))....))))......))).	64	41.6	-38.1	199	228	99	256	651	1066	218.966	232.523	166.981	336.954	435.514	583.066	middle
64	112	chi-miR-374b-3p	CTTATCAGGTTGTATTATCATT	22	chrX	-	62832174	62832286	gaagaaatcctactcggatggATATAATACAACCTGCTAAGTgtcctagcaCTTATCAGGTTGTATTATCATTgtccgtgtctatggctctcgtctaccagactctaaattcc	13	oar-mir-374b,bta-mir-374b,chi-mir-374b,cja-mir-374b,mml-mir-374b,hsa-mir-374b,ggo-mir-374b,ptr-mir-374b,cgr-mir-374,mmu-mir-374b,rno-mir-374,tch-mir-374b,ssc-mir-374b,	chi-mir-374b	gaagaaatcctactcggatggATATAATACAACCTGCTAAGTGtcctagcaCTTATCAGGTTGTATTATCATTgtccgtgtctatggctctcgtctaccagactctaaattcc	chi-miR-374b-3p	CTTATCAGGTTGTATTATCATT	3'	Yes	gp1a	...(((........((((..(..(((((((((((((.(((((((....))))))).)))))))))))))..)..)))).((((..(((....)))....))))......))).	64	41.6	-38.1	0	14	6	0	8	10	0	14.2778	10.1201	0	5.35193	5.46966	middle
65	113	oar-miR-376e-5p	GGTGGATATTCCTTCTATGTTT	22	chr18	+	64635717	64635823	cgtctttctttggtatttaaaaGGTGGATATTCCTTCTATGTTTacgtgattcatagataATCATAGAGGAAAATCCATGTTttcagtatcaaatgctactctggaa	15	oar-mir-376b,chi-mir-376b,bta-mir-376b,cja-mir-376b,mml-mir-376b,hsa-mir-376b,ggo-mir-376b,ptr-mir-376b,ppy-mir-376b,mmu-mir-376b,rno-mir-376b,rno-mir-376c,cpo-mir-376b,tch-mir-376b,dno-mir-376b,	oar-mir-376b	cgtctttctttggtatttaaaaGGTGGATATTCCTTCTATGTTTacgtgattcatagataATCATAGAGGAAAATCCATGTtttcagtatcaaatgctactctgga	oar-miR-376e-5p	GGTGGATATTCCTTCTATGTTT	5'	Yes	gp1a	........(((((((((.((((..(((((.(((((.(((((.(((.(((...)))...))).)))))))))).)))))..)))).))))))))).............	86	32.7	-26.7	2	0	0	2.66667	3	9.33333	2.20066	0	0	3.50993	2.00698	5.10502	low
65	114	oar-miR-376b-3p_R+1	ATCATAGAGGAAAATCCATGTT	22	chr18	+	64635717	64635823	cgtctttctttggtatttaaaaGGTGGATATTCCTTCTATGTTTacgtgattcatagataATCATAGAGGAAAATCCATGTTttcagtatcaaatgctactctggaa	15	oar-mir-376b,chi-mir-376b,bta-mir-376b,cja-mir-376b,mml-mir-376b,hsa-mir-376b,ggo-mir-376b,ptr-mir-376b,ppy-mir-376b,mmu-mir-376b,rno-mir-376b,rno-mir-376c,cpo-mir-376b,tch-mir-376b,dno-mir-376b,	oar-mir-376b	cgtctttctttggtatttaaaaGGTGGATATTCCTTCTATGTTTacgtgattcatagataATCATAGAGGAAAATCCATGTtttcagtatcaaatgctactctgga	oar-miR-376b-3p	ATCATAGAGGAAAATCCATGT	3'	Diff	gp1a	........(((((((((.((((..(((((.(((((.(((((.(((.(((...)))...))).)))))))))).)))))..)))).))))))))).............	86	32.7	-26.7	6	0	0	14	19	15	6.60199	0	0	18.4271	12.7108	8.20449	middle
66	115	oar-miR-376e-5p	GGTGGATATTCCTTCTATGTTT	22	chr18	+	64634599	64634704	gctcaatgtttgatattcaaaaGGTGGATATTCCTTCTATGTTTacaggattgacagctaAACATAGAGGAAAATCCACATTttaagtatctaaatttgcttttga	3	oar-mir-376e,chi-mir-376e,bta-mir-376e,	oar-mir-376e	gctcaatgtttgatattcaaaaGGTGGATATTCCTTCTATGTTTacaggattgacagctaAACATAGAGGAAAATCCACATTttaagtatctaaatttgcttttga	oar-miR-376e-5p	GGTGGATATTCCTTCTATGTTT	5'	Yes	gp1a	((.....((((((((((.((((.((((((.((((.((((((((((.............)))))))))))))).)))))).)))).)))))).))))..))......	100	31.1	-31.8	2	0	0	2.66667	3	9.33333	2.20066	0	0	3.50993	2.00698	5.10502	low
66	116	oar-miR-376e-3p	AACATAGAGGAAAATCCACATT	22	chr18	+	64634599	64634704	gctcaatgtttgatattcaaaaGGTGGATATTCCTTCTATGTTTacaggattgacagctaAACATAGAGGAAAATCCACATTttaagtatctaaatttgcttttga	3	oar-mir-376e,chi-mir-376e,bta-mir-376e,	oar-mir-376e	gctcaatgtttgatattcaaaaGGTGGATATTCCTTCTATGTTTacaggattgacagctaAACATAGAGGAAAATCCACATTttaagtatctaaatttgcttttga	oar-miR-376e-3p	AACATAGAGGAAAATCCACATT	3'	Yes	gp1a	((.....((((((((((.((((.((((((.((((.((((((((((.............)))))))))))))).)))))).)))).)))))).))))..))......	100	31.1	-31.8	7	7	16	36	60	74	7.70232	7.13888	26.9868	47.3841	40.1395	40.4755	middle
67	117	oar-miR-376c-5p_L+1_1ss13GT	GGTGGATATTCCTTCTATGTTT	22	chr18	+	64634963	64635074	ggactaaatccttctttggtatttaaaaGGTGGATATTCCGTCTATGTTTatgttatttatggttaAACATAGAGGAAATTCCACGTtttcagtatcaaatgctgcttggaa	13	oar-mir-376c,chi-mir-376c,bta-mir-376c,mml-mir-376c,hsa-mir-376c,ppy-mir-376c,ggo-mir-376c,ppa-mir-376c,ptr-mir-376c,mmu-mir-376c,tch-mir-376c,ssc-mir-376c,ssc-mir-376b,	oar-mir-376c	atccttctttggtatttaaaagGTGGATATTCCGTCTATGTTTatgttatttatggttaAACATAGAGGAAATTCCACGTtttcagtatcaaatgctgcttggaa	oar-miR-376c-5p	GTGGATATTCCGTCTATGTTT	5'	Diff	gp1a	(((.....)))...(((((((((.((((.(((((..((((.((((((((((.............))))))))))))))..))))).)))).)))))))))............	86	33	-34.6	2	0	0	2.66667	3	9.33333	2.20066	0	0	3.50993	2.00698	5.10502	low
67	118	oar-miR-376c-3p	AACATAGAGGAAATTCCACGT	21	chr18	+	64634963	64635074	ggactaaatccttctttggtatttaaaaGGTGGATATTCCGTCTATGTTTatgttatttatggttaAACATAGAGGAAATTCCACGTtttcagtatcaaatgctgcttggaa	13	oar-mir-376c,chi-mir-376c,bta-mir-376c,mml-mir-376c,hsa-mir-376c,ppy-mir-376c,ggo-mir-376c,ppa-mir-376c,ptr-mir-376c,mmu-mir-376c,tch-mir-376c,ssc-mir-376c,ssc-mir-376b,	oar-mir-376c	atccttctttggtatttaaaagGTGGATATTCCGTCTATGTTTatgttatttatggttaAACATAGAGGAAATTCCACGTtttcagtatcaaatgctgcttggaa	oar-miR-376c-3p	AACATAGAGGAAATTCCACGT	3'	Yes	gp1a	(((.....)))...(((((((((.((((.(((((..((((.((((((((((.............))))))))))))))..))))).)))).)))))))))............	86	33	-34.6	17	16	14	67	100	81	18.7056	16.3174	23.6135	88.1871	66.8992	44.3043	middle
68	119	oar-miR-376d	ATCATAGAGGAAAATCCACAT	21	chr18	+	64635335	64635444	gggatccatcctgtttggtatttaaaaggtagattttccttctatggttacgggtttggtgattaATCATAGAGGAAAATCCACATtttcagtatcaaatgctgctttgg	3	oar-mir-376d,chi-mir-376d,bta-mir-376d,	oar-mir-376d	gggatccatcctgtttggtatttaaaaggtagattttccttctatggttacgggtttggtgattaATCATAGAGGAAAATCCACATtttcagtatcaaatgctgctttgg	oar-miR-376d	ATCATAGAGGAAAATCCACAT	3'	Yes	gp1a	(((.....))).((((((((((.((((.((.((((((((.((((((((((...(((....))))))))))))))))))))).)).)))).))))))))))..........	88	37.3	-33.1	0	0	0	0	7	18	0	0	0	0	4.68294	9.84539	low
69	120	oar-miR-376a-5p_L+1R-2	GTAGATTCTCCTTCTATGAGT	21	chr18	+	64636073	64636187	tcctggacagaatccttctttggtatttaaaagGTAGATTCTCCTTCTATGAGTacattatttacgattaatcatagaggaaaatccacgttttcagtatcaaatgctgcttgga	15	oar-mir-376a,chi-mir-376a,bta-mir-376a,cja-mir-376a-1,mml-mir-376a-1,hsa-mir-376a-1,ppy-mir-376a-1,ggo-mir-376a,ptr-mir-376a-1,mmu-mir-376a,rno-mir-376a,cpo-mir-376a,tch-mir-376a-2,dno-mir-376a,ssc-mir-376a,	oar-mir-376a	tccttctttggtatttaaaaggTAGATTCTCCTTCTATGAGTACattatttacgattaATCATAGAGGAAAATCCACGTtttcagtatcaaatgctgcttgga	oar-miR-376a-5p	TAGATTCTCCTTCTATGAGTAC	5'	Diff	gp1a	(((..(.(((........(((((((((.((((.((.((((.((((.((((((....(((......)))...)))))))))).)))).)).)))).)))))))))..))))..)))	115	34.8	-30	0	0	0	12	11	38	0	0	0	15.7947	7.35891	20.7847	middle
70	121	oar-miR-377-5p	AGAGGTTGCCTTTGGTGAATTC	22	chr18	+	64656432	64656562	aagaggtatcttggtgctcaggccctgctgacgtttgatccttgagcAGAGGTTGCCTTTGGTGAATTCgctttatttatgttgaATCACACAAAGGCAACTTTCGTttgagtatcaaatcctgcttggga	10	oar-mir-377,chi-mir-377,bta-mir-377,mml-mir-377,hsa-mir-377,ppy-mir-377,cja-mir-377,ggo-mir-377,ptr-mir-377,cpo-mir-377,	oar-mir-377	agaggtatcttggtgctcaggccctgctgacgtttgatccttgagcAGAGGTTGCCTTTGGTGAATTCgctttatttatgttgaATCACACAAAGGCAACTTTCGTttgagtatcaaatcctgcttggga	oar-miR-377-5p	AGAGGTTGCCTTTGGTGAATTC	5'	Yes	gp1a	..(((.(((....))))))...(((.((....(((((((.((..(((..((((((((((((((((.(((((.........).)))))))).))))))))))))..)))..)).)))))))...))..))).	108	44.3	-50.1	0	5	8	6	195	151	0	5.0992	13.4934	7.89735	130.453	82.5919	middle
70	122	oar-miR-377-3p	ATCACACAAAGGCAACTTTCGT	22	chr18	+	64656432	64656562	aagaggtatcttggtgctcaggccctgctgacgtttgatccttgagcAGAGGTTGCCTTTGGTGAATTCgctttatttatgttgaATCACACAAAGGCAACTTTCGTttgagtatcaaatcctgcttggga	10	oar-mir-377,chi-mir-377,bta-mir-377,mml-mir-377,hsa-mir-377,ppy-mir-377,cja-mir-377,ggo-mir-377,ptr-mir-377,cpo-mir-377,	oar-mir-377	agaggtatcttggtgctcaggccctgctgacgtttgatccttgagcAGAGGTTGCCTTTGGTGAATTCgctttatttatgttgaATCACACAAAGGCAACTTTCGTttgagtatcaaatcctgcttggga	oar-miR-377-3p	ATCACACAAAGGCAACTTTCGT	3'	Yes	gp1a	..(((.(((....))))))...(((.((....(((((((.((..(((..((((((((((((((((.(((((.........).)))))))).))))))))))))..)))..)).)))))))...))..))).	108	44.3	-50.1	0	0	0	8	19	27	0	0	0	10.5298	12.7108	14.7681	middle
71	123	oar-miR-379-5p_R-1	TGGTAGACTATGGAACGTAGG	21	chr18	+	64618366	64618495	cctgattctggggtcagcaccactccacggttcctgcagagaTGGTAGACTATGGAACGTAGGctgtgtgatttctgaccTATGTAACATGGTCCACTAACtctcagtatccaatccgtcctcggagggc	15	oar-mir-379,chi-mir-379,bta-mir-379,cja-mir-379,mml-mir-379,ppy-mir-379,ggo-mir-379,hsa-mir-379,ppa-mir-379,ptr-mir-379,cgr-mir-379,mmu-mir-379,rno-mir-379,cpo-mir-379,dno-mir-379,	oar-mir-379	ctgattctggggtcagcaccactccacggttcctgcagagaTGGTAGACTATGGAACGTAGGCtgtgtgatttctgaccTATGTAACATGGTCCACTAACTctcagtatccaatccgtcctcgga	oar-miR-379-5p	TGGTAGACTATGGAACGTAGGC	5'	Diff	gp1a	.(((((......)))))..((.((((((((...(((.((((.((((.(((((((..(((((((...............)))))))..))))))).)))).)))))))........))))....)))))).	110	52.3	-44.2	516	642	446	1029	2698	2748	567.771	654.737	752.257	1354.4	1804.94	1503.06	middle
71	124	oar-miR-379-3p_R-1	TATGTAACATGGTCCACTAAC	21	chr18	+	64618366	64618495	cctgattctggggtcagcaccactccacggttcctgcagagaTGGTAGACTATGGAACGTAGGctgtgtgatttctgaccTATGTAACATGGTCCACTAACtctcagtatccaatccgtcctcggagggc	15	oar-mir-379,chi-mir-379,bta-mir-379,cja-mir-379,mml-mir-379,ppy-mir-379,ggo-mir-379,hsa-mir-379,ppa-mir-379,ptr-mir-379,cgr-mir-379,mmu-mir-379,rno-mir-379,cpo-mir-379,dno-mir-379,	oar-mir-379	ctgattctggggtcagcaccactccacggttcctgcagagaTGGTAGACTATGGAACGTAGGCtgtgtgatttctgaccTATGTAACATGGTCCACTAACTctcagtatccaatccgtcctcgga	oar-miR-379-3p	TATGTAACATGGTCCACTAACT	3'	Diff	gp1a	.(((((......)))))..((.((((((((...(((.((((.((((.(((((((..(((((((...............)))))))..))))))).)))).)))))))........))))....)))))).	110	52.3	-44.2	243	228	186	392.5	2211	2139	267.381	232.523	313.722	516.618	1479.14	1169.96	middle
72	125	oar-miR-380-5p	ATGGTTGACCACAGAACATGCG	22	chr18	+	64621315	64621417	ccttcccacggtacctgaaaagATGGTTGACCACAGAACATGCGctgtctctatgtcgTATGTAATGTGGTCCACGTCTtctcaatatcaaattcagtcgcag	3	oar-mir-380,chi-mir-380,bta-mir-380,	oar-mir-380	ccttcccacggtacctgaaaagATGGTTGACCACAGAACATGCGctgtctctatgtcgTATGTAATGTGGTCCACGTCTtctcaatatcaaattcagtcgcag	oar-miR-380-5p	ATGGTTGACCACAGAACATGCG	5'	Yes	gp1a	.........((((..(((.((((((...(((((((..((((((((.........).)))))))..)))))))..)))))).))).))))..............	80	46.6	-31.8	0	0	0	0	7	0	0	0	0	0	4.68294	0	low
72	126	oar-miR-380-3p	TATGTAATGTGGTCCACGTCT	21	chr18	+	64621315	64621417	ccttcccacggtacctgaaaagATGGTTGACCACAGAACATGCGctgtctctatgtcgTATGTAATGTGGTCCACGTCTtctcaatatcaaattcagtcgcag	3	oar-mir-380,chi-mir-380,bta-mir-380,	oar-mir-380	ccttcccacggtacctgaaaagATGGTTGACCACAGAACATGCGctgtctctatgtcgTATGTAATGTGGTCCACGTCTtctcaatatcaaattcagtcgcag	oar-miR-380-3p	TATGTAATGTGGTCCACGTCT	3'	Yes	gp1a	.........((((..(((.((((((...(((((((..((((((((.........).)))))))..)))))))..)))))).))).))))..............	80	46.6	-31.8	2095	1182	1785	6558	18052	20052	2305.2	1205.45	3010.72	8631.8	12076.6	10967.8	high
73	127	oar-miR-381-5p_R+3	AGCGAGGTTGCCCTTTGTATATT	23	chr18	+	64639697	64639824	agcgatggacctgcccaatgctactactgtttggtacttaaAGCGAGGTTGCCCTTTGTATATTcggttttttgacgcagaaTATACAAGGGCAAGCTCTCTGTgagtatcaaaccctggacccagtc	21	oar-mir-381,chi-mir-381,bta-mir-381,cja-mir-381,pha-mir-381,ppa-mir-381,nle-mir-381,mml-mir-381,hsa-mir-381,ppy-mir-381,mmu-mir-381,ggo-mir-381,ptr-mir-381,mmr-mir-381,dma-mir-381,oga-mir-381,cgr-mir-381,rno-mir-381,cpo-mir-381,tch-mir-381,ssc-mir-381,	oar-mir-381	agcgatggacctgcccaatgctactactgtttggtacttaaAGCGAGGTTGCCCTTTGTATattcggttttttgacgcagaATATACAAGGGCAAGCTCTCTgtgagtatcaaaccctggacccagtc	oar-miR-381-5p	AGCGAGGTTGCCCTTTGTAT	5'	Diff	gp1a	(((..(((......)))..)))......((((((((((((.((.(((.((((((((.((((((((.((........)).)))))))))))))))).))).)).)))))))))))).(((....)))..	87	46.9	-52.3	5	0	9	56	420	487	5.50166	0	15.1801	73.7086	280.977	266.373	middle
73	128	oar-miR-381-3p_L-1R+2	TATACAAGGGCAAGCTCTCTGT	22	chr18	+	64639697	64639824	agcgatggacctgcccaatgctactactgtttggtacttaaAGCGAGGTTGCCCTTTGTATATTcggttttttgacgcagaaTATACAAGGGCAAGCTCTCTGTgagtatcaaaccctggacccagtc	21	oar-mir-381,chi-mir-381,bta-mir-381,cja-mir-381,pha-mir-381,ppa-mir-381,nle-mir-381,mml-mir-381,hsa-mir-381,ppy-mir-381,mmu-mir-381,ggo-mir-381,ptr-mir-381,mmr-mir-381,dma-mir-381,oga-mir-381,cgr-mir-381,rno-mir-381,cpo-mir-381,tch-mir-381,ssc-mir-381,	oar-mir-381	agcgatggacctgcccaatgctactactgtttggtacttaaAGCGAGGTTGCCCTTTGTATattcggttttttgacgcagaATATACAAGGGCAAGCTCTCTgtgagtatcaaaccctggacccagtc	oar-miR-381-3p	ATATACAAGGGCAAGCTCTCT	3'	Diff	gp1a	(((..(((......)))..)))......((((((((((((.((.(((.((((((((.((((((((.((........)).)))))))))))))))).))).)).)))))))))))).(((....)))..	87	46.9	-52.3	495	428	418	4955	13489	18954	544.664	436.491	705.03	6521.89	9024.03	10367.2	high
74	129	oar-miR-382-5p	GAAGTTGTTCGTGGTGGATTCG	22	chr18	+	64648866	64648991	ccctgctctgtcttgcctctgcctttctgtggtacttgaagaGAAGTTGTTCGTGGTGGATTCGctttacttatgacgAATCATTCACGGACAACACTTTtttcagtaccaaatactacctctaag	16	oar-mir-382,chi-mir-382,bta-mir-382,mml-mir-382,hsa-mir-382,cja-mir-382,ggo-mir-382,ppa-mir-382,ptr-mir-382,ppy-mir-382,cgr-mir-382,mmu-mir-382,rno-mir-382,cpo-mir-382,dno-mir-382,ssc-mir-382,	oar-mir-382	ccctgctctgtcttgcctctgcctttctgtggtacttgaagaGAAGTTGTTCGTGGTGGATTCGctttacttatgacgAATCATTCACGGACAACACTTttttcagtaccaaatactacctctaag	oar-miR-382-5p	GAAGTTGTTCGTGGTGGATTCG	5'	Yes	gp1a	....((........)).............((((((.((((((((.(((((((((((..((((((.((.......))))))))..)))))))))))..))))))))))))))...............	82	43.7	-36.9	198	288	200	788	1962	2628	217.866	293.714	337.335	1037.19	1312.56	1437.43	middle
74	130	oar-miR-382-3p_R+1	AATCATTCACGGACAACACTTT	22	chr18	+	64648866	64648991	ccctgctctgtcttgcctctgcctttctgtggtacttgaagaGAAGTTGTTCGTGGTGGATTCGctttacttatgacgAATCATTCACGGACAACACTTTtttcagtaccaaatactacctctaag	16	oar-mir-382,chi-mir-382,bta-mir-382,mml-mir-382,hsa-mir-382,cja-mir-382,ggo-mir-382,ppa-mir-382,ptr-mir-382,ppy-mir-382,cgr-mir-382,mmu-mir-382,rno-mir-382,cpo-mir-382,dno-mir-382,ssc-mir-382,	oar-mir-382	ccctgctctgtcttgcctctgcctttctgtggtacttgaagaGAAGTTGTTCGTGGTGGATTCGctttacttatgacgAATCATTCACGGACAACACTTttttcagtaccaaatactacctctaag	oar-miR-382-3p	AATCATTCACGGACAACACTT	3'	Diff	gp1a	....((........)).............((((((.((((((((.(((((((((((..((((((.((.......))))))))..)))))))))))..))))))))))))))...............	82	43.7	-36.9	35	74	37	85	238	203	38.5116	75.4681	62.407	111.879	159.22	111.034	middle
75	131	oar-miR-409-5p	AGGTTACCCGAGCAACTTTGCAT	23	chr18	+	64659285	64659398	cctctccatggtacgcggggagAGGTTACCCGAGCAACTTTGCATctggacgacGAATGTTGCTCGGTGAACCCCTtttcggtatcaaaatccatcagagaggccatctgggag	21	oar-mir-409,chi-mir-409,bta-mir-409a,cja-mir-409,pha-mir-409,ppa-mir-409,mmr-mir-409,dma-mir-409,nle-mir-409,oga-mir-409,tch-mir-409,mml-mir-409,hsa-mir-409,ppy-mir-409,ggo-mir-409,ptr-mir-409,cgr-mir-409,mmu-mir-409,rno-mir-409a,cpo-mir-409,dno-mir-409,	oar-mir-409	cctctccatggtacgcggggagAGGTTACCCGAGCAACTTTGCATctggacgaCGAATGTTGCTCGGTGAACCCCTtttcggtatcaaaatccatcagaga	oar-miR-409-5p	AGGTTACCCGAGCAACTTTGCAT	5'	Yes	gp1a	...((((.((((((.((..(((.((((..(((((((((((((..((.....)))))).)))))))))..)))).)))..))))))))........((((.......))))))))	79	54.4	-45.3	674	555	725	3407	7749	11961	741.624	566.011	1222.84	4484.38	5184.02	6542.26	middle
75	132	oar-miR-409-3p_L-1	GAATGTTGCTCGGTGAACCCCT	22	chr18	+	64659285	64659398	cctctccatggtacgcggggagAGGTTACCCGAGCAACTTTGCATctggacgacGAATGTTGCTCGGTGAACCCCTtttcggtatcaaaatccatcagagaggccatctgggag	21	oar-mir-409,chi-mir-409,bta-mir-409a,cja-mir-409,pha-mir-409,ppa-mir-409,mmr-mir-409,dma-mir-409,nle-mir-409,oga-mir-409,tch-mir-409,mml-mir-409,hsa-mir-409,ppy-mir-409,ggo-mir-409,ptr-mir-409,cgr-mir-409,mmu-mir-409,rno-mir-409a,cpo-mir-409,dno-mir-409,	oar-mir-409	cctctccatggtacgcggggagAGGTTACCCGAGCAACTTTGCATctggacgaCGAATGTTGCTCGGTGAACCCCTtttcggtatcaaaatccatcagaga	oar-miR-409-3p	CGAATGTTGCTCGGTGAACCCCT	3'	Diff	gp1a	...((((.((((((.((..(((.((((..(((((((((((((..((.....)))))).)))))))))..)))).)))..))))))))........((((.......))))))))	79	54.4	-45.3	875	888	1138	2247	9434	10097	962.791	905.618	1919.44	2957.56	6311.27	5522.72	middle
76	133	oar-miR-410-3p	AATATAACACAGATGGCCTGT	21	chr18	+	64659890	64660015	cacctgcggtctgtggagtaggcgccactttgggtacttgaggagaggttgtctgtgatgagttcgctttattaatgacgAATATAACACAGATGGCCTGTtttcagtaccacccacccctcgtgc	17	oar-mir-410,chi-mir-410,bta-mir-410,cja-mir-410,mml-mir-410,hsa-mir-410,ppy-mir-410,ppa-mir-410,nle-mir-410,ptr-mir-410,mmr-mir-410,oga-mir-410,cpo-mir-410,cgr-mir-410,mmu-mir-410,rno-mir-410,dno-mir-410,	oar-mir-410	cacctgcggtctgtggagtaggCGCCACTTTGGGTACTTGAGGAGaggttgtctgtgatgagttcgctttattaatgacgAATATAACACAGATGGCCTGTtttcagtaccacccacccctcgtgc	oar-miR-410-3p	AATATAACACAGATGGCCTGT	3'	Yes	gp1a	(((....(((..((((........))))....(((((.(((..(.((((..((((((.((..((((.((.......))))))..)).))))))..)))).)..))))))))....)))....))).	79	50.8	-43.5	186	177	121	1065	3156	4009	204.662	180.512	204.088	1401.78	2111.34	2192.79	middle
77	134	oar-miR-411b-5p	TGGTCGACCATAAAACGTACGT	22	chr18	+	64621475	64621576	ccatttcgctgtatgtggagagaTGGTCGACCATAAAACGTACGTgtgctttatgacgTATGTCACATGGTCCACTAATtctcagcatcagtcagcctgagg	3	oar-mir-411b,chi-mir-411b,bta-mir-411b,	oar-mir-411b	catttcgctgtatgtggagagaTGGTCGACCATAAAACGTACGTgtgctttatgacgTATGTCACATGGTCCACTAATtctcagcatcagtcagcctgagg	oar-miR-411b-5p	TGGTCGACCATAAAACGTACGT	5'	Yes	gp1a	.......((((.(((..((((..((((.((((((...((((((((..........))))))))...)))))).))))..))))..)))))))..........	85	47.1	-33.2	10	9	6	41	86	110	11.0033	9.17856	10.1201	53.9652	57.5333	60.1663	middle
77	135	oar-miR-411b-3p_1ss6CA	TATGTAACATGGTCCACTAAT	21	chr18	+	64621475	64621576	ccatttcgctgtatgtggagagaTGGTCGACCATAAAACGTACGTgtgctttatgacgTATGTCACATGGTCCACTAATtctcagcatcagtcagcctgagg	3	oar-mir-411b,chi-mir-411b,bta-mir-411b,	oar-mir-411b	catttcgctgtatgtggagagaTGGTCGACCATAAAACGTACGTgtgctttatgacgTATGTCACATGGTCCACTAATtctcagcatcagtcagcctgagg	oar-miR-411b-3p	TATGTCACATGGTCCACTAAT	3'	Diff	gp1a	.......((((.(((..((((..((((.((((((...((((((((..........))))))))...)))))).))))..))))..)))))))..........	85	47.1	-33.2	7.5	3	3	18	84	99	8.25249	3.05952	5.06003	23.692	56.1953	54.1496	middle
78	136	oar-miR-411a-5p	ATAGTAGACCGTATAGCGTACG	22	chr18	+	64619631	64619757	ccccagcctctgtcctcggcgtccctgtgtggtactcggagagATAGTAGACCGTATAGCGTACGctttatctgtgacgTATGTAACACGGTCCACTAACcctcagtatcaaatccgtcctcgaggc	19	oar-mir-411a,chi-mir-411a,bta-mir-411a,mml-mir-411,mmu-mir-411,cja-mir-411,pha-mir-411a,mmr-mir-411a,oga-mir-411a,cpo-mir-411,dno-mir-411,ggo-mir-411,hsa-mir-411,ppy-mir-411,ppa-mir-411a,ptr-mir-411,rno-mir-411,ssc-mir-411,tch-mir-411,	oar-mir-411a	ccccagcctctgtcctcggcgtccctgtgtggtactcggagagATAGTAGACCGTATAGCGTACGctttatctgtgacgTATGTAACACGGTCCACTAACcctcagtatcaaatccgtcctcgag	oar-miR-411a-5p	ATAGTAGACCGTATAGCGTACG	5'	Yes	gp1a	.....(((((.(....(((.......((.(((((((..(((...((((.((((((...(((((((.((.......)))))))))...)))))).))))...)))))))))).)))))....))))))	122	54.3	-37.9	600	724	425	1730	3962	4149	660.199	738.364	716.837	2277.07	2650.55	2269.36	middle
78	137	oar-miR-411a-3p	TATGTAACACGGTCCACTAAC	21	chr18	+	64619631	64619757	ccccagcctctgtcctcggcgtccctgtgtggtactcggagagATAGTAGACCGTATAGCGTACGctttatctgtgacgTATGTAACACGGTCCACTAACcctcagtatcaaatccgtcctcgaggc	19	oar-mir-411a,chi-mir-411a,bta-mir-411a,mml-mir-411,mmu-mir-411,cja-mir-411,pha-mir-411a,mmr-mir-411a,oga-mir-411a,cpo-mir-411,dno-mir-411,ggo-mir-411,hsa-mir-411,ppy-mir-411,ppa-mir-411a,ptr-mir-411,rno-mir-411,ssc-mir-411,tch-mir-411,	oar-mir-411a	ccccagcctctgtcctcggcgtccctgtgtggtactcggagagATAGTAGACCGTATAGCGTACGctttatctgtgacgTATGTAACACGGTCCACTAACcctcagtatcaaatccgtcctcgag	oar-miR-411a-3p	TATGTAACACGGTCCACTAAC	3'	Yes	gp1a	.....(((((.(....(((.......((.(((((((..(((...((((.((((((...(((((((.((.......)))))))))...)))))).))))...)))))))))).)))))....))))))	122	54.3	-37.9	189.5	225	185	409.5	2916	3061	208.513	229.464	312.035	538.994	1950.78	1674.26	middle
79	138	oar-miR-412-3p	TGGTCGACCAGTTGGAAAGTAAT	23	chr18	+	64659412	64659535	agggaagaacgtcagtaccagcaaccactctggggtacaggacggaTGGTCGACCAGTTGGAAAGTAATtgtttctaatgtaCTTCACCTGGTCCACTAGCTGTccgtacccactgcagcctgc	12	oar-mir-412,chi-mir-412,bta-mir-412,mml-mir-412,hsa-mir-412,ppy-mir-412,ppa-mir-412,ptr-mir-412,cgr-mir-412,rno-mir-412,cpo-mir-412,dno-mir-412,	oar-mir-412	agggaagaacgtcagtaccagcaaccactctggggtacaggacggaTGGTCGACCAGTTGGAAAGTAATtgtttctaatgtaCTTCACCTGGTCCACTAGCTgtccgtacccactgcagcctgc	oar-miR-412-3p	TGGTCGACCAGTTGGAAAGTAAT	5'	Yes	gp1a	.(((......(.((((.((((........))))(((((.((((((.((((.((((((.(((..((((((((....)))).))))))).)))))).)))).))))))))))).)))))..)))..	78	52.4	-40.5	47	39	28	229	566	698	51.7156	39.7737	47.2269	301.415	378.649	381.782	middle
79	139	oar-miR-412-5p_R+2	CTTCACCTGGTCCACTAGCTGT	22	chr18	+	64659412	64659535	agggaagaacgtcagtaccagcaaccactctggggtacaggacggaTGGTCGACCAGTTGGAAAGTAATtgtttctaatgtaCTTCACCTGGTCCACTAGCTGTccgtacccactgcagcctgc	12	oar-mir-412,chi-mir-412,bta-mir-412,mml-mir-412,hsa-mir-412,ppy-mir-412,ppa-mir-412,ptr-mir-412,cgr-mir-412,rno-mir-412,cpo-mir-412,dno-mir-412,	oar-mir-412	agggaagaacgtcagtaccagcaaccactctggggtacaggacggaTGGTCGACCAGTTGGAAAGTAATtgtttctaatgtaCTTCACCTGGTCCACTAGCTgtccgtacccactgcagcctgc	oar-miR-412-5p	CTTCACCTGGTCCACTAGCT	3'	Diff	gp1a	.(((......(.((((.((((........))))(((((.((((((.((((.((((((.(((..((((((((....)))).))))))).)))))).)))).))))))))))).)))))..)))..	78	52.4	-40.5	16	0	5	29	63	106	17.6053	0	8.43338	38.1705	42.1465	57.9784	middle
80	140	oar-miR-431_R-3	TGTCTTGCAGGCCGTCATGC	20	chr18	+	64480268	64480380	tcctgcgcgtcctgcgaggTGTCTTGCAGGCCGTCATGCaggccacactgacggaaacgtTGCAGGTCGTCTTGCAGGGCGTctcgcaagacgacacaatcatcgccctcgac	5	oar-mir-431,bta-mir-431,mmu-mir-431,rno-mir-431,cpo-mir-431,	oar-mir-431	cgtcctgcgaggTGTCTTGCAGGCCGTCATGCAGGccacactgacggaaacgttgcaggtcgtcttgcagggcgtctcgcaagacgacaca	oar-miR-431	TGTCTTGCAGGCCGTCATGCAGG	5'	Diff	gp1a	....(((.((((((((((..(.(((((.((((........)))).....((((....))))))))).)..))))))))))(((((....)).)))........))).......	72	61.9	-50.9	0	0	0	5	82	74	0	0	0	6.58112	54.8573	40.4755	middle
80	141	cpo-miR-431-3p_L+2R-1_1ss21TG	TGCAGGTCGTCTTGCAGGGCGT	22	chr18	+	64480268	64480380	tcctgcgcgtcctgcgaggTGTCTTGCAGGCCGTCATGCaggccacactgacggaaacgtTGCAGGTCGTCTTGCAGGGCGTctcgcaagacgacacaatcatcgccctcgac	5	oar-mir-431,bta-mir-431,mmu-mir-431,rno-mir-431,cpo-mir-431,	cpo-mir-431	TGTCTTGCAGGCCGTCATGCAggccacactgacggtaacgttgCAGGTCGTCTTGCAGGGCTTC	cpo-miR-431-3p	CAGGTCGTCTTGCAGGGCTTC	3'	Diff	gp1a	....(((.((((((((((..(.(((((.((((........)))).....((((....))))))))).)..))))))))))(((((....)).)))........))).......	72	61.9	-50.9	0	0	0	0	20	48	0	0	0	0	13.3798	26.2544	middle
81	142	oar-miR-432_1ss23GT	TCTTGGAGTAGGTCATTGGGTGT	23	chr18	+	64483729	64483818	gcatgactcctccaagTCTTGGAGTAGGTCATTGGGTGGatcctttatttccctatgtgggccaCTGGATGGCTCCTCCATGTCTtggcg	14	oar-mir-432,chi-mir-432,bta-mir-432,cja-mir-432,dma-mir-432,mml-mir-432,hsa-mir-432,ppy-mir-432,ppa-mir-432,ptr-mir-432,cpo-mir-432,tch-mir-432,ssc-mir-432,dno-mir-432,	oar-mir-432	gcatgactcctccaagTCTTGGAGTAGGTCATTGGGTGGatcctttatttccctatgtgggccactggatggctcctccatgtcttggcg	oar-miR-432	TCTTGGAGTAGGTCATTGGGTGG	5'	Diff	gp1a	...........(((((...(((((..((((((..(((((.(((..(((......))).))))))))..)))))).)))))...)))))..	77	53.3	-31.9	358	449	420	1258	3219	3887	393.919	457.908	708.404	1655.81	2153.48	2126.06	middle
81	143	mml-miR-432-3p_L+1	CTGGATGGCTCCTCCATGTCT	21	chr18	+	64483729	64483818	gcatgactcctccaagTCTTGGAGTAGGTCATTGGGTGGatcctttatttccctatgtgggccaCTGGATGGCTCCTCCATGTCTtggcg	14	oar-mir-432,chi-mir-432,bta-mir-432,cja-mir-432,dma-mir-432,mml-mir-432,hsa-mir-432,ppy-mir-432,ppa-mir-432,ptr-mir-432,cpo-mir-432,tch-mir-432,ssc-mir-432,dno-mir-432,	mml-mir-432	tgactcctccatgTCTTGGAGTAGGTCATTGGGTGGatcctctatttccttatgtgggccacTGGATGGCTCCTCCATGTCTtggagtagatca	mml-miR-432-3p	TGGATGGCTCCTCCATGTCT	3'	Diff	gp1a	...........(((((...(((((..((((((..(((((.(((..(((......))).))))))))..)))))).)))))...)))))..	77	53.3	-31.9	0	0	0	5	52	37	0	0	0	6.58112	34.7876	20.2377	middle
82	144	oar-miR-433-3p	ATCATGATGGGCTCCTCGGTGT	22	chr18	+	64481132	64481261	acccagtggccggggagaagtacggtgagcctgtcattgttcagagaggctagatcctccttgttgagaaggATCATGATGGGCTCCTCGGTGTtctccaggtagcggcaccacaccatgaaggcagccc	11	oar-mir-433,chi-mir-433,bta-mir-433,mml-mir-433,ggo-mir-433,hsa-mir-433,ppy-mir-433,rno-mir-433,ptr-mir-433,mmu-mir-433,cpo-mir-433,	oar-mir-433	acccagtggccggggagaagTACGGTGAGCCTGTCATTGTTCAgagaggctagatcctccttgttgagaaggATCATGATGGGCTCCTCGGTGTtctccaggtagcggcaccac	oar-miR-433-3p	ATCATGATGGGCTCCTCGGTGT	3'	Yes	gp1a	........(((..((((((...((..(((((..(((..((........))..((((((.(((...))).)))))).)))..)))))..))...)))))).)))...(((.((..........))..))).	95	57.7	-44.3	742	726	730	1750	4733	5239	816.446	740.404	1231.27	2303.39	3166.34	2865.56	middle
83	145	oar-miR-485-5p	AGAGGCTGGCCGTGATGAATTCG	23	chr18	+	64649943	64650057	caagtgtccacttatggtacttgaagAGAGGCTGGCCGTGATGAATTCGattcatcaaagcgaGTCATACACGGCTCTCCTCTCTtttagtgtcaaattctgcctcggagggctt	13	oar-mir-485,chi-mir-485,bta-mir-485,cja-mir-485,mml-mir-485,hsa-mir-485,ppy-mir-485,ggo-mir-485,ppa-mir-485,dno-mir-485,ptr-mir-485,mmu-mir-485,rno-mir-485,	oar-mir-485	caagtgtccacttatggtacttgaagAGAGGCTGGCCGTGATGAATTCGattcatcaaagcgaGTCATACACGGCTCTCCTCTCTtttagtgtcaaattctgcctcggagg	oar-miR-485-5p	AGAGGCTGGCCGTGATGAATTCG	5'	Yes	gp1a	.((((....)))).((..(((..((((((((..(((((((((((.((((...........)))))))).)))))))..))))))))..)))..))......((((....))))..	81	47.8	-44.8	658	556	639	1101	2118	2425	724.019	567.031	1077.79	1449.16	1416.92	1326.39	middle
83	146	oar-miR-485-3p	GTCATACACGGCTCTCCTCTCT	22	chr18	+	64649943	64650057	caagtgtccacttatggtacttgaagAGAGGCTGGCCGTGATGAATTCGattcatcaaagcgaGTCATACACGGCTCTCCTCTCTtttagtgtcaaattctgcctcggagggctt	13	oar-mir-485,chi-mir-485,bta-mir-485,cja-mir-485,mml-mir-485,hsa-mir-485,ppy-mir-485,ggo-mir-485,ppa-mir-485,dno-mir-485,ptr-mir-485,mmu-mir-485,rno-mir-485,	oar-mir-485	caagtgtccacttatggtacttgaagAGAGGCTGGCCGTGATGAATTCGattcatcaaagcgaGTCATACACGGCTCTCCTCTCTtttagtgtcaaattctgcctcggagg	oar-miR-485-3p	GTCATACACGGCTCTCCTCTCT	3'	Yes	gp1a	.((((....)))).((..(((..((((((((..(((((((((((.((((...........)))))))).)))))))..))))))))..)))..))......((((....))))..	81	47.8	-44.8	487	294	384	560	1925	2398	535.862	299.833	647.683	737.086	1287.81	1311.62	middle
84	147	oar-miR-487b-5p_L-1R+1	GTGGTTATCCCTGTCCTGTTCG	22	chr18	+	64640196	64640316	ggctttctttcccgtgctaacctttggtacttggagaGTGGTTATCCCTGTCCTGTTCGttttactcatgtcgAATCGTACAGGGTCATCCACTTtttcagtatcaagagcgcagaccgta	14	oar-mir-487b,chi-mir-487b,bta-mir-487b,cja-mir-487b,mml-mir-487b,ggo-mir-487b,hsa-mir-487b,ppy-mir-487b,ptr-mir-487b,mmu-mir-487b,rno-mir-487b,cpo-mir-487b,ssc-mir-487b,dno-mir-487b,	oar-mir-487b	tgctaacctttggtacttggagAGTGGTTATCCCTGTCCTGTTCgttttactcatgtcgAATCGTACAGGGTCATCCACTTtttcagtatcaagagcgcagaccgta	oar-miR-487b-5p	AGTGGTTATCCCTGTCCTGTTC	5'	Diff	gp1a	.............(((((....(((((((((..((((((((....((((((...(((((............)))))...))))))....))))))))..))))))))))))))........	100	47.1	-41.1	0	6	0	31	105	73	0	6.11904	0	40.803	70.2441	39.9285	middle
84	148	oar-miR-487b-3p	AATCGTACAGGGTCATCCACTT	22	chr18	+	64640196	64640316	ggctttctttcccgtgctaacctttggtacttggagaGTGGTTATCCCTGTCCTGTTCGttttactcatgtcgAATCGTACAGGGTCATCCACTTtttcagtatcaagagcgcagaccgta	14	oar-mir-487b,chi-mir-487b,bta-mir-487b,cja-mir-487b,mml-mir-487b,ggo-mir-487b,hsa-mir-487b,ppy-mir-487b,ptr-mir-487b,mmu-mir-487b,rno-mir-487b,cpo-mir-487b,ssc-mir-487b,dno-mir-487b,	oar-mir-487b	tgctaacctttggtacttggagAGTGGTTATCCCTGTCCTGTTCgttttactcatgtcgAATCGTACAGGGTCATCCACTTtttcagtatcaagagcgcagaccgta	oar-miR-487b-3p	AATCGTACAGGGTCATCCACTT	3'	Yes	gp1a	.............(((((....(((((((((..((((((((....((((((...(((((............)))))...))))))....))))))))..))))))))))))))........	100	47.1	-41.1	120	64	101	427	1994	2134	132.04	65.2697	170.354	562.028	1333.97	1167.23	middle
85	149	oar-miR-487a-5p	GTGGCTATCCCTGCTGTGTTCG	22	chr18	+	64645935	64646037	gttagcctttggtacttgaagaGTGGCTATCCCTGCTGTGTTCGctgtatttatgacgAATCATACAGGGACATCCAGTTtttcagtatcaaatactgctctg	10	oar-mir-487a,chi-mir-487a,bta-mir-487a,mml-mir-487a,ggo-mir-487a,hsa-mir-487a,ppy-mir-487a,ptr-mir-487a,cpo-mir-487a,dno-mir-487a,	oar-mir-487a	gttagcctttggtacttgaagaGTGGCTATCCCTGCTGTGTTCGctgtatttatgacgaATCATACAGGGACATCCAGTTTttcagtatcaaatactgctctg	oar-miR-487a-5p	GTGGCTATCCCTGCTGTGTTCG	5'	Yes	gp1a	..(((..(((((((((..((((.(((...((((((.((((((((..((....))..)))).))))))))))...))).))))..)))))))))..))).....	96	42.7	-35.2	6	0	0	55	166	160	6.60199	0	0	72.3924	111.053	87.5146	middle
85	150	oar-miR-487a-3p_L+1R-1	AATCATACAGGGACATCCAGTT	22	chr18	+	64645935	64646037	gttagcctttggtacttgaagaGTGGCTATCCCTGCTGTGTTCGctgtatttatgacgAATCATACAGGGACATCCAGTTtttcagtatcaaatactgctctg	10	oar-mir-487a,chi-mir-487a,bta-mir-487a,mml-mir-487a,ggo-mir-487a,hsa-mir-487a,ppy-mir-487a,ptr-mir-487a,cpo-mir-487a,dno-mir-487a,	oar-mir-487a	gttagcctttggtacttgaagaGTGGCTATCCCTGCTGTGTTCGctgtatttatgacgaATCATACAGGGACATCCAGTTTttcagtatcaaatactgctctg	oar-miR-487a-3p	ATCATACAGGGACATCCAGTTT	3'	Diff	gp1a	..(((..(((((((((..((((.(((...((((((.((((((((..((....))..)))).))))))))))...))).))))..)))))))))..))).....	96	42.7	-35.2	0	0	0	0	0	5	0	0	0	0	0	2.73483	low
86	151	oar-miR-493-5p	TTGTACATGGTAGGCTTTCATT	22	chr18	+	64466052	64466166	ggggctccctctggcccccagggccTTGTACATGGTAGGCTTTCATTcattcgtttgcacattcggTGAAGGTCTACTGTGTGCCAGGccctgtgccaggcagcaagtaaatgga	13	oar-mir-493,chi-mir-493,bta-mir-493,cja-mir-493,mml-mir-493,hsa-mir-493,ppy-mir-493,ggo-mir-493,ppa-mir-493,oga-mir-493,mmu-mir-493,rno-mir-493,ssc-mir-493,	oar-mir-493	ggggctccctctggcccccagggccTTGTACATGGTAGGCTTTCATTcattcgtttgcacattcggTGAAGGTCTACTGTGTGCCAGGccctgtgccaggcagcaagtaaatgga	oar-miR-493-5p	TTGTACATGGTAGGCTTTCATT	5'	Yes	gp1a	...(((...((((((...((((((((.(((((..((((((((((((...................))))))))))))..))))).)))))))).)))))).)))...........	101	56.5	-54.7	1350	1303	1538	5370	15981	15066	1485.45	1328.85	2594.11	7068.13	10691.2	8240.59	high
86	152	oar-miR-493-3p	TGAAGGTCTACTGTGTGCCAGG	22	chr18	+	64466052	64466166	ggggctccctctggcccccagggccTTGTACATGGTAGGCTTTCATTcattcgtttgcacattcggTGAAGGTCTACTGTGTGCCAGGccctgtgccaggcagcaagtaaatgga	13	oar-mir-493,chi-mir-493,bta-mir-493,cja-mir-493,mml-mir-493,hsa-mir-493,ppy-mir-493,ggo-mir-493,ppa-mir-493,oga-mir-493,mmu-mir-493,rno-mir-493,ssc-mir-493,	oar-mir-493	ggggctccctctggcccccagggccTTGTACATGGTAGGCTTTCATTcattcgtttgcacattcggTGAAGGTCTACTGTGTGCCAGGccctgtgccaggcagcaagtaaatgga	oar-miR-493-3p	TGAAGGTCTACTGTGTGCCAGG	3'	Yes	gp1a	...(((...((((((...((((((((.(((((..((((((((((((...................))))))))))))..))))).)))))))).)))))).)))...........	101	56.5	-54.7	93	108	86	316	1173	1522	102.331	110.143	145.054	415.927	784.727	832.482	middle
87	153	oar-miR-494-5p	AGGTTATCCGTGTTGTCTTCTCT	23	chr18	+	64626178	64626290	tttttgaccagggcttatcttcgatacttgaaggagAGGTTATCCGTGTTGTCTTCTCTttatttatgaTGAAACATACACGGGAAACCTCTtttttagtatcaaatcccacc	15	oar-mir-494,chi-mir-494,bta-mir-494,cja-mir-494,mml-mir-494,ggo-mir-494,hsa-mir-494,ppy-mir-494,ppa-mir-494,cpo-mir-494,dno-mir-494,ptr-mir-494,mmu-mir-494,rno-mir-494,ssc-mir-494,	oar-mir-494	atcttcgatacttgaaggagAGGTTATCCGTGTTGTCTTCTCTttatttatgaTGAAACATACACGGGAAACCTCTtttttagtatcaaatcccacc	oar-miR-494-5p	AGGTTATCCGTGTTGTCTTCTCT	5'	Yes	gp1a	..........(((.........(((((.((((..(((((((..(((((((((.(((((.........)).)))))).))))))..)))))))..)))))))))....)))...	81	38.1	-35.9	0	0	0	0	17	22	0	0	0	0	11.3729	12.0333	middle
87	154	oar-miR-494-3p	TGAAACATACACGGGAAACCTCT	23	chr18	+	64626178	64626290	tttttgaccagggcttatcttcgatacttgaaggagAGGTTATCCGTGTTGTCTTCTCTttatttatgaTGAAACATACACGGGAAACCTCTtttttagtatcaaatcccacc	15	oar-mir-494,chi-mir-494,bta-mir-494,cja-mir-494,mml-mir-494,ggo-mir-494,hsa-mir-494,ppy-mir-494,ppa-mir-494,cpo-mir-494,dno-mir-494,ptr-mir-494,mmu-mir-494,rno-mir-494,ssc-mir-494,	oar-mir-494	atcttcgatacttgaaggagAGGTTATCCGTGTTGTCTTCTCTttatttatgaTGAAACATACACGGGAAACCTCTtttttagtatcaaatcccacc	oar-miR-494-3p	TGAAACATACACGGGAAACCTCT	3'	Yes	gp1a	..........(((.........(((((.((((..(((((((..(((((((((.(((((.........)).)))))).))))))..)))))))..)))))))))....)))...	81	38.1	-35.9	641	435	368	1690	5878	7732	705.313	443.63	620.697	2224.42	3932.33	4229.14	middle
88	155	oar-miR-495-5p_L-1	GAAGTCGCCCATGTTCTTTTCG	22	chr18	+	64629957	64630082	gcacatccgtgcccatcagggctgaccgctggtacctgagaaGAAGTCGCCCATGTTCTTTTCGcttgatttgtgtcgAAACAAACATGGTGCACTTCTTtttcggtgtcaaatctcagcgcgggg	11	oar-mir-495,chi-mir-495,cja-mir-495,mml-mir-495,hsa-mir-495,ptr-mir-495,ppy-mir-495,mmu-mir-495,rno-mir-495,cpo-mir-495,dno-mir-495,	oar-mir-495	gcacatccgtgcccatcagggctgaccgctggtacctgagaAGAAGTCGCCCATGTTCTTTTCGcttgatttgtgtcgAAACAAACATGGTGCACTTCTTtttcggtgtcaaatctcagcgcgggg	oar-miR-495-5p	AGAAGTCGCCCATGTTCTTTTCG	5'	Diff	gp1a	.....((((.((((....))))....((((((((((..(((((((((.(((((((((..((((((.........).)))))..))))))).)))))))))))..)))).......)))))))))).	95	52.4	-48.2	44	56	36	145	401	454	48.4146	57.111	60.7203	190.853	268.266	248.323	middle
88	156	oar-miR-495-3p	AAACAAACATGGTGCACTTCTT	22	chr18	+	64629957	64630082	gcacatccgtgcccatcagggctgaccgctggtacctgagaaGAAGTCGCCCATGTTCTTTTCGcttgatttgtgtcgAAACAAACATGGTGCACTTCTTtttcggtgtcaaatctcagcgcgggg	11	oar-mir-495,chi-mir-495,cja-mir-495,mml-mir-495,hsa-mir-495,ptr-mir-495,ppy-mir-495,mmu-mir-495,rno-mir-495,cpo-mir-495,dno-mir-495,	oar-mir-495	gcacatccgtgcccatcagggctgaccgctggtacctgagaAGAAGTCGCCCATGTTCTTTTCGcttgatttgtgtcgAAACAAACATGGTGCACTTCTTtttcggtgtcaaatctcagcgcgggg	oar-miR-495-3p	AAACAAACATGGTGCACTTCTT	3'	Yes	gp1a	.....((((.((((....))))....((((((((((..(((((((((.(((((((((..((((((.........).)))))..))))))).)))))))))))..)))).......)))))))))).	95	52.4	-48.2	125	79	75	447	1308	1591	137.542	80.5673	126.501	588.353	875.041	870.223	middle
89	157	oar-miR-496-3p_R+2	TGAGTATTACATGGCCAATCTCT	23	chr18	+	64654836	64654956	gacacgtcagaagccagcatccgagtcgggtactcgaatggaggttgtccatggtgtgttcattttatttatgaTGAGTATTACATGGCCAATCTCCtttcagtactaaattcttcttggg	12	oar-mir-496,chi-mir-496,bta-mir-496,mml-mir-496,ggo-mir-496,hsa-mir-496,ptr-mir-496,ppy-mir-496,mmu-mir-496a,rno-mir-496,cpo-mir-496,dno-mir-496,	oar-mir-496	gacacgtcagaagccagcatccGAGTCGGGTACTCGAATGGAggttgtccatggtgtgttcattttatttatgaTGAGTATTACATGGCCAATCTcctttcagtactaaattcttcttg	oar-miR-496-3p	TGAGTATTACATGGCCAATCT	3'	Diff	gp1a	.............((((.....((((..((((((.(((.((((((((.(((((..((..(((((........)))))..))..))))).)))))))).)))))))))..))))...)))).	107	43.8	-41.4	8	6	0	11	22	38	8.80266	6.11904	0	14.4785	14.7178	20.7847	middle
90	158	oar-miR-539-3p	AATCATACAAGGACAATTTCTTT	23	chr18	+	64640979	64641088	cacgtcgctatctcatacttgaggagaaattatccttggtgtgttcactttatttgggatgAATCATACAAGGACAATTTCTTTttgagtatcaaatcctgcctcggcgg	10	oar-mir-539,bta-mir-539,mml-mir-539,hsa-mir-539,ppy-mir-539,ggo-mir-539,ptr-mir-539,cpo-mir-539,tch-mir-539,dno-mir-539,	oar-mir-539	cacgtcgctatctcatacttgaggAGAAATTATCCTTGGTGTGTTCactttatttgggatgAATCATACAAGGACAATTTCTTTttgagtatcaaatcctgcctcggcgg	oar-miR-539-3p	AATCATACAAGGACAATTTCTTT	3'	Yes	gp1a	..............(((((..(..(((((((.((((((.((((((((((.......)).)))).)))))))))).)))))))..)..)))))......((((....))))	78	40.9	-35	0	0	0	0	5	8	0	0	0	0	3.34496	4.37573	low
91	159	oar-miR-541-5p	AAAGGATTCTGCTGTCGGTCCCACT	25	chr18	+	64658371	64658484	ctgaacttgggccaacgtcagggAAAGGATTCTGCTGTCGGTCCCACTccaaagttcgaaacatgggTGGTGGGCACAGAATCCGGCctctgctgtggcacacgccgcctgctc	8	oar-mir-541,bta-mir-541,cja-mir-541,mml-mir-541,ggo-mir-541,hsa-mir-541,ppy-mir-541,dno-mir-541,	oar-mir-541	ctgaacttgggccaacgtcagggAAAGGATTCTGCTGTCGGTCCCACTccaaagttcgaaacatgggTGGTGGGCACAGAATCCGGCCTCTgctgtggcacacgccgcctgctc	oar-miR-541-5p	AAAGGATTCTGCTGTCGGTCCCACT	5'	Yes	gp1a	........((((....(.(((((...((((((((.((((....((((.(((..(((...))).)))))))..))))))))))))..)).)))).(((((....)))))..))))	77	59.6	-40.4	0	7	6	59	263	257	0	7.13888	10.1201	77.6573	175.945	140.57	middle
91	160	oar-miR-541-3p_R-4	TGGTGGGCACAGAATCCGGC	20	chr18	+	64658371	64658484	ctgaacttgggccaacgtcagggAAAGGATTCTGCTGTCGGTCCCACTccaaagttcgaaacatgggTGGTGGGCACAGAATCCGGCctctgctgtggcacacgccgcctgctc	8	oar-mir-541,bta-mir-541,cja-mir-541,mml-mir-541,ggo-mir-541,hsa-mir-541,ppy-mir-541,dno-mir-541,	oar-mir-541	ctgaacttgggccaacgtcagggAAAGGATTCTGCTGTCGGTCCCACTccaaagttcgaaacatgggTGGTGGGCACAGAATCCGGCCTCTgctgtggcacacgccgcctgctc	oar-miR-541-3p	TGGTGGGCACAGAATCCGGCCTCT	3'	Diff	gp1a	........((((....(.(((((...((((((((.((((....((((.(((..(((...))).)))))))..))))))))))))..)).)))).(((((....)))))..))))	77	59.6	-40.4	0	0	0	0	7	14	0	0	0	0	4.68294	7.65753	low
92	161	mml-miR-543-5p_L-1	AAGTTGCCCGTGTCTTTTTCG	21	chr18	+	64628521	64628643	gctgagctgccgaatgatcctgacctgtggtgcttaaggagAAGTTGCCCGTGTCTTTTTCGctttatatgtgacgAAACATTCGCGGTGCACTTCTTtttcagtatccaattcagcctcgaa	13	oar-mir-543,chi-mir-543,bta-mir-543,cja-mir-543,mml-mir-543,ggo-mir-543,hsa-mir-543,ppy-mir-543,ptr-mir-543,mmu-mir-543,rno-mir-543,cpo-mir-543,dno-mir-543,	mml-mir-543	ggtacttaatgaGAAGTTGCCCGTGTCTTTTTCGctttatttgtgacgAAACATTCGCGGTGCACTTCTTtttcagtatc	mml-miR-543-5p	GAAGTTGCCCGTGTCTTTTTCG	5'	Diff	gp1a	((......))....(((..((((..((.((((((.((..((((((.(((((((..((((((((.......)))).))))....))))).))))))))..)).))))))))..))))..)))..	107	47.2	-38.2	0	0	10	26	52	83	0	0	16.8668	34.2218	34.7876	45.3982	middle
92	162	oar-miR-543-3p_R-1	AAACATTCGCGGTGCACTTCTT	22	chr18	+	64628521	64628643	gctgagctgccgaatgatcctgacctgtggtgcttaaggagAAGTTGCCCGTGTCTTTTTCGctttatatgtgacgAAACATTCGCGGTGCACTTCTTtttcagtatccaattcagcctcgaa	13	oar-mir-543,chi-mir-543,bta-mir-543,cja-mir-543,mml-mir-543,ggo-mir-543,hsa-mir-543,ppy-mir-543,ptr-mir-543,mmu-mir-543,rno-mir-543,cpo-mir-543,dno-mir-543,	oar-mir-543	gctgagctgccgaatgatcctgACCTGTGGTGCTTAAGGAGaagttgcccgtgtctttttcgctttatatgtgacgAAACATTCGCGGTGCACTTCTTTttcagtatccaattcagcctcgaa	oar-miR-543-3p	AAACATTCGCGGTGCACTTCTTT	3'	Diff	gp1a	((......))....(((..((((..((.((((((.((..((((((.(((((((..((((((((.......)))).))))....))))).))))))))..)).))))))))..))))..)))..	107	47.2	-38.2	342	390	404	936	7307	6624	376.314	397.737	681.417	1231.99	4888.32	3623.1	middle
93	163	oar-miR-544-5p	TCTTGTTAAAAGGCAGATTCT	21	chr18	+	64642597	64642697	tcagattttcatcacctagggaTCTTGTTAAAAGGCAGATTCTgattcagggaccaagattctgcatttttagcaagttcccaagtgatgctaatgcttct	3	oar-mir-544,chi-mir-544,bta-mir-544a,	oar-mir-544	tcagattttcatcacctagggaTCTTGTTAAAAGGCAGATTCTgattcagggaccaagATTCTGCATTTTTAGCAAGTTcccaagtgatgctaatgcttct	oar-miR-544-5p	TCTTGTTAAAAGGCAGATTCT	5'	Yes	gp1a	..(((((..((((((...((((.((((((((((((((((.(((..((....))...))).))))).))))))))))).))))..))))))..))).))...	96	39.6	-36.5	8	6	9	12	17	16	8.80266	6.11904	15.1801	15.7947	11.3729	8.75146	middle
94	164	oar-miR-655-5p	AGAGGTTATCCGTGTTATGTTC	22	chr18	+	64643495	64643607	tttcagaactgttcagggatatttgaggAGAGGTTATCCGTGTTATGTTCgcttggctcatcatgaATAATACATGGTTAACCTCTCTttgaatatcaaactctgcctcgagg	9	oar-mir-655,chi-mir-655,bta-mir-655,cja-mir-655,ggo-mir-655,hsa-mir-655,ptr-mir-655,ppy-mir-655,cpo-mir-655,	oar-mir-655	aactgttcagggatatttgaggAGAGGTTATCCGTGTTATGTTCgcttggctcatcatgaATAATACATGGTTAACCTCTCTttgaatatcaaactctgcctcgagg	oar-miR-655-5p	AGAGGTTATCCGTGTTATGTTC	5'	Yes	gp1a	.................((((((..(((((((((((.((((((..((((((..(((....)))))))))..)))))).)))))))))))..))))))...(((......))).	80	40.7	-40.8	0	0	0	0	15	26	0	0	0	0	10.0349	14.2211	middle
94	165	oar-miR-655-3p	ATAATACATGGTTAACCTCTCT	22	chr18	+	64643495	64643607	tttcagaactgttcagggatatttgaggAGAGGTTATCCGTGTTATGTTCgcttggctcatcatgaATAATACATGGTTAACCTCTCTttgaatatcaaactctgcctcgagg	9	oar-mir-655,chi-mir-655,bta-mir-655,cja-mir-655,ggo-mir-655,hsa-mir-655,ptr-mir-655,ppy-mir-655,cpo-mir-655,	oar-mir-655	aactgttcagggatatttgaggAGAGGTTATCCGTGTTATGTTCgcttggctcatcatgaATAATACATGGTTAACCTCTCTttgaatatcaaactctgcctcgagg	oar-miR-655-3p	ATAATACATGGTTAACCTCTCT	3'	Yes	gp1a	.................((((((..(((((((((((.((((((..((((((..(((....)))))))))..)))))).)))))))))))..))))))...(((......))).	80	40.7	-40.8	103	127	111	818	4050	4413	113.334	129.52	187.221	1076.67	2709.42	2413.76	middle
95	166	oar-miR-665-5p_1ss22GT	AGGGGTCTTGGCCTCTGCCCAT	22	chr18	+	64475982	64476077	cctggaggagggtctccttgAGGGGTCTTGGCCTCTGCCCAGgactctttcatgACCAGTAGGCCGAGGCCCCTCACaggcggctgcttactctcc	3	oar-mir-665,chi-mir-665,bta-mir-665,	oar-mir-665	ctggaggagggtctccttgAGGGGTCTTGGCCTCTGCCCAGgactctttcatgACCAGTAGGCCGAGGCCCCTCAcaggcggctgcttactctcc	oar-miR-665-5p	AGGGGTCTTGGCCTCTGCCCAG	5'	Diff	gp1a	...(((((((((((.((((((((((((((((((((((..((.((.....)).))..))).)))))))))))))))).))).)))).))).))))..	91	63.5	-51.3	0	0	0	10	22	34	0	0	0	13.1622	14.7178	18.5968	middle
95	167	oar-miR-665-3p_R+1	ACCAGTAGGCCGAGGCCCCTCAT	23	chr18	+	64475982	64476077	cctggaggagggtctccttgAGGGGTCTTGGCCTCTGCCCAGgactctttcatgACCAGTAGGCCGAGGCCCCTCACaggcggctgcttactctcc	3	oar-mir-665,chi-mir-665,bta-mir-665,	oar-mir-665	ctggaggagggtctccttgAGGGGTCTTGGCCTCTGCCCAGgactctttcatgACCAGTAGGCCGAGGCCCCTCAcaggcggctgcttactctcc	oar-miR-665-3p	ACCAGTAGGCCGAGGCCCCTCA	3'	Diff	gp1a	...(((((((((((.((((((((((((((((((((((..((.((.....)).))..))).)))))))))))))))).))).)))).))).))))..	91	63.5	-51.3	84	52	79	221	895	1086	92.4279	53.0317	133.247	290.886	598.748	594.005	middle
96	168	oar-miR-668-3p_L-1R+1	TGTCACTCGGCCCACTACCCA	21	chr18	+	64649796	64649904	cgagcgggagtcaccgctgcttagggtaagtgcgtctcgggtgagcatgcaatgaattgctcgcaTGTCACTCGGCCCACTACCCAaggttgttccaccccttccttac	2	oar-mir-668,bta-mir-668,	oar-mir-668	cgggagtcaccgctgcttaggGTAAGTGCGTCTCGGGTGAGCatgcaatgaattgctcgcATGTCACTCGGCCCACTACCCaaggttgttccaccccttccttac	oar-miR-668-3p	ATGTCACTCGGCCCACTACCC	3'	Diff	gp1a	..(((((......)))))((((.((((.((((.((..(((((((.(((((............)))))))))))))).)))))))).))))...................	72	57.8	-37.8	14	5	6	16	99	75	15.4046	5.0992	10.1201	21.0596	66.2302	41.0225	middle
97	169	oar-miR-758-3p_R+1	TTTGTGACCTGGTCCACTAAC	21	chr18	+	64622291	64622391	ccacgtgcctgggtacatgaggtggttgaccagagagcacacgcttcatttgtgccgTTTGTGACCTGGTCCACTAACcctcagtatctaatcccctcttg	13	oar-mir-758,chi-mir-758,bta-mir-758,mml-mir-758,ggo-mir-758,hsa-mir-758,ppy-mir-758,ptr-mir-758,mmu-mir-758,rno-mir-758,cpo-mir-758,ssc-mir-758,dno-mir-758,	oar-mir-758	cacgtgcctgggtacatgaggTGGTTGACCAGAGAGCACACGcttcatttgtgccgTTTGTGACCTGGTCCACTAAccctcagtatctaatcccctcttg	oar-miR-758-3p	TTTGTGACCTGGTCCACTAA	3'	Diff	gp1a	.........(((((((.(((((((((.((((((...(((.((((.........).))).)))...)))))).))))..))))))))))))...........	81	53.5	-32.3	85	64	122	195	1302	1019	93.5282	65.2697	205.774	256.664	871.027	557.358	middle
98	170	oar-miR-1185-5p_R-1	AGAGGATACCCTTTGTATGTT	21	chr18	+	64638036	64638147	agctgccctttggtacttgaagAGAGGATACCCTTTGTATGTTcacttaattaatggcgaatatacagagggagactcttatttgcgtatcaaactctgactgggaaggcgc	11	oar-mir-1185,chi-mir-1185,bta-mir-1185,mml-mir-1185-1,ggo-mir-1185,hsa-mir-1185-1,ppy-mir-1185-1,hsa-mir-1185-2,ptr-mir-1185-1,ptr-mir-1185-2,ppy-mir-1185-2,	oar-mir-1185	agctgccctttggtacttgaagAGAGGATACCCTTTGTATGTTCacttaattaatggcgaATATACAGAGGGAGACTCTTATttgcgtatcaaactctgactggga	oar-miR-1185-5p	AGAGGATACCCTTTGTATGTTC	5'	Diff	gp1a	.(((.(((((((((((..((((((((....((((((((((((((.((........)).))))))))))))))...))))).)))..))))))))........)))..)))..	109	43.8	-40.9	0	7	0	9	7	14	0	7.13888	0	11.846	4.68294	7.65753	middle
99	171	oar-miR-1197-3p	TAGGACACATGGTCTACTTCT	21	chr18	+	64621814	64621942	gaggcgaggtcggcatcccttcctggtatttgaagacgcggttgaccatggtgtgtacgctttatttatgacgTAGGACACATGGTCTACTTCTtctcgatatcacatcttcgccttggaagaccttcc	9	oar-mir-1197,chi-mir-1197,bta-mir-1197,ggo-mir-1197,hsa-mir-1197,ptr-mir-1197,ppy-mir-1197,cpo-mir-1197,dno-mir-1197,	oar-mir-1197	gaggcgaggtcggcatCCCTTCCTGGTATTTGAAGACGcggttgaccatggtgtgtacgctttatttatgacgTAGGACACATGGTCTACTTCTtctcgatatcacatcttcgccttggaagaccttcc	oar-miR-1197-3p	TAGGACACATGGTCTACTTCT	3'	Yes	gp1a	(((((((((..((....))....(((((((.(((((...(((.(((((((.(((.((((.((.......))))))..)))))))))).))))))))..)))))))...)))))))))((((....))))	82	49.6	-41.1	7	8	0	17	40	41	7.70232	8.15872	0	22.3758	26.7597	22.4256	middle
100	172	oar-miR-3955-5p	TTTGATGGCTGATCCTCTCACT	22	chr18	+	64596942	64597047	atggtttgaaagtatgggatacaTTTGATGGCTGATCCTCTCACTactttataccttgggtagtgggattttagtccatcatagagcaagcagatttgttttcacc	2	oar-mir-3955,chi-mir-3955,	oar-mir-3955	atggtttgaaagtatgggatacaTTTGATGGCTGATCCTCTCACTactttataccttgggtagTGGGATTTTAGTCCATCATAGagcaagcagatttgttttcacc	oar-miR-3955-5p	TTTGATGGCTGATCCTCTCACT	5'	Yes	gp1a	...(((((...((((...))))...((((((((((...((((((((((..........))))))))))..)))).)))))).....)))))...............	56	39.6	-29	25	32	18	54	146	161	27.5083	32.6349	30.3602	71.0761	97.6728	88.0615	middle
101	173	oar-miR-3956-5p	GTACGTGGATGCTGAAGGTCAGA	23	chr18	+	64638770	64638898	tgggagccatcgccctgggccagGTACGTGGATGCTGAAGGTCAGAgggaagtgcttctgtctccacgtgtgttctccaggccTCTGACCTTCCTGCATCCCGTTcatctctaggatgatggctagaag	2	oar-mir-3956,bta-mir-3956,	oar-mir-3956	tgggagccatcgccctgggccagGTACGTGGATGCTGAAGGTCAGAgggaagtgcttctgtctccacgtgtgttctccaggccTCTGACCTTCCTGCATCCCGTTCatctctaggatgatggctagaag	oar-miR-3956-5p	GTACGTGGATGCTGAAGGTCAGA	5'	Yes	gp1a	....(((((((..((((((...((.(((.((((((.((((((((((((........((((....((....)).....))))))))))))))))..)))))))))))...))))))..))))))).....	120	57.4	-57.4	0	5	5	61	49	87	0	5.0992	8.43338	80.2897	32.7806	47.5861	middle
101	174	oar-miR-3956-3p_R-1	TCTGACCTTCCTGCATCCCGTT	22	chr18	+	64638770	64638898	tgggagccatcgccctgggccagGTACGTGGATGCTGAAGGTCAGAgggaagtgcttctgtctccacgtgtgttctccaggccTCTGACCTTCCTGCATCCCGTTcatctctaggatgatggctagaag	2	oar-mir-3956,bta-mir-3956,	oar-mir-3956	tgggagccatcgccctgggccagGTACGTGGATGCTGAAGGTCAGAgggaagtgcttctgtctccacgtgtgttctccaggccTCTGACCTTCCTGCATCCCGTTCatctctaggatgatggctagaag	oar-miR-3956-3p	TCTGACCTTCCTGCATCCCGTTC	3'	Diff	gp1a	....(((((((..((((((...((.(((.((((((.((((((((((((........((((....((....)).....))))))))))))))))..)))))))))))...))))))..))))))).....	120	57.4	-57.4	18	0	5	88	53	170	19.806	0	8.43338	115.828	35.4566	92.9842	middle
102	175	oar-miR-3957-5p	CTCGGAGAGTGGAGCTGTGGGTGT	24	chr18	+	64658764	64658868	ccagaggcagtgttggtgggagCTCGGAGAGTGGAGCTGTGGGTGTcagggtcaggcacACGCACAGCACCTCACTGAGCtccttccaaaggcaacgtcttccaa	2	oar-mir-3957,bta-mir-3957,	oar-mir-3957	ccagaggcagtgttggtgggagCTCGGAGAGTGGAGCTGTGGGTGTcagggtcaggcacACGCACAGCACCTCACTGAGCTccttccaaaggcaacgtcttccaa	oar-miR-3957-5p	CTCGGAGAGTGGAGCTGTGGGTGT	5'	Yes	gp1a	...(((((..((((((..(((((((((.((..((.((((((.((((...........)))).)))))).)))).)))))))))..)))...)))..)))))....	98	60	-47.7	7	0	6	16	53	90	7.70232	0	10.1201	21.0596	35.4566	49.227	middle
102	176	oar-miR-3957-3p_R-1	ACGCACAGCACCTCACTGAGC	21	chr18	+	64658764	64658868	ccagaggcagtgttggtgggagCTCGGAGAGTGGAGCTGTGGGTGTcagggtcaggcacACGCACAGCACCTCACTGAGCtccttccaaaggcaacgtcttccaa	2	oar-mir-3957,bta-mir-3957,	oar-mir-3957	ccagaggcagtgttggtgggagCTCGGAGAGTGGAGCTGTGGGTGTcagggtcaggcacACGCACAGCACCTCACTGAGCTccttccaaaggcaacgtcttccaa	oar-miR-3957-3p	ACGCACAGCACCTCACTGAGCT	3'	Diff	gp1a	...(((((..((((((..(((((((((.((..((.((((((.((((...........)))).)))))).)))).)))))))))..)))...)))..)))))....	98	60	-47.7	35	15	32	171	285	412	38.5116	15.2976	53.9736	225.074	190.663	225.35	middle
103	177	oar-miR-3958-5p	AGGTTGTCCGTGATGTATTTGC	22	chr18	+	64631920	64632023	ctggtctgagatgttcgaaaggAGGTTGTCCGTGATGTATTTGCtttatttgtggcAGATATTGCACGGTTGATCTCTtttcttcatcaaatgccttcttgaag	3	oar-mir-3958,chi-mir-3958,bta-mir-154c,	oar-mir-3958	ctggtctgagatgttcgaaaggAGGTTGTCCGTGATGTATTTGCtttatttgtggcAGATATTGCACGGTTGATCTCTtttcttcatcaaatgccttcttgaag	oar-miR-3958-5p	AGGTTGTCCGTGATGTATTTGC	5'	Yes	gp1a	..(((....((((...(((((((((((..(((((..(((((((((........)))))))))..)))))..)))))))))))..))))....))).........	93	41.3	-39	0	0	0	7	18	33	0	0	0	9.21357	12.0419	18.0499	middle
103	178	oar-miR-3958-3p	AGATATTGCACGGTTGATCTCT	22	chr18	+	64631920	64632023	ctggtctgagatgttcgaaaggAGGTTGTCCGTGATGTATTTGCtttatttgtggcAGATATTGCACGGTTGATCTCTtttcttcatcaaatgccttcttgaag	3	oar-mir-3958,chi-mir-3958,bta-mir-154c,	oar-mir-3958	ctggtctgagatgttcgaaaggAGGTTGTCCGTGATGTATTTGCtttatttgtggcAGATATTGCACGGTTGATCTCTtttcttcatcaaatgccttcttgaag	oar-miR-3958-3p	AGATATTGCACGGTTGATCTCT	3'	Yes	gp1a	..(((....((((...(((((((((((..(((((..(((((((((........)))))))))..)))))..)))))))))))..))))....))).........	93	41.3	-39	611	475	624	4678	10462	11258	672.303	484.424	1052.49	6157.3	6998.99	6157.74	middle
104	179	oar-miR-3959-5p	GGTTGATCAGAGAACATACATT	22	chr18	+	64645519	64645619	atggtccgtgataggggagtggatGGTTGATCAGAGAACATACATTttgtcaatgaTGTATGTCAACTGATCCACAGTccctccctatccagtcacttctc	5	oar-mir-3959,chi-mir-3959,bta-mir-411c,mmr-mir-3959,dno-mir-3959,	oar-mir-3959	atggtccgtgataggggagtggatGGTTGATCAGAGAACATACATTttgtcaatgaTGTATGTCAACTGATCCACAGTccctccctatccagtcacttctc	oar-miR-3959-5p	GGTTGATCAGAGAACATACATT	5'	Yes	gp1a	.......(((((.((((((.(((..((.((((((...(((((((((........)))))))))...)))))).))..))))))))).....))))).....	89	45.5	-39.2	158	235	156	453	922	794	173.852	239.662	263.121	596.25	616.81	434.291	middle
104	180	oar-miR-3959-3p	TGTATGTCAACTGATCCACAGT	22	chr18	+	64645519	64645619	atggtccgtgataggggagtggatGGTTGATCAGAGAACATACATTttgtcaatgaTGTATGTCAACTGATCCACAGTccctccctatccagtcacttctc	5	oar-mir-3959,chi-mir-3959,bta-mir-411c,mmr-mir-3959,dno-mir-3959,	oar-mir-3959	atggtccgtgataggggagtggatGGTTGATCAGAGAACATACATTttgtcaatgaTGTATGTCAACTGATCCACAGTccctccctatccagtcacttctc	oar-miR-3959-3p	TGTATGTCAACTGATCCACAGT	3'	Yes	gp1a	.......(((((.((((((.(((..((.((((((...(((((((((........)))))))))...)))))).))..))))))))).....))))).....	89	45.5	-39.2	0	0	0	8	17	29	0	0	0	10.5298	11.3729	15.862	middle
1	1	mml-miR-1-2-5p_R-1	ACATACTTCTTTATGTACCCAT	22	chr23	+	34763966	34764076	agctaacaacttagtaatacctactcagagtACATACTTCTTTATGTACCCATatgaacatacaatgctaTGGAATGTAAAGAAGTATGTATttttggtaggcaataaacc	11	bta-mir-1-2,hsa-mir-1-2,ppa-mir-1,cja-mir-1a-1,mml-mir-1-2,ggo-mir-1,ptr-mir-1-2,mmu-mir-1a-2,rno-mir-1,cpo-mir-1a,dno-mir-1-2,	mml-mir-1-2	cagagtACATACTTCTTTATGTACCCATAtgaacatacaatgctaTGGAATGTAAAGAAGTATGTATttttg	mml-miR-1-2-5p	ACATACTTCTTTATGTACCCATA	5'	Diff	gp1b	.(((((....)))))....(((((..((((((((((((((((((..(..(((((..............))))).)..))))))))))))))))))..))))).........	83	32.4	-36.6	100	186	16	103	63	74	110.033	189.69	26.9868	135.571	42.1465	40.4755	middle
1	2	bta-miR-1	TGGAATGTAAAGAAGTATGTAT	22	chr23	+	34763966	34764076	agctaacaacttagtaatacctactcagagtACATACTTCTTTATGTACCCATatgaacatacaatgctaTGGAATGTAAAGAAGTATGTATttttggtaggcaataaacc	11	bta-mir-1-2,hsa-mir-1-2,ppa-mir-1,cja-mir-1a-1,mml-mir-1-2,ggo-mir-1,ptr-mir-1-2,mmu-mir-1a-2,rno-mir-1,cpo-mir-1a,dno-mir-1-2,	bta-mir-1-2	acctactcagagtacatacttctttatgtacccatatgaacatacaatgctaTGGAATGTAAAGAAGTATGTATttttggtaggc	bta-miR-1	TGGAATGTAAAGAAGTATGTAT	3'	Yes	gp1b	.(((((....)))))....(((((..((((((((((((((((((..(..(((((..............))))).)..))))))))))))))))))..))))).........	83	32.4	-36.6	405479	902575	278328	214586	268226	279886	446161	920482	469448	282443	179441	153088	high
2	3	hsa-miR-1-5p_1ss15AG	ACATACTTCTTTATGTGCCCAT	22	chr13	-	54057798	54057890	tacctgcttgggaaACATACTTCTTTATGTGCCCATatggacctgctaagctaTGGAATGTAAAGAAGTATGTATttcaggtcgggaactctc	12	chi-mir-1,bta-mir-1-1,cja-mir-1a-2,mml-mir-1-1,hsa-mir-1-1,ppy-mir-1-1,ptr-mir-1-1,mmu-mir-1a-1,rno-mir-1b,cpo-mir-1b,ssc-mir-1,dno-mir-1-1,	hsa-mir-1-1	tgggaaACATACTTCTTTATATGCCCATatggacctgctaagctaTGGAATGTAAAGAAGTATGTATctca	hsa-miR-1-5p	ACATACTTCTTTATATGCCCAT	5'	Diff	gp1b	..((((((((..(.(((((((((((((..(..((((((((.....)))...))))).)..))))))))))))).)..)))).)))).......	84	41.9	-36.7	72	137	22	59	70	114	79.2239	139.718	37.1069	77.6573	46.8294	62.3541	middle
2	4	chi-miR-1	TGGAATGTAAAGAAGTATGTAT	22	chr13	-	54057798	54057890	tacctgcttgggaaACATACTTCTTTATGTGCCCATatggacctgctaagctaTGGAATGTAAAGAAGTATGTATttcaggtcgggaactctc	12	chi-mir-1,bta-mir-1-1,cja-mir-1a-2,mml-mir-1-1,hsa-mir-1-1,ppy-mir-1-1,ptr-mir-1-1,mmu-mir-1a-1,rno-mir-1b,cpo-mir-1b,ssc-mir-1,dno-mir-1-1,	chi-mir-1	tacctgcttgggaaacatacttctttatgtgcccatatggacctgctaagctaTGGAATGTAAAGAAGTATGTATttcaggtcgggaactctc	chi-miR-1	TGGAATGTAAAGAAGTATGTAT	3'	Yes	gp1b	..((((((((..(.(((((((((((((..(..((((((((.....)))...))))).)..))))))))))))).)..)))).)))).......	84	41.9	-36.7	405479	902575	278328	214586	268226	279886	446161	920482	469448	282443	179441	153088	high
3	5	chi-let-7f-5p_R+1	TGAGGTAGTAGATTGTATAGTTG	23	chr2	-	27314530	27314639	aaaagattgctctatcagagTGAGGTAGTAGATTGTATAGTTGtggggtagtgattttaccctgttcaggagataaCTATACAATCTATTGCCTTCCCtgaggagtagac	22	chi-let-7f,bta-let-7f-1,mml-let-7f-1,hsa-let-7f-1,ppy-let-7f-1,cja-let-7f,sbo-let-7f,pha-let-7f,ppa-let-7f,mmr-let-7f,dma-let-7f,nle-let-7f,oga-let-7f,tch-let-7f,dno-let-7f-1,ggo-let-7f,ptr-let-7f-1,cgr-let-7f,mmu-let-7f-1,rno-let-7f-1,cpo-let-7f-1,ssc-let-7f-2,	chi-let-7f	aaaagattgctctatcagagTGAGGTAGTAGATTGTATAGTTgtggggtagtgattttaccctgttcaggagataaCTATACAATCTATTGCCTTCCCtgaggagtagac	chi-let-7f-5p	TGAGGTAGTAGATTGTATAGTT	5'	Diff	gp1b	......(((((((.((((...((((((((((((((((((((((((((((((.....))))))).........)))))))))))))))))))))))..)))))))))))..	102	40	-49.5	13	51	8	10	33	36	14.3043	52.0118	13.4934	13.1622	22.0767	19.6908	middle
3	6	chi-let-7f-3p_1ss22CT	CTATACAATCTATTGCCTTCCT	22	chr2	-	27314530	27314639	aaaagattgctctatcagagTGAGGTAGTAGATTGTATAGTTGtggggtagtgattttaccctgttcaggagataaCTATACAATCTATTGCCTTCCCtgaggagtagac	22	chi-let-7f,bta-let-7f-1,mml-let-7f-1,hsa-let-7f-1,ppy-let-7f-1,cja-let-7f,sbo-let-7f,pha-let-7f,ppa-let-7f,mmr-let-7f,dma-let-7f,nle-let-7f,oga-let-7f,tch-let-7f,dno-let-7f-1,ggo-let-7f,ptr-let-7f-1,cgr-let-7f,mmu-let-7f-1,rno-let-7f-1,cpo-let-7f-1,ssc-let-7f-2,	chi-let-7f	aaaagattgctctatcagagTGAGGTAGTAGATTGTATAGTTgtggggtagtgattttaccctgttcaggagataaCTATACAATCTATTGCCTTCCCtgaggagtagac	chi-let-7f-3p	CTATACAATCTATTGCCTTCCC	3'	Diff	gp1b	......(((((((.((((...((((((((((((((((((((((((((((((.....))))))).........)))))))))))))))))))))))..)))))))))))..	102	40	-49.5	29	20	12	39	105	119	31.9096	20.3968	20.2401	51.3328	70.2441	65.089	middle
4	7	chi-let-7e-5p	TGAGGTAGGAGGTTGTATAGTT	22	chr14	+	56569719	56569827	acctgccgcgccccccgggcTGAGGTAGGAGGTTGTATAGTTgaggaggacacccaaggagatcaCTATACGGCCTCCTAGCTTTCCccaggctgcgccctgcacggga	19	chi-let-7e,ggo-let-7e,bta-let-7e,mml-let-7e,hsa-let-7e,ppy-let-7e,cja-let-7e,sbo-let-7e,pha-let-7e,ppa-let-7e,oga-let-7e,tch-let-7e,ptr-let-7e,nle-let-7e,cgr-let-7e,mmu-let-7e,rno-let-7e,cpo-let-7e,ssc-let-7e,	chi-let-7e	acctgccgcgccccccgggcTGAGGTAGGAGGTTGTATAGTTgaggaggacacccaaggagatcaCTATACGGCCTCCTAGCTTTCCccaggctgcgccctgcacggga	chi-let-7e-5p	TGAGGTAGGAGGTTGTATAGTT	5'	Yes	gp1b	.(((((.((((..((.(((..(((.(((((((..(((((((.((...((....)).......)))))))))..))))))).)))..))).))..))))...))).))..	106	63.3	-50.4	891	1314	714	1280	2817	4317	980.396	1340.07	1204.29	1684.77	1884.55	2361.25	middle
4	8	chi-let-7e-3p	CTATACGGCCTCCTAGCTTTCC	22	chr14	+	56569719	56569827	acctgccgcgccccccgggcTGAGGTAGGAGGTTGTATAGTTgaggaggacacccaaggagatcaCTATACGGCCTCCTAGCTTTCCccaggctgcgccctgcacggga	19	chi-let-7e,ggo-let-7e,bta-let-7e,mml-let-7e,hsa-let-7e,ppy-let-7e,cja-let-7e,sbo-let-7e,pha-let-7e,ppa-let-7e,oga-let-7e,tch-let-7e,ptr-let-7e,nle-let-7e,cgr-let-7e,mmu-let-7e,rno-let-7e,cpo-let-7e,ssc-let-7e,	chi-let-7e	acctgccgcgccccccgggcTGAGGTAGGAGGTTGTATAGTTgaggaggacacccaaggagatcaCTATACGGCCTCCTAGCTTTCCccaggctgcgccctgcacggga	chi-let-7e-3p	CTATACGGCCTCCTAGCTTTCC	3'	Yes	gp1b	.(((((.((((..((.(((..(((.(((((((..(((((((.((...((....)).......)))))))))..))))))).)))..))).))..))))...))).))..	106	63.3	-50.4	204	130	80	194	443	480	224.468	132.579	134.934	255.348	296.363	262.544	middle
5	9	bta-miR-7	TGGAAGACTAGTGATTTTGTTGTT	24	chr5	-	16959286	16959394	agactggagcggttgtggtctagtgctgtgTGGAAGACTAGTGATTTTGTTGTTctgatatactatgacaacaagtcacagcttcctcacagcgtggactcccatcgac	5	bta-mir-7-3,ggo-mir-7-3,cpo-mir-7-3,tch-mir-7-1,dno-mir-7-3,	bta-mir-7-3	agactggagcggttgtggtctagtgctgtgTGGAAGACTAGTGATTTTGTTGTTctgatgtactatgacaacaagtcacagc	bta-miR-7	TGGAAGACTAGTGATTTTGTTGTT	5'	Yes	gp1b	.........((((...((((((.(((((((.(((((.((.((((.((((((((..((......))..))))))))))))))))))).)))))))))))))...))))..	98	47.7	-43.6	63	292	48.6667	44.3333	42	64	69.3209	297.793	82.0849	58.3526	28.0977	35.0058	middle
6	10	bta-miR-7	TGGAAGACTAGTGATTTTGTTGTT	24	chr18	+	18763972	18764069	gtggagcagccagccccatcTGGAAGACTAGTGATTTTGTTGTTgtctcctgcactcaacaacaagtcccagtctgccgcatggtgccggccaccgca	5	bta-mir-7-1,cpo-mir-7-2,tch-mir-7-2,ssc-mir-7-1,dno-mir-7-2,	bta-mir-7-1	gtggagcagccagccccatcTGGAAGACTAGTGATTTTGTTGTTgtctcctgcgctcaacaacaagtcccagtctgccgcatggtgctggccaccgca	bta-miR-7	TGGAAGACTAGTGATTTTGTTGTT	5'	Yes	gp1b	((((....(((.((.((((..((.(((((...((.((((((((((...........))))))))))))..))))).))..)))).)).)))..)))).	97	57.1	-36.7	63	292	48.6667	44.3333	42	64	69.3209	297.793	82.0849	58.3526	28.0977	35.0058	middle
7	11	chi-miR-7-5p	TGGAAGACTAGTGATTTTGTTGTT	24	chr2	+	35555183	35555329	ttatacagagcctgtagaaaatgtagaggattcagtggatgttggtctagttctgtgTGGAAGACTAGTGATTTTGTTGTTtttagataactgaatcgaCAACAAATCACAGTCTGCCATAtggcacaggccatgcctctacaggac	20	chi-mir-7,bta-mir-7-2,lla-mir-7,ggo-mir-7-1,hsa-mir-7-1,ppa-mir-7-1,ppy-mir-7-1,sla-mir-7,cja-mir-7,mml-mir-7-1,mne-mir-7-1,ptr-mir-7-1,oan-mir-7-1,mmu-mir-7a-1,rno-mir-7a-1,cpo-mir-7-1,tch-mir-7-4,tch-mir-7-3,ssc-mir-7-2,dno-mir-7-1,	chi-mir-7	ttatacagagcctgtagaaaatgtagaagattcagtggatgttggtctagttctgtgTGGAAGACTAGTGATTTTGTTGTTtttagataactgaatcgacAACAAATCACAGTCTGCCATAtggcacaggccatgcctctacaggac	chi-miR-7-5p	TGGAAGACTAGTGATTTTGTTGTT	5'	Yes	gp1b	...(((((...))))).....((((((((..((....))...((((((.((.(..(((((.(((((.((((.((((((((((((((....)))))..)))))))))))))))))).)))))..).))))))))..))))))))....	91	41.5	-55	63	292	48.6667	44.3333	42	64	69.3209	297.793	82.0849	58.3526	28.0977	35.0058	middle
7	12	chi-miR-7-3p_L+1	CAACAAATCACAGTCTGCCATA	22	chr2	+	35555183	35555329	ttatacagagcctgtagaaaatgtagaggattcagtggatgttggtctagttctgtgTGGAAGACTAGTGATTTTGTTGTTtttagataactgaatcgaCAACAAATCACAGTCTGCCATAtggcacaggccatgcctctacaggac	20	chi-mir-7,bta-mir-7-2,lla-mir-7,ggo-mir-7-1,hsa-mir-7-1,ppa-mir-7-1,ppy-mir-7-1,sla-mir-7,cja-mir-7,mml-mir-7-1,mne-mir-7-1,ptr-mir-7-1,oan-mir-7-1,mmu-mir-7a-1,rno-mir-7a-1,cpo-mir-7-1,tch-mir-7-4,tch-mir-7-3,ssc-mir-7-2,dno-mir-7-1,	chi-mir-7	ttatacagagcctgtagaaaatgtagaagattcagtggatgttggtctagttctgtgTGGAAGACTAGTGATTTTGTTGTTtttagataactgaatcgacAACAAATCACAGTCTGCCATAtggcacaggccatgcctctacaggac	chi-miR-7-3p	AACAAATCACAGTCTGCCATA	3'	Diff	gp1b	...(((((...))))).....((((((((..((....))...((((((.((.(..(((((.(((((.((((.((((((((((((((....)))))..)))))))))))))))))).)))))..).))))))))..))))))))....	91	41.5	-55	55	80	15	32	58	77	60.5183	81.5872	25.3001	42.1192	38.8015	42.1164	middle
8	13	bta-let-7a-5p_R+2	TGAGGTAGTAGGTTGTATAGTTAA	24	chr15	-	32360584	32360706	tttccagccattgtgactgcatgctcccaggtTGAGGTAGTAGGTTGTATAGTTTAgaattacatcaagggagataaCTGTACAGCCTCCTAGCTTTCCttgggtcttgcacaaagcaacatg	19	bta-let-7a-2,hsa-let-7a-2,ppy-let-7a-2,cja-let-7a-1,sbo-let-7a,pha-let-7a-2,ppa-let-7a-2,nle-let-7a-2,cpo-let-7a-2,mml-let-7a-2,ptr-let-7a-2,mmr-let-7a-2,dma-let-7a-2,oga-let-7a-2,cgr-let-7a-2,mmu-let-7a-2,rno-let-7a-2,ssc-let-7a-1,dno-let-7c-2,	bta-let-7a-2	aggtTGAGGTAGTAGGTTGTATAGTTtagaattacatcaagggagataactgtacagcctcctagctttcct	bta-let-7a-5p	TGAGGTAGTAGGTTGTATAGTT	5'	Diff	gp1b	..........((((...((((....((((((..(((.(((.(((((((((((((.........(((......)))))))))))))))).))).)))..))))))...))))....))))....	109	44.7	-41.8	85	170	135	112	246	359	93.5282	173.373	227.701	147.417	164.572	196.361	middle
8	14	mml-let-7a-2-3p	CTGTACAGCCTCCTAGCTTTCC	22	chr15	-	32360584	32360706	tttccagccattgtgactgcatgctcccaggtTGAGGTAGTAGGTTGTATAGTTTAgaattacatcaagggagataaCTGTACAGCCTCCTAGCTTTCCttgggtcttgcacaaagcaacatg	19	bta-let-7a-2,hsa-let-7a-2,ppy-let-7a-2,cja-let-7a-1,sbo-let-7a,pha-let-7a-2,ppa-let-7a-2,nle-let-7a-2,cpo-let-7a-2,mml-let-7a-2,ptr-let-7a-2,mmr-let-7a-2,dma-let-7a-2,oga-let-7a-2,cgr-let-7a-2,mmu-let-7a-2,rno-let-7a-2,ssc-let-7a-1,dno-let-7c-2,	mml-let-7a-2	aggcTGAGGTAGTAGGTTGTATAGTTtagaattacatcaagggagataaCTGTACAGCCTCCTAGCTTTCCt	mml-let-7a-2-3p	CTGTACAGCCTCCTAGCTTTCC	3'	Yes	gp1b	..........((((...((((....((((((..(((.(((.(((((((((((((.........(((......)))))))))))))))).))).)))..))))))...))))....))))....	109	44.7	-41.8	0	0	5	0	6	9	0	0	8.43338	0	4.01395	4.9227	low
9	15	cja-miR-9	TCTTTGGTTATCTAGCTGTATGA	23	chr1	-	104964252	104964340	cggggttggttgttaTCTTTGGTTATCTAGCTGTATGAgtggtgtggagtcttcATAAAGCTAGATAACCGAAAGTaaaaataacccca	14	cja-mir-9-1,mml-mir-9-1,hsa-mir-9-1,ppy-mir-9-1,mmu-mir-9-1,rno-mir-9a-1,ssc-mir-9-1,ptr-mir-9-1,cpo-mir-9-1,cpo-mir-9-3,dno-mir-9-3,tch-mir-9-3,tch-mir-9-2,dno-mir-9-1,	cja-mir-9-1	ggggttggttgttaTCTTTGGTTATCTAGCTGTATGAgtggtgtggagtcttcataaagctagataaccgaaagtaaaaataacccc	cja-miR-9	TCTTTGGTTATCTAGCTGTATGA	5'	Yes	gp1b	.(((((((....(((..(((((((((((((((.((((((.((.......)))))))).)))))))))))))))..)))...))))))).	87	40.4	-41.7	289	1666.5	123	127.5	230	289.5	317.996	1699.56	207.461	167.819	153.868	158.347	middle
9	16	mml-miR-9-3-3p	ATAAAGCTAGATAACCGAAAGT	22	chr1	-	104964252	104964340	cggggttggttgttaTCTTTGGTTATCTAGCTGTATGAgtggtgtggagtcttcATAAAGCTAGATAACCGAAAGTaaaaataacccca	14	cja-mir-9-1,mml-mir-9-1,hsa-mir-9-1,ppy-mir-9-1,mmu-mir-9-1,rno-mir-9a-1,ssc-mir-9-1,ptr-mir-9-1,cpo-mir-9-1,cpo-mir-9-3,dno-mir-9-3,tch-mir-9-3,tch-mir-9-2,dno-mir-9-1,	mml-mir-9-1	cggggttggttgttaTCTTTGGTTATCTAGCTGTATGAgtggtgtggagtcttcATAAAGCTAGATAACCGAAAGTaaaaataacccca	mml-miR-9-3-3p	ATAAAGCTAGATAACCGAAAGT	3'	Yes	gp1b	.(((((((....(((..(((((((((((((((.((((((.((.......)))))))).)))))))))))))))..)))...))))))).	87	40.4	-41.7	4	178.5	0	0	0	3.5	4.40133	182.041	0	0	0	1.91438	middle
10	17	bta-miR-9-5p_R+1	TCTTTGGTTATCTAGCTGTATGA	23	chr5	-	85551918	85552004	ggaagcgagttgttaTCTTTGGTTATCTAGCTGTATGAgtgtattggtcttcATAAAGCTAGATAACCGAAAGTaaaaactccttca	18	bta-mir-9-2,age-mir-9,lla-mir-9,mml-mir-9-2,mne-mir-9,ggo-mir-9,hsa-mir-9-2,ptr-mir-9-2,rno-mir-9a-2,ssc-mir-9-2,cja-mir-9-2,ppy-mir-9-2,oan-mir-9-2,cgr-mir-9,mmu-mir-9-2,cpo-mir-9-2,dno-mir-9-2,tch-mir-9-1,	bta-mir-9-2	ggaagcgagttgttaTCTTTGGTTATCTAGCTGTATGagtgtattggtcttcATAAAGCTAGATAACCGaaagtaaaaactccttca	bta-miR-9-5p	TCTTTGGTTATCTAGCTGTATG	5'	Diff	gp1b	.((((.(((((.(((..(((((((((((((((.((((((..(....)..)))))).)))))))))))))))..))).))))))))).	85	36.8	-40.1	289	1666.5	123	127.5	230	289.5	317.996	1699.56	207.461	167.819	153.868	158.347	middle
10	18	bta-miR-9-3p_R+5	ATAAAGCTAGATAACCGAAAGT	22	chr5	-	85551918	85552004	ggaagcgagttgttaTCTTTGGTTATCTAGCTGTATGAgtgtattggtcttcATAAAGCTAGATAACCGAAAGTaaaaactccttca	18	bta-mir-9-2,age-mir-9,lla-mir-9,mml-mir-9-2,mne-mir-9,ggo-mir-9,hsa-mir-9-2,ptr-mir-9-2,rno-mir-9a-2,ssc-mir-9-2,cja-mir-9-2,ppy-mir-9-2,oan-mir-9-2,cgr-mir-9,mmu-mir-9-2,cpo-mir-9-2,dno-mir-9-2,tch-mir-9-1,	bta-mir-9-2	ggaagcgagttgttaTCTTTGGTTATCTAGCTGTATGagtgtattggtcttcATAAAGCTAGATAACCGaaagtaaaaactccttca	bta-miR-9-3p	ATAAAGCTAGATAACCG	3'	Diff	gp1b	.((((.(((((.(((..(((((((((((((((.((((((..(....)..)))))).)))))))))))))))..))).))))))))).	85	36.8	-40.1	4	178.5	0	0	0	3.5	4.40133	182.041	0	0	0	1.91438	middle
11	19	chi-miR-15a-5p_R-2	TAGCAGCACATAATGGTTTGT	21	chr10	-	19817039	19817133	accttggagtaaagTAGCAGCACATAATGGTTTGTggattttgaaaaggtgcaggccatattgtgctgcctcaaaaatacaaggatctgatcttc	24	chi-mir-15a,bta-mir-15a,age-mir-15a,lla-mir-15a,sla-mir-15a,mml-mir-15a,mne-mir-15a,ggo-mir-15a,hsa-mir-15a,ppa-mir-15a,ptr-mir-15a,ppy-mir-15a,lca-mir-15a,mmr-mir-15a,nle-mir-15a,oga-mir-15a,tch-mir-15a,dno-mir-15a,oan-mir-15a,cgr-mir-15a,mmu-mir-15a,rno-mir-15a,cpo-mir-15a,ssc-mir-15a,	chi-mir-15a	accttggagtaaagTAGCAGCACATAATGGTTTGTGGattttgaaaaggtgCAGGCCATATTGTGCTGCCTCAaaaatacaaggatctgatcttc	chi-miR-15a-5p	TAGCAGCACATAATGGTTTGTGG	5'	Diff	gp1b	.(((((..........((((((((..((((..(((...............)))..))))..))))))))..........)))))...........	53	41.1	-29.4	153	236	42	167	198	239	168.351	240.682	70.8404	219.81	132.46	130.725	middle
12	20	chi-miR-15b-5p	TAGCAGCACATCATGGTTTACA	22	chr1	-	225109678	225109775	ttgaggccttaaagtactgTAGCAGCACATCATGGTTTACAtactacagtcaagatgCGAATCATTATTTGCTGCTCTagaaatttaaggaaattcat	20	chi-mir-15b,age-mir-15b,lla-mir-15b,mml-mir-15b,mne-mir-15b,bta-mir-15b,cja-mir-15b,ggo-mir-15b,hsa-mir-15b,ppa-mir-15b,ptr-mir-15b,ppy-mir-15b,nle-mir-15b,oga-mir-15b,cgr-mir-15b,mmu-mir-15b,rno-mir-15b,tch-mir-15b,ssc-mir-15b,dno-mir-15b,	chi-mir-15b	ttgaggccttaaagtactgTAGCAGCACATCATGGTTTACAtactacagtcaagatgCGAATCATTATTTGCTGCTCTagaaatttaaggaaattcat	chi-miR-15b-5p	TAGCAGCACATCATGGTTTACA	5'	Yes	gp1b	.(((..(((((((...((..(((((((.((.((((((..(((.((.......)))))..)))))).)).)))))))..))...)))))))....))).	96	35.7	-29.5	1240	902	874	1378	3347	3541	1364.41	919.895	1474.15	1813.76	2239.12	1936.81	middle
12	21	chi-miR-15b-3p	CGAATCATTATTTGCTGCTCT	21	chr1	-	225109678	225109775	ttgaggccttaaagtactgTAGCAGCACATCATGGTTTACAtactacagtcaagatgCGAATCATTATTTGCTGCTCTagaaatttaaggaaattcat	20	chi-mir-15b,age-mir-15b,lla-mir-15b,mml-mir-15b,mne-mir-15b,bta-mir-15b,cja-mir-15b,ggo-mir-15b,hsa-mir-15b,ppa-mir-15b,ptr-mir-15b,ppy-mir-15b,nle-mir-15b,oga-mir-15b,cgr-mir-15b,mmu-mir-15b,rno-mir-15b,tch-mir-15b,ssc-mir-15b,dno-mir-15b,	chi-mir-15b	ttgaggccttaaagtactgTAGCAGCACATCATGGTTTACAtactacagtcaagatgCGAATCATTATTTGCTGCTCTagaaatttaaggaaattcat	chi-miR-15b-3p	CGAATCATTATTTGCTGCTCT	3'	Yes	gp1b	.(((..(((((((...((..(((((((.((.((((((..(((.((.......)))))..)))))).)).)))))))..))...)))))))....))).	96	35.7	-29.5	0	6	0	6	27	48	0	6.11904	0	7.89735	18.0628	26.2544	middle
13	22	chi-miR-16a-5p	TAGCAGCACGTAAATATTGGAG	22	chr10	-	19816904	19816994	atgtcagcagtgcctTAGCAGCACGTAAATATTGGAGttaagattctaaaattatctccagtattaactgtgctgctgaagtaaggttggc	24	chi-mir-16a,bta-mir-16a,age-mir-16,sla-mir-16,cja-mir-16-1,mml-mir-16-1,mne-mir-16,ggo-mir-16,hsa-mir-16-1,ppa-mir-16,ptr-mir-16-1,ppy-mir-16-1,lla-mir-16,sbo-mir-16-1,pha-mir-16-1,dma-mir-16,nle-mir-16-1,oga-mir-16-1,lca-mir-16,cgr-mir-16,mmu-mir-16-1,cpo-mir-16a,dno-mir-16a,ssc-mir-16-2,	chi-mir-16a	gtcagcagtgcctTAGCAGCACGTAAATATTGGAGttaagattctaAAATTATCTCCAGTATTAACTGTGCTGCtgaagtaaggttgac	chi-miR-16a-5p	TAGCAGCACGTAAATATTGGAG	5'	Yes	gp1b	..((((((..(((.((((((((((((.((((((((((.(((..........))).)))))))))).)).)))))))))).)))..))))))	89	39.6	-41.6	11353	16618	8541	9609	22176	28136	12492.1	16947.7	14405.9	12647.6	14835.6	15389.4	high
14	23	chi-miR-18b-3p	TACTGCCCTAAATGCTCCTTCT	22	chrX	+	95607951	95608044	ataatgtgtctcttgtgttaaggtgcatctagtgcagttagtgaagcagcttataatcTACTGCCCTAAATGCTCCTTCTggcacaggctgcct	2	chi-mir-18b,bta-mir-18b,	chi-mir-18b	ataatgtgtctcttgtgtTAAGGTGCATCTAGTGCAGttagtgaagcagcttataatcTACTGCCCTAAATGCTCCTTCTggcacaggctgcct	chi-miR-18b-3p	TACTGCCCTAAATGCTCCTTCT	3'	Yes	gp1b	.......((..(((((((.((((.((((.(((.(((((..((.............))..))))).))).)))).))))...)))))))..))..	85	44.7	-27.9	0	0	0	5	10	10	0	0	0	6.58112	6.68992	5.46966	low
15	24	chi-miR-18a-5p	TAAGGTGCATCTAGTGCAGATAG	23	chr10	+	66183220	66183308	gctttttgttcTAAGGTGCATCTAGTGCAGATAGtgaagtagattagcatctACTGCCCTAAGTGCTCCTTCTggcataagaagttatg	21	chi-mir-18a,bta-mir-18a,age-mir-18,lla-mir-18,sla-mir-18,mml-mir-18a,mne-mir-18,ggo-mir-18a,hsa-mir-18a,ppa-mir-18,ptr-mir-18a,ppy-mir-18a,lca-mir-18,mmr-mir-18,oga-mir-18,cgr-mir-18a,mmu-mir-18a,rno-mir-18a,cpo-mir-18a,dno-mir-18a,ssc-mir-18a,	chi-mir-18a	gctttttgttcTAAGGTGCATCTAGTGCAGATAGtgaagtagattagcatctACTGCCCTAAGTGCTCCTTCTGGcataagaagttatg	chi-miR-18a-5p	TAAGGTGCATCTAGTGCAGATAG	5'	Yes	gp1b	(((((((((.((((((.(((..(((.((((.(((....((......))..))))))).)))..))).)))..))).)))))))))....	85	41.6	-27.1	0	5	0	0	5	9	0	5.0992	0	0	3.34496	4.9227	low
15	25	chi-miR-18a-3p_R-2	ACTGCCCTAAGTGCTCCTTCT	21	chr10	+	66183220	66183308	gctttttgttcTAAGGTGCATCTAGTGCAGATAGtgaagtagattagcatctACTGCCCTAAGTGCTCCTTCTggcataagaagttatg	21	chi-mir-18a,bta-mir-18a,age-mir-18,lla-mir-18,sla-mir-18,mml-mir-18a,mne-mir-18,ggo-mir-18a,hsa-mir-18a,ppa-mir-18,ptr-mir-18a,ppy-mir-18a,lca-mir-18,mmr-mir-18,oga-mir-18,cgr-mir-18a,mmu-mir-18a,rno-mir-18a,cpo-mir-18a,dno-mir-18a,ssc-mir-18a,	chi-mir-18a	gctttttgttcTAAGGTGCATCTAGTGCAGATAGtgaagtagattagcatctACTGCCCTAAGTGCTCCTTCTGGcataagaagttatg	chi-miR-18a-3p	ACTGCCCTAAGTGCTCCTTCTGG	3'	Diff	gp1b	(((((((((.((((((.(((..(((.((((.(((....((......))..))))))).)))..))).)))..))).)))))))))....	85	41.6	-27.1	48	32	0	29	105	152	52.8159	32.6349	0	38.1705	70.2441	83.1389	middle
16	26	chi-miR-19a	TGTGCAAATCTATGCAAAACTGA	23	chr10	+	66183365	66183446	gcagtcctctgttagttttgcatagttgcactacaagaagaatgtagtTGTGCAAATCTATGCAAAACTGAtggtggcctgc	23	chi-mir-19a,bta-mir-19a,sla-mir-19a,mml-mir-19a,ggo-mir-19a,hsa-mir-19a,ppa-mir-19a,ptr-mir-19a,ppy-mir-19a,lca-mir-19a,ssc-mir-19a,age-mir-19a,lla-mir-19a,cja-mir-19a,nle-mir-19a,cpo-mir-19a,dno-mir-19a,mne-mir-19a,oga-mir-19a,cgr-mir-19a,mmu-mir-19a,rno-mir-19a,tch-mir-19a,	chi-mir-19a	gcagtcctctgttagttttgcatagttgcactacaagaagaatgtagtTGTGCAAATCTATGCAAAACTGAtggtggcctgc	chi-miR-19a	TGTGCAAATCTATGCAAAACTGA	3'	Yes	gp1b	((((.((.(..((((((((((((((((((((((((.......))))...))))))..))))))))))))))..).)).))))	82	42.7	-39	22	12	0	16	21	26	24.2073	12.2381	0	21.0596	14.0488	14.2211	middle
17	27	chi-miR-20b	CAAAGTGCTCACAGTGCAGGTAG	23	chrX	+	95608203	95608277	agtacCAAAGTGCTCACAGTGCAGGTAGttttggcaacattctactgtagtgtgggcacttccagtactcttgga	4	chi-mir-20b,bta-mir-20b,ssc-mir-20b-1,ssc-mir-20b-2,	chi-mir-20b	agtacCAAAGTGCTCACAGTGCAGGTAGttttggcaacattctactgtagtgtgggcacttccagtactcttgga	chi-miR-20b	CAAAGTGCTCACAGTGCAGGTAG	5'	Yes	gp1b	(((((..(((((((((((.(((((.(((...((....))..)))))))).)))))))))))...)))))......	69	46.7	-34.8	88	63	20	179	417	573	96.8292	64.2499	33.7335	235.604	278.97	313.412	middle
18	28	chi-miR-20a-5p	TAAAGTGCTTATAGTGCAGGTAG	23	chr10	+	66183515	66183621	gtgtgacgtgacagcttctgtagcacTAAAGTGCTTATAGTGCAGGTAGtgtttagttatctactgcattatgagcacttaaagtactgctagctgtagaactccag	23	chi-mir-20a,bta-mir-20a,age-mir-20,lla-mir-20,sla-mir-20,mml-mir-20a,mne-mir-20,ggo-mir-20a,hsa-mir-20a,ppa-mir-20,ptr-mir-20a,ppy-mir-20a,ssc-mir-20a,cja-mir-20a,lca-mir-20,mmr-mir-20,nle-mir-20,tch-mir-20a,dno-mir-20a,oan-mir-20a-2,mmu-mir-20a,rno-mir-20a,cpo-mir-20a,	chi-mir-20a	gtgtgacgtgacagcttctgtagcacTAAAGTGCTTATAGTGCAGGTAGtgtttagttatctACTGCATTATGAGCACTTAAAgtactgctagctgtagaactccag	chi-miR-20a-5p	TAAAGTGCTTATAGTGCAGGTAG	5'	Yes	gp1b	.((.((....((((((...((((.(((.(((((((((((((((((.(((((......)).))))))))))))))))))))..))).)))).)))))).....)))).	105	42.1	-40.6	374	496	141	270	543	666	411.524	505.84	237.821	355.381	363.263	364.279	middle
19	29	chi-miR-24-5p_L+1R+1	GGTGCCTACTGAGCTGATATCA	22	chr2	-	31138489	31138568	gacccgccctccGGTGCCTACTGAGCTGATATCAgttctcattttacacacTGGCTCAGTTCAGCAGGAACaggagtcga	21	chi-mir-24,ssc-mir-24-2,bta-mir-24-1,cja-mir-24-2,mml-mir-24-1,mne-mir-24-1,hsa-mir-24-1,ppa-mir-24-1,ppy-mir-24-1,sbo-mir-24-2,pha-mir-24-2,mmr-mir-24,dma-mir-24,nle-mir-24-1,ptr-mir-24-1,oga-mir-24-1,cgr-mir-24-1,mmu-mir-24-1,rno-mir-24-1,cpo-mir-24-1,dno-mir-24a,	chi-mir-24	gacccgccctccgGTGCCTACTGAGCTGATATCagttctcattttacacacTGGCTCAGTTCAGCAGGAACaggagtcga	chi-miR-24-5p	GTGCCTACTGAGCTGATATC	5'	Diff	gp1b	....((..((((.((.(((.(((((((((..(((((.............))))).))))))))).))).)).)))).)).	75	53.8	-28	37	14	5	25	79	89	40.7123	14.2778	8.43338	32.9056	52.8504	48.68	middle
19	30	chi-miR-24-3p	TGGCTCAGTTCAGCAGGAAC	20	chr2	-	31138489	31138568	gacccgccctccGGTGCCTACTGAGCTGATATCAgttctcattttacacacTGGCTCAGTTCAGCAGGAACaggagtcga	21	chi-mir-24,ssc-mir-24-2,bta-mir-24-1,cja-mir-24-2,mml-mir-24-1,mne-mir-24-1,hsa-mir-24-1,ppa-mir-24-1,ppy-mir-24-1,sbo-mir-24-2,pha-mir-24-2,mmr-mir-24,dma-mir-24,nle-mir-24-1,ptr-mir-24-1,oga-mir-24-1,cgr-mir-24-1,mmu-mir-24-1,rno-mir-24-1,cpo-mir-24-1,dno-mir-24a,	chi-mir-24	gacccgccctccgGTGCCTACTGAGCTGATATCagttctcattttacacacTGGCTCAGTTCAGCAGGAACaggagtcga	chi-miR-24-3p	TGGCTCAGTTCAGCAGGAAC	3'	Yes	gp1b	....((..((((.((.(((.(((((((((..(((((.............))))).))))))))).))).)).)))).)).	75	53.8	-28	3506	3695	2504.5	2977	7980.5	8977.5	3857.76	3768.31	4224.28	3918.4	5338.89	4910.39	middle
20	31	cja-mir-24-1-p5	CTCCCTGGGCTCTGCCTCCC	20	chr5	+	9936372	9936473	ggcCTCCCTGGGCTCTGCCTCCCgtgcctactgagctgaaacacagttgatttgtgcacacTGGCTCAGTTCAGCAGGAACaggagtcgagcccccttggag	17	bta-mir-24-2,cja-mir-24-1,sbo-mir-24-1,pha-mir-24-1,mml-mir-24-2,mne-mir-24-2,ggo-mir-24,hsa-mir-24-2,ppa-mir-24-2,ptr-mir-24-2,ppy-mir-24-2,nle-mir-24-2,oga-mir-24-2,cgr-mir-24,cpo-mir-24-2,ssc-mir-24-1,dno-mir-24b,	cja-mir-24-1	ggcctccctgggctctgcctcccgtgcctactgagctgaaacacagttggtttgtgcacacTGGCTCAGTTCAGCAGGAACAGgggtcaagcccgcttggagccc	cja-mir-24-1-p5	ctccctgggctctgcctccc	5'	New	gp1b	...((((..((((((.(.((((.((.(((.(((((((((....((((((.......)).))))..))))))))).))).)).)))).)))))))....))))	99	59.8	-45.3	81	116	72	46	133	159	89.1269	118.301	121.441	60.5463	88.9759	86.9676	middle
20	32	bta-miR-24-3p_R-2	TGGCTCAGTTCAGCAGGAAC	20	chr5	+	9936372	9936473	ggcCTCCCTGGGCTCTGCCTCCCgtgcctactgagctgaaacacagttgatttgtgcacacTGGCTCAGTTCAGCAGGAACaggagtcgagcccccttggag	17	bta-mir-24-2,cja-mir-24-1,sbo-mir-24-1,pha-mir-24-1,mml-mir-24-2,mne-mir-24-2,ggo-mir-24,hsa-mir-24-2,ppa-mir-24-2,ptr-mir-24-2,ppy-mir-24-2,nle-mir-24-2,oga-mir-24-2,cgr-mir-24,cpo-mir-24-2,ssc-mir-24-1,dno-mir-24b,	bta-mir-24-2	ctctgcctcccgtgcctactgagctgaaacacagttgatttgtgcacacTGGCTCAGTTCAGCAGGAACAGg	bta-miR-24-3p	TGGCTCAGTTCAGCAGGAACAG	3'	Diff	gp1b	...((((..((((((.(.((((.((.(((.(((((((((....((((((.......)).))))..))))))))).))).)).)))).)))))))....))))	99	59.8	-45.3	3506	3695	2504.5	2977	7980.5	8977.5	3857.76	3768.31	4224.28	3918.4	5338.89	4910.39	middle
21	33	chi-miR-27b-5p	AGAGCTTAGCTGATTGGTGAAC	22	chr2	-	31138971	31139146	ggaagatgctcaccggccctttccttatgccccgcgacgacctctctgacgaggtgcAGAGCTTAGCTGATTGGTGAACagtgactggtttccgctttgTTCACAGTGGCTAAGTTCTGCacctgaagagaaggtgagatggggccagttaaggtggagctgctggggcagaggcc	22	chi-mir-27b,bta-mir-27b,cja-mir-27b,sbo-mir-27b,ppa-mir-27b,mmr-mir-27b,cpo-mir-27b,tch-mir-27b,pha-mir-27b,dma-mir-27b,nle-mir-27b,oga-mir-27b,mml-mir-27b,hsa-mir-27b,ppy-mir-27b,rno-mir-27b,ggo-mir-27b,ptr-mir-27b,cgr-mir-27b,mmu-mir-27b,ssc-mir-27b,dno-mir-27b,	chi-mir-27b	gcgacgacctctctgacgaggtgcAGAGCTTAGCTGATTGGTGAACagtgactggtttccgctttgTTCACAGTGGCTAAGTTCTGCacctgaagagaaggtga	chi-miR-27b-5p	AGAGCTTAGCTGATTGGTGAAC	5'	Yes	gp1b	((....(((((..((((((...(((((.((((((.....((((((((....(((((((((((((((((.((((.(((((((....(((...)))..))))))))))))))))))))))))))))..))))).)))....))))))....))))).)).))))...)))))....))	176	56.8	-80.9	37	53	15	34	84	108	40.7123	54.0515	25.3001	44.7516	56.1953	59.0723	middle
21	34	chi-miR-27b-3p	TTCACAGTGGCTAAGTTCTGC	21	chr2	-	31138971	31139146	ggaagatgctcaccggccctttccttatgccccgcgacgacctctctgacgaggtgcAGAGCTTAGCTGATTGGTGAACagtgactggtttccgctttgTTCACAGTGGCTAAGTTCTGCacctgaagagaaggtgagatggggccagttaaggtggagctgctggggcagaggcc	22	chi-mir-27b,bta-mir-27b,cja-mir-27b,sbo-mir-27b,ppa-mir-27b,mmr-mir-27b,cpo-mir-27b,tch-mir-27b,pha-mir-27b,dma-mir-27b,nle-mir-27b,oga-mir-27b,mml-mir-27b,hsa-mir-27b,ppy-mir-27b,rno-mir-27b,ggo-mir-27b,ptr-mir-27b,cgr-mir-27b,mmu-mir-27b,ssc-mir-27b,dno-mir-27b,	chi-mir-27b	gcgacgacctctctgacgaggtgcAGAGCTTAGCTGATTGGTGAACagtgactggtttccgctttgTTCACAGTGGCTAAGTTCTGCacctgaagagaaggtga	chi-miR-27b-3p	TTCACAGTGGCTAAGTTCTGC	3'	Yes	gp1b	((....(((((..((((((...(((((.((((((.....((((((((....(((((((((((((((((.((((.(((((((....(((...)))..))))))))))))))))))))))))))))..))))).)))....))))))....))))).)).))))...)))))....))	176	56.8	-80.9	39962	47491	31697	40274	90442	106568	43971.5	48433.2	53462.6	53009.6	60505	58289.1	high
22	35	chi-miR-28-5p	AAGGAGCTCACAGTCTATTGA	21	chr1	-	196890308	196890393	ggtccttgccctcAAGGAGCTCACAGTCTATTGAgttgcctttctgactttccCACTAGATTGAGAGCTCCTGGAgggcaggcact	25	chi-mir-28,bta-mir-28,age-mir-28,lla-mir-28,sla-mir-28,cja-mir-28,sbo-mir-28,mml-mir-28,mne-mir-28,ggo-mir-28,hsa-mir-28,ppa-mir-28,ptr-mir-28,ppy-mir-28,mmr-mir-28,dma-mir-28,nle-mir-28,oga-mir-28a,cgr-mir-28,mmu-mir-28a,rno-mir-28,cpo-mir-28,tch-mir-28,ssc-mir-28,dno-mir-28,	chi-mir-28	ggtccttgccctcAAGGAGCTCACAGTCTATTGAgttgcctttctgactttccCACTAGATTGAGAGCTCCTGGAgggcaggcact	chi-miR-28-5p	AAGGAGCTCACAGTCTATTGA	5'	Yes	gp1b	(((.(((((((((.((((((((.(((((((.((((((........))))....)).))))))).)))))))).))))))))).)))	86	53.5	-45.2	989.5	1021	683	943	2148.5	2355.5	1088.78	1041.26	1152	1241.2	1437.33	1288.38	middle
22	36	chi-miR-28-3p	CACTAGATTGAGAGCTCCTGGA	22	chr1	-	196890308	196890393	ggtccttgccctcAAGGAGCTCACAGTCTATTGAgttgcctttctgactttccCACTAGATTGAGAGCTCCTGGAgggcaggcact	25	chi-mir-28,bta-mir-28,age-mir-28,lla-mir-28,sla-mir-28,cja-mir-28,sbo-mir-28,mml-mir-28,mne-mir-28,ggo-mir-28,hsa-mir-28,ppa-mir-28,ptr-mir-28,ppy-mir-28,mmr-mir-28,dma-mir-28,nle-mir-28,oga-mir-28a,cgr-mir-28,mmu-mir-28a,rno-mir-28,cpo-mir-28,tch-mir-28,ssc-mir-28,dno-mir-28,	chi-mir-28	ggtccttgccctcAAGGAGCTCACAGTCTATTGAgttgcctttctgactttccCACTAGATTGAGAGCTCCTGGAgggcaggcact	chi-miR-28-3p	CACTAGATTGAGAGCTCCTGGA	3'	Yes	gp1b	(((.(((((((((.((((((((.(((((((.((((((........))))....)).))))))).)))))))).))))))))).)))	86	53.5	-45.2	1965	4093	3115	1389	3458	6382	2162.15	4174.2	5253.99	1828.24	2313.37	3490.74	middle
23	37	chi-miR-29c-5p_L-2R+2	ACCGATTTCTCCTGGTGTTCAGA	23	chr12	+	73693573	73693686	gagcaccaccggacccatctcttacacaggctgACCGATTTCTCCTGGTGTTCAGAgtctgtttttgtcTAGCACCATTTGAAATCGGTTatgatgtagggggaaaagcagcag	20	chi-mir-29c,bta-mir-29c,mml-mir-29c,hsa-mir-29c,ppy-mir-29c,mmu-mir-29c,rno-mir-29c-2,rno-mir-29c-1,ssc-mir-29c,bta-mir-29d,cja-mir-29c,ggo-mir-29c,ptr-mir-29c,mmr-mir-29c,dno-mir-29c,nle-mir-29c,cpo-mir-29c,oan-mir-29a-2,cgr-mir-29c,tch-mir-29c,	chi-mir-29c	gagcatcaccggacccatctcttacacaggcTGACCGATTTCTCCTGGTGTTCAgagtctgtttttgtcTAGCACCATTTGAAATTGGTTatgatgtaggggggaaagcagcag	chi-miR-29c-5p	TGACCGATTTCTCCTGGTGTTCA	5'	Diff	gp1b	..((.((...)).....(((((((((((...(((((((((((...((((((((((((.....)))))...)))))))...))))))))))))).))))))))).......))..	86	49.1	-36	97	192	49	39	52	113	106.732	195.809	82.6471	51.3328	34.7876	61.8072	middle
23	38	chi-miR-29c-3p_1ss17TC	TAGCACCATTTGAAATCGGTT	21	chr12	+	73693573	73693686	gagcaccaccggacccatctcttacacaggctgACCGATTTCTCCTGGTGTTCAGAgtctgtttttgtcTAGCACCATTTGAAATCGGTTatgatgtagggggaaaagcagcag	20	chi-mir-29c,bta-mir-29c,mml-mir-29c,hsa-mir-29c,ppy-mir-29c,mmu-mir-29c,rno-mir-29c-2,rno-mir-29c-1,ssc-mir-29c,bta-mir-29d,cja-mir-29c,ggo-mir-29c,ptr-mir-29c,mmr-mir-29c,dno-mir-29c,nle-mir-29c,cpo-mir-29c,oan-mir-29a-2,cgr-mir-29c,tch-mir-29c,	chi-mir-29c	gagcatcaccggacccatctcttacacaggcTGACCGATTTCTCCTGGTGTTCAgagtctgtttttgtcTAGCACCATTTGAAATTGGTTatgatgtaggggggaaagcagcag	chi-miR-29c-3p	TAGCACCATTTGAAATTGGTT	3'	Diff	gp1b	..((.((...)).....(((((((((((...(((((((((((...((((((((((((.....)))))...)))))))...))))))))))))).))))))))).......))..	86	49.1	-36	85	442	56	35	29	45	93.5282	450.769	94.4538	46.0679	19.4008	24.6135	middle
24	39	chi-miR-30f-5p_R+1	TGTAAACACCCTACACTCTCAGCT	24	chr9	+	2808655	2808738	gagggccagatacTGTAAACACCCTACACTCTCAGCTgtgcacagtgagaaagCTGGGAGGAGGCTGTTTACTCTctctgcctt	2	chi-mir-30f,bta-mir-30f,	chi-mir-30f	gagggccagatacTGTAAACACCCTACACTCTCAGCtgtgcacagtgagaaagCTGGGAGGAGGCTGTTTACTCTctctgcctt	chi-miR-30f-5p	TGTAAACACCCTACACTCTCAGC	5'	Diff	gp1b	.((((.((((....(((((((.(((...(((((((((...(.....)....))))))))).))).)))))))....))))))))	83	52.4	-33.1	8269	8016	4558	7449	16488	23024	9098.65	8175.03	7687.87	9804.56	11030.3	12593.3	high
24	40	chi-miR-30f-3p	CTGGGAGGAGGCTGTTTACTCT	22	chr9	+	2808655	2808738	gagggccagatacTGTAAACACCCTACACTCTCAGCTgtgcacagtgagaaagCTGGGAGGAGGCTGTTTACTCTctctgcctt	2	chi-mir-30f,bta-mir-30f,	chi-mir-30f	gagggccagatacTGTAAACACCCTACACTCTCAGCtgtgcacagtgagaaagCTGGGAGGAGGCTGTTTACTCTctctgcctt	chi-miR-30f-3p	CTGGGAGGAGGCTGTTTACTCT	3'	Yes	gp1b	.((((.((((....(((((((.(((...(((((((((...(.....)....))))))))).))).)))))))....))))))))	83	52.4	-33.1	57	94	38	48	121	178	62.7189	95.8649	64.0937	63.1788	80.948	97.36	middle
25	41	chi-miR-30e-5p	TGTAAACATCCTTGACTGGAAGCT	24	chr1	+	15044262	15044367	ttctgggcagtctttgctacTGTAAACATCCTTGACTGGAAGCTgtaaggcgttgcaaggagCTTTCAGTCGGATGTTTACAGCggcaggctgccacggtcatccc	21	chi-mir-30e,bta-mir-30e,cja-mir-30e,pha-mir-30e,ppa-mir-30e,mmr-mir-30e,dma-mir-30e,nle-mir-30e,oga-mir-30e,mml-mir-30e,ggo-mir-30e,hsa-mir-30e,ppy-mir-30e,ptr-mir-30e,oan-mir-30e,cgr-mir-30e,mmu-mir-30e,rno-mir-30e,cpo-mir-30e,ssc-mir-30e,dno-mir-30e,	chi-mir-30e	ttctgggcagtctttgctacTGTAAACATCCTTGACTGGAAGCTgtaaggcgttgcaaggagCTTTCAGTCGGATGTTTACAGcggcaggctgccacggtcatccc	chi-miR-30e-5p	TGTAAACATCCTTGACTGGAAGCT	5'	Yes	gp1b	..((((((((((..(((..((((((((((((..(((((((((((.....((...))....)))))))))))))))))))))))..)))))))))).))).......	97	52.8	-55.5	10466	14680	5550	7126	9764	13160	11516.1	14971.2	9361.05	9379.42	6532.04	7198.07	high
25	42	chi-miR-30e-3p_R+1	CTTTCAGTCGGATGTTTACAGC	22	chr1	+	15044262	15044367	ttctgggcagtctttgctacTGTAAACATCCTTGACTGGAAGCTgtaaggcgttgcaaggagCTTTCAGTCGGATGTTTACAGCggcaggctgccacggtcatccc	21	chi-mir-30e,bta-mir-30e,cja-mir-30e,pha-mir-30e,ppa-mir-30e,mmr-mir-30e,dma-mir-30e,nle-mir-30e,oga-mir-30e,mml-mir-30e,ggo-mir-30e,hsa-mir-30e,ppy-mir-30e,ptr-mir-30e,oan-mir-30e,cgr-mir-30e,mmu-mir-30e,rno-mir-30e,cpo-mir-30e,ssc-mir-30e,dno-mir-30e,	chi-mir-30e	ttctgggcagtctttgctacTGTAAACATCCTTGACTGGAAGCTgtaaggcgttgcaaggagCTTTCAGTCGGATGTTTACAGcggcaggctgccacggtcatccc	chi-miR-30e-3p	CTTTCAGTCGGATGTTTACAG	3'	Diff	gp1b	..((((((((((..(((..((((((((((((..(((((((((((.....((...))....)))))))))))))))))))))))..)))))))))).))).......	97	52.8	-55.5	3715	5243	2734	2866	4971	7408	4087.73	5347.02	4611.37	3772.3	3325.56	4051.93	middle
26	43	bta-miR-31_R+2	AGGCAAGATGCTGGCATAGCTGT	23	chr2	-	89288351	89288455	tgctcctgtaacttggaactggagaggAGGCAAGATGCTGGCATAGCTGTtgcactgtgaacctgctatgccaacatattgccatctctcttgtccgaaagcagc	21	bta-mir-31,cja-mir-31,pha-mir-31-1,pha-mir-31-2,nle-mir-31,mml-mir-31,mne-mir-31,ggo-mir-31,hsa-mir-31,ppa-mir-31,ptr-mir-31,ppy-mir-31,mmr-mir-31,dma-mir-31,oga-mir-31,cgr-mir-31,mmu-mir-31,rno-mir-31a,cpo-mir-31,ssc-mir-31,dno-mir-31,	bta-mir-31	tcctgtaacttggaactggagaggAGGCAAGATGCTGGCATAGCTgttgaactgcgaacctgctatgccaacatattgccatctctcttgtccg	bta-miR-31	AGGCAAGATGCTGGCATAGCT	5'	Diff	gp1b	.....((((...(((((...((((((..(((((.(((.(((((((((.(((........)))..))))))))).))).)))))..))))))..)))))..)))).	99	50.5	-47.6	5	16	29	0	15	5	5.50166	16.3174	48.9136	0	10.0349	2.73483	middle
27	44	sla-miR-32	TATTGCACATTACTAAGTTGC	21	chr2	+	14201187	14201291	ccattctgcttgctctggtggagaTATTGCACATTACTAAGTTGCatgttgtcacggcctcagtgCAATTTAGTGTGTGTGATATTttcacatgagtgcatgcac	17	sla-mir-32,mml-mir-32,mne-mir-32,ggo-mir-32,hsa-mir-32,ppa-mir-32,ptr-mir-32,ppy-mir-32,mmu-mir-32,cja-mir-32,oan-mir-32,cgr-mir-32,rno-mir-32,cpo-mir-32,tch-mir-32,ssc-mir-32,dno-mir-32,	sla-mir-32	ggagaTATTGCACATTACTAAGTTGCatgttgtcacggcctcaatgcaatttagtgtgtgtgatattttc	sla-miR-32	TATTGCACATTACTAAGTTGC	5'	Yes	gp1b	......(((.(((.((.((((((((((..((((.((((((((((((((..((....))..)).))))))))))))))))..))))))))))...)).))).))).	98	43.8	-45.3	19	24	0	25	10	17	20.9063	24.4762	0	32.9056	6.68992	9.29842	middle
27	45	oan-miR-32-3p_1ss15CT	CAATTTAGTGTGTGTGATATT	21	chr2	+	14201187	14201291	ccattctgcttgctctggtggagaTATTGCACATTACTAAGTTGCatgttgtcacggcctcagtgCAATTTAGTGTGTGTGATATTttcacatgagtgcatgcac	17	sla-mir-32,mml-mir-32,mne-mir-32,ggo-mir-32,hsa-mir-32,ppa-mir-32,ptr-mir-32,ppy-mir-32,mmu-mir-32,cja-mir-32,oan-mir-32,cgr-mir-32,rno-mir-32,cpo-mir-32,tch-mir-32,ssc-mir-32,dno-mir-32,	oan-mir-32	ttcccattctgctagctctggtggagaTATTGCACATTACTAAGTTGcatgttgtcaaggcctctgtgCAATTTAGTGTGTGCGATATTttcacatgagtgcatgcaccccggttg	oan-miR-32-3p	CAATTTAGTGTGTGCGATATT	3'	Diff	gp1b	......(((.(((.((.((((((((((..((((.((((((((((((((..((....))..)).))))))))))))))))..))))))))))...)).))).))).	98	43.8	-45.3	0	6	0	0	0	0	0	6.11904	0	0	0	0	low
28	46	chi-miR-33b-3p	CAGTGCCTCGGCAGTGCAGCC	21	chr11	+	34191189	34191282	gcgggcggccccgcggtgcattgctgttgcattgcatgtgtgaggcaggtgCAGTGCCTCGGCAGTGCAGCCcggagccggcccctggcaccgc	8	chi-mir-33b,bta-mir-33b,mml-mir-33b,hsa-mir-33b,ptr-mir-33b,ppy-mir-33b,cpo-mir-33b,ssc-mir-33b,	chi-mir-33b	gcgggcggccccgcgGTGCATTGCTGTTGCATTGcatgtgtgaggcaggtgCAGTGCCTCGGCAGTGCAGCCcggagccggcccctggcaccgc	chi-miR-33b-3p	CAGTGCCTCGGCAGTGCAGCC	3'	Yes	gp1b	((((.((((.(((.((((((((((((..((((((((..((.....))..))))))))..)))))))))).))))).))))(((...))).))))	75	72.3	-55.7	5	0	5	0	7	17	5.50166	0	8.43338	0	4.68294	9.29842	low
29	47	chi-miR-34b-5p_1ss11AG	AGGCAGTGTAGTTAGCTGATTGT	23	chr15	+	21244248	21244353	gcccggtgctcggtttgtAGGCAGTGTAATTAGCTGATTGTactctcatgcttacAATCACTAGTTCCACTGCCATCaaaacaaggcacagcatcacccgccgccc	5	chi-mir-34b,bta-mir-34b,cgr-mir-34b,mmu-mir-34b,rno-mir-34b,	chi-mir-34b	gcccggtgctcggtttgtAGGCAGTGTAATTAGCTGATTGTactctcatgcttacAATCACTAGTTCCACTGCCATCaaaacaaggcacagcatcacccgccgccc	chi-miR-34b-5p	AGGCAGTGTAATTAGCTGATTGT	5'	Diff	gp1b	((...(((((..((((...(((((((.((((((.((((((((..........)))))))))))))).)))))))....))))..))))).))..............	92	51.9	-37.9	0	0	0	0	0	2.5	0	0	0	0	0	1.36742	low
29	48	chi-miR-34b-3p	AATCACTAGTTCCACTGCCATC	22	chr15	+	21244248	21244353	gcccggtgctcggtttgtAGGCAGTGTAATTAGCTGATTGTactctcatgcttacAATCACTAGTTCCACTGCCATCaaaacaaggcacagcatcacccgccgccc	5	chi-mir-34b,bta-mir-34b,cgr-mir-34b,mmu-mir-34b,rno-mir-34b,	chi-mir-34b	gcccggtgctcggtttgtAGGCAGTGTAATTAGCTGATTGTactctcatgcttacAATCACTAGTTCCACTGCCATCaaaacaaggcacagcatcacccgccgccc	chi-miR-34b-3p	AATCACTAGTTCCACTGCCATC	3'	Yes	gp1b	((...(((((..((((...(((((((.((((((.((((((((..........)))))))))))))).)))))))....))))..))))).))..............	92	51.9	-37.9	25	22	35	21	58	84	27.5083	22.4365	59.0336	27.6407	38.8015	45.9452	middle
30	49	chi-miR-34a	TGGCAGTGTCTTAGCTGGTTGT	22	chr12	+	42455936	42456042	ggccagctgtgagtgtttcttTGGCAGTGTCTTAGCTGGTTGTtgtgagtaataatgcaggaagcaatcagcaagtatactgccctagaagtgctgcacgttgtggg	24	chi-mir-34a,bta-mir-34a,age-mir-34a,lla-mir-34a,sla-mir-34a,cja-mir-34a,mml-mir-34a,mne-mir-34a,ggo-mir-34a,hsa-mir-34a,ppa-mir-34a,ptr-mir-34a,ppy-mir-34a,mmr-mir-34a,nle-mir-34a,oga-mir-34a,cgr-mir-34a,mmu-mir-34a,rno-mir-34a,cpo-mir-34a,tch-mir-34a-2,tch-mir-34a-1,ssc-mir-34a,dno-mir-34a,	chi-mir-34a	ggccagctgtgagtgtttcttTGGCAGTGTCTTAGCTGGTTGTtgtgagtaataatgcaggaagcaatcagcaagtatactgccctagaagtgctgcacgttgtggg	chi-miR-34a	TGGCAGTGTCTTAGCTGGTTGT	5'	Yes	gp1b	...((((.(((((..(((((..(((((((((((.((((((((((....(((....)))....))))))))))))).))))))))..)))))..)).)))))))....	100	48.6	-46.4	13	35	13	6	22	12	14.3043	35.6944	21.9268	7.89735	14.7178	6.56359	middle
31	50	chi-miR-34c-5p	AGGCAGTGTAGTTAGCTGATTGC	23	chr15	+	21244970	21245071	tgagtctagttactAGGCAGTGTAGTTAGCTGATTGCtaataataccAATCACTAACCACACGGCCAGGtaaaaagatttgggaattcatccaaatgagctg	20	chi-mir-34c,bta-mir-34c,cja-mir-34c,mml-mir-34c,ggo-mir-34c,hsa-mir-34c,ppy-mir-34c,ppa-mir-34c,mmr-mir-34c,oga-mir-34c,cpo-mir-34c,tch-mir-34c,dno-mir-34c,ptr-mir-34c,nle-mir-34c,cgr-mir-34c,mmu-mir-34c,rno-mir-34c,ssc-mir-34c-1,ssc-mir-34c-2,	chi-mir-34c	tgagtctagttactAGGCAGTGTAGTTAGCTGATTGCtaataataccAATCACTAACCACACGGCCAGGtaaaaagatttgggaattcatccaaatgagctg	chi-miR-34c-5p	AGGCAGTGTAGTTAGCTGATTGC	5'	Yes	gp1b	.((((((..((((..(((.((((.(((((.((((((.((....)).))))))))))).)))).)))..))))..))))))(((......)))..........	79	40.2	-34	46	57	42	29	56	115.5	50.6153	58.1309	70.8404	38.1705	37.4635	63.1746	middle
31	51	chi-miR-34c-3p	AATCACTAACCACACGGCCAGG	22	chr15	+	21244970	21245071	tgagtctagttactAGGCAGTGTAGTTAGCTGATTGCtaataataccAATCACTAACCACACGGCCAGGtaaaaagatttgggaattcatccaaatgagctg	20	chi-mir-34c,bta-mir-34c,cja-mir-34c,mml-mir-34c,ggo-mir-34c,hsa-mir-34c,ppy-mir-34c,ppa-mir-34c,mmr-mir-34c,oga-mir-34c,cpo-mir-34c,tch-mir-34c,dno-mir-34c,ptr-mir-34c,nle-mir-34c,cgr-mir-34c,mmu-mir-34c,rno-mir-34c,ssc-mir-34c-1,ssc-mir-34c-2,	chi-mir-34c	tgagtctagttactAGGCAGTGTAGTTAGCTGATTGCtaataataccAATCACTAACCACACGGCCAGGtaaaaagatttgggaattcatccaaatgagctg	chi-miR-34c-3p	AATCACTAACCACACGGCCAGG	3'	Yes	gp1b	.((((((..((((..(((.((((.(((((.((((((.((....)).))))))))))).)))).)))..))))..))))))(((......)))..........	79	40.2	-34	0	0	0	0	7	8	0	0	0	0	4.68294	4.37573	low
32	52	chi-miR-92b	TATTGCACTTGTCCCGGCCTGT	22	chrX	+	95608470	95608556	cccattcattcatgggtggggatttgttgcactgcttgtgttatatataaagTATTGCACTTGTCCCGGCCTGTggaagaaacgagg	24	chi-mir-92b,bta-mir-92a-2,age-mir-92-2,lla-mir-92-2,sla-mir-92-2,mml-mir-92a-2,mne-mir-92,ggo-mir-92-2,hsa-mir-92a-2,ppa-mir-92a-2,ptr-mir-92-2,ppy-mir-92-2,cja-mir-92a-1,sbo-mir-92a-1,pha-mir-92a-1,nle-mir-92a-1,oga-mir-92a-1,lca-mir-92-2,mmr-mir-92b,dma-mir-92a-2,mmu-mir-92a-2,cpo-mir-92a-2,ssc-mir-92a-2,dno-mir-92a-2,	chi-mir-92b	cccattcattcatgggtggggatttgttgcactgcttgtgttatatgtaaagTATTGCACTTGTCCCGGCCTGTggaagaaacgagg	chi-miR-92b	TATTGCACTTGTCCCGGCCTGT	3'	Yes	gp1b	....(((.((((..((..(((((..(.((((.(((((((((...)))))).))).)))))..)))))..))..)))).)))......	77	46	-30.5	59492	63667.5	40815	51453.5	71697	102214	65461	64930.6	68841.7	67724.4	47964.7	55907.9	high
33	53	chi-miR-92a-5p	AGGTTGGGATCAGTTGCAATGCT	23	chr10	+	66183769	66183875	gggaaaatcaaacccctttctacacAGGTTGGGATCAGTTGCAATGCTgtgtttctgtatggTATTGCACTTGTCCCGGCCTGTtgagtttggtggggattgtgacc	28	chi-mir-92a,bta-mir-92a-1,age-mir-92-1,lla-mir-92-1,sla-mir-92-1,mml-mir-92a-1,ggo-mir-92-1,hsa-mir-92a-1,ppa-mir-92a-1,ptr-mir-92-1,lca-mir-92-1,cja-mir-92a-2,sbo-mir-92a-2,pha-mir-92a-2,mmr-mir-92a,dma-mir-92a-1,oga-mir-92a-2,cpo-mir-92a-1,ppy-mir-92-1,nle-mir-92a-2,oan-mir-92a-2,oan-mir-92d,cgr-mir-92a,mmu-mir-92a-1,rno-mir-92a-1,tch-mir-92a-1,ssc-mir-92a-1,dno-mir-92a-1,	chi-mir-92a	ggaaaatcaaacccctttctacacAGGTTGGGATCAGTTGCAATGCTgtgtttctgtatggTATTGCACTTGTCCCGGCCTGTtgagtttggtggggat	chi-miR-92a-5p	AGGTTGGGATCAGTTGCAATGCT	5'	Yes	gp1b	((......(((.((((...((..(((((..((((..((.((((((((..((......))..))))))))))..))))..)))))..))......)))).)))...))	107	48.6	-43	14	22	10	13	33	26	15.4046	22.4365	16.8668	17.1109	22.0767	14.2211	middle
33	54	chi-miR-92b	TATTGCACTTGTCCCGGCCTGT	22	chr10	+	66183769	66183875	gggaaaatcaaacccctttctacacAGGTTGGGATCAGTTGCAATGCTgtgtttctgtatggTATTGCACTTGTCCCGGCCTGTtgagtttggtggggattgtgacc	28	chi-mir-92a,bta-mir-92a-1,age-mir-92-1,lla-mir-92-1,sla-mir-92-1,mml-mir-92a-1,ggo-mir-92-1,hsa-mir-92a-1,ppa-mir-92a-1,ptr-mir-92-1,lca-mir-92-1,cja-mir-92a-2,sbo-mir-92a-2,pha-mir-92a-2,mmr-mir-92a,dma-mir-92a-1,oga-mir-92a-2,cpo-mir-92a-1,ppy-mir-92-1,nle-mir-92a-2,oan-mir-92a-2,oan-mir-92d,cgr-mir-92a,mmu-mir-92a-1,rno-mir-92a-1,tch-mir-92a-1,ssc-mir-92a-1,dno-mir-92a-1,	chi-mir-92a	ggaaaatcaaacccctttctacacAGGTTGGGATCAGTTGCAATGCTgtgtttctgtatggTATTGCACTTGTCCCGGCCTGTtgagtttggtggggat	chi-miR-92b	TATTGCACTTGTCCCGGCCTGT	3'	Yes	gp1b	((......(((.((((...((..(((((..((((..((.((((((((..((......))..))))))))))..))))..)))))..))......)))).)))...))	107	48.6	-43	59492	63667.5	40815	51453.5	71697	102214	65461	64930.6	68841.7	67724.4	47964.7	55907.9	high
34	55	chi-miR-93-5p	CAAAGTGCTGTTCGTGCAGGTAG	23	chr24	+	36272913	36272998	gtcctgggggctcCAAAGTGCTGTTCGTGCAGGTAGtgtgatcacccgacctACTGCTGAGCCAGCACTTCCCGAgccccagggac	22	chi-mir-93,bta-mir-93,age-mir-93,lla-mir-93,sla-mir-93,hsa-mir-93,cja-mir-93,pha-mir-93,mml-mir-93,mne-mir-93,ggo-mir-93,ppa-mir-93,ptr-mir-93,ppy-mir-93,dma-mir-93,oga-mir-93,nle-mir-93,cgr-mir-93,mmu-mir-93,cpo-mir-93,tch-mir-93,dno-mir-93,	chi-mir-93	ctgggggctcCAAAGTGCTGTTCGTGCAGGTAGtgtgatcacctgacctACTGCTGAGCCAGCACTTCCCGAgccc	chi-miR-93-5p	CAAAGTGCTGTTCGTGCAGGTAG	5'	Yes	gp1b	((((..(((((((..((((((((((((.((((.(((..((......))..))))))))))).))))))))...)))))))..))))	86	62.8	-45.8	1452	1662	931	1460	4171	5527	1597.68	1694.97	1570.3	1921.69	2790.37	3023.08	middle
34	56	chi-miR-93-3p	ACTGCTGAGCCAGCACTTCCCGA	23	chr24	+	36272913	36272998	gtcctgggggctcCAAAGTGCTGTTCGTGCAGGTAGtgtgatcacccgacctACTGCTGAGCCAGCACTTCCCGAgccccagggac	22	chi-mir-93,bta-mir-93,age-mir-93,lla-mir-93,sla-mir-93,hsa-mir-93,cja-mir-93,pha-mir-93,mml-mir-93,mne-mir-93,ggo-mir-93,ppa-mir-93,ptr-mir-93,ppy-mir-93,dma-mir-93,oga-mir-93,nle-mir-93,cgr-mir-93,mmu-mir-93,cpo-mir-93,tch-mir-93,dno-mir-93,	chi-mir-93	ctgggggctcCAAAGTGCTGTTCGTGCAGGTAGtgtgatcacctgacctACTGCTGAGCCAGCACTTCCCGAgccc	chi-miR-93-3p	ACTGCTGAGCCAGCACTTCCCGA	3'	Yes	gp1b	((((..(((((((..((((((((((((.((((.(((..((......))..))))))))))).))))))))...)))))))..))))	86	62.8	-45.8	84	62	31	57	164	193	92.4279	63.2301	52.2869	75.0248	109.715	105.564	middle
35	57	bta-miR-95	TTCAACGGGTATTTATTGAGCA	22	chr6	-	113741918	113741998	aacacagcgggcgctcaataaatgtttgttgaattgagatgcgctaaaTTCAACGGGTATTTATTGAGCAcccactctgtg	12	bta-mir-95,lla-mir-95,sla-mir-95,mml-mir-95,ggo-mir-95,hsa-mir-95,ptr-mir-95,ppy-mir-95,cja-mir-95,ppa-mir-95,tch-mir-95,ssc-mir-95,	bta-mir-95	aacacagcgggcgctcaataaatgtttgttgaattgagatgcgctaaaTTCAACGGGTATTTATTGAGCAcccactctgtg	bta-miR-95	TTCAACGGGTATTTATTGAGCA	3'	Yes	gp1b	..(((((.(((.((((((((((((..(((((((((.((.....)).)))))))))..)))))))))))).)))...)))))	79	43.2	-39.6	485	697	499	606	1658	1618	533.661	710.828	841.651	797.632	1109.19	884.991	middle
36	58	chi-miR-98-5p	TGAGGTAGTAAGTTGTATTGTT	22	chrX	+	49399093	49399211	aggactctgctcatgctggggTGAGGTAGTAAGTTGTATTGTTgtggggtagggattttaggccccaattagaagataaCTATACAACTTACTACTTTCCCtggtgtgtagcacattca	22	chi-mir-98,bta-mir-98,age-mir-98,mml-mir-98,ggo-mir-98,ppa-mir-98,ppy-mir-98,cja-mir-98,pha-mir-98,nle-mir-98,hsa-mir-98,ptr-mir-98,mmr-mir-98,dma-mir-98,oga-mir-98,cgr-mir-98,mmu-mir-98,rno-mir-98,cpo-mir-98,tch-mir-98,ssc-mir-98,dno-mir-98,	chi-mir-98	aggactctgctcatgctggggTGAGGTAGTAAGTTGTATTGTTgtggggtagggattttaggccccaattagaagataaCTATACAACTTACTACTTTCCCtggtgtgtagcacattca	chi-miR-98-5p	TGAGGTAGTAAGTTGTATTGTT	5'	Yes	gp1b	.(((...((((((..(..(((.(((((((((((((((((.((((((((((...........)))))).........)))).))))))))))))))))))))..)..)).))))..))).	117	43.7	-52.7	162	407	141	195	284	375	178.254	415.075	237.821	256.664	189.994	205.112	middle
36	59	chi-miR-98-3p_1ss22CT	CTATACAACTTACTACTTTCCT	22	chrX	+	49399093	49399211	aggactctgctcatgctggggTGAGGTAGTAAGTTGTATTGTTgtggggtagggattttaggccccaattagaagataaCTATACAACTTACTACTTTCCCtggtgtgtagcacattca	22	chi-mir-98,bta-mir-98,age-mir-98,mml-mir-98,ggo-mir-98,ppa-mir-98,ppy-mir-98,cja-mir-98,pha-mir-98,nle-mir-98,hsa-mir-98,ptr-mir-98,mmr-mir-98,dma-mir-98,oga-mir-98,cgr-mir-98,mmu-mir-98,rno-mir-98,cpo-mir-98,tch-mir-98,ssc-mir-98,dno-mir-98,	chi-mir-98	aggactctgctcatgctggggTGAGGTAGTAAGTTGTATTGTTgtggggtagggattttaggccccaattagaagataaCTATACAACTTACTACTTTCCCtggtgtgtagcacattca	chi-miR-98-3p	CTATACAACTTACTACTTTCCC	3'	Diff	gp1b	.(((...((((((..(..(((.(((((((((((((((((.((((((((((...........)))))).........)))).))))))))))))))))))))..)..)).))))..))).	117	43.7	-52.7	0	0	0	6	0	0	0	0	0	7.89735	0	0	low
37	60	chi-miR-99b-5p	CACCCGTAGAACCGACCTTGCG	22	chr14	+	56569564	56569630	ggcaccCACCCGTAGAACCGACCTTGCGgggccttcgccgcacaCAAGCTCGTGTCTGTGGGTCCGT	12	chi-mir-99b,bta-mir-99b,mml-mir-99b,hsa-mir-99b,cgr-mir-99b,mmu-mir-99b,rno-mir-99b,ssc-mir-99b,ptr-mir-99b,oga-mir-99b,cpo-mir-99b,tch-mir-99b,	chi-mir-99b	ggcaccCACCCGTAGAACCGACCTTGCGgggccttcgccgcacaCAAGCTCGTGTCTGTGGGTCcgtgtc	chi-miR-99b-5p	CACCCGTAGAACCGACCTTGCG	5'	Yes	gp1b	((.((((((....(((..(((.(((((((((...)).)))))....)).)))..)))))))))))..	65	67.2	-25.8	42813	32789	21423	33557	50118	78808	47108.5	33439.5	36133.7	44168.6	33528.5	43105.3	high
37	61	chi-miR-99b-3p_R+3	CAAGCTCGTGTCTGTGGGTCCGT	23	chr14	+	56569564	56569630	ggcaccCACCCGTAGAACCGACCTTGCGgggccttcgccgcacaCAAGCTCGTGTCTGTGGGTCCGT	12	chi-mir-99b,bta-mir-99b,mml-mir-99b,hsa-mir-99b,cgr-mir-99b,mmu-mir-99b,rno-mir-99b,ssc-mir-99b,ptr-mir-99b,oga-mir-99b,cpo-mir-99b,tch-mir-99b,	chi-mir-99b	ggcaccCACCCGTAGAACCGACCTTGCGgggccttcgccgcacaCAAGCTCGTGTCTGTGGGTCcgtgtc	chi-miR-99b-3p	CAAGCTCGTGTCTGTGGGTC	3'	Diff	gp1b	((.((((((....(((..(((.(((((((((...)).)))))....)).)))..)))))))))))..	65	67.2	-25.8	28	58	38	56	121	113	30.8093	59.1507	64.0937	73.7086	80.948	61.8072	middle
38	62	chi-miR-100-5p_R+1	AACCCGTAGATCCGAACTTGTG	22	chr15	-	32366115	32366197	aggcctgttgccacaAACCCGTAGATCCGAACTTGTGgtgatagtgcacacaagcttgtgtctataggtatgtgtctgtgggc	21	chi-mir-100,bta-mir-100,age-mir-100,lla-mir-100,sla-mir-100,mml-mir-100,ggo-mir-100,hsa-mir-100,ppa-mir-100,ptr-mir-100,ppy-mir-100,mmr-mir-100,dma-mir-100,oan-mir-100,cgr-mir-100,mmu-mir-100,rno-mir-100,cpo-mir-100,tch-mir-100,ssc-mir-100,dno-mir-100,	chi-mir-100	aggcctgttgccacaAACCCGTAGATCCGAACTTGTggtgatagtgcacaCAAGCTTGTGTCTATAGGTATgtgtctgtgggc	chi-miR-100-5p	AACCCGTAGATCCGAACTTGT	5'	Diff	gp1b	..(((..(...((((.(((..((((..(((.((((((((......)).)))))).)))..))))..))).))))...)..)))	81	50.6	-33.1	27945	29324	17979	24712	42889	62889	30748.8	29905.8	30324.7	32526.5	28692.4	34398.2	high
39	63	chi-miR-101-3p_R+2	TACAGTACTGTGATAACTGAAT	22	chr1	-	40260661	40260743	aggctgccctggctcagttatcacagtgctgatgctgtccattctaaaggTACAGTACTGTGATAACTGAAGgatggcagcca	26	chi-mir-101,bta-mir-101-1,mmu-mir-101a,age-mir-101,hsa-mir-101-1,lla-mir-101,sla-mir-101,mml-mir-101-1,mne-mir-101,ggo-mir-101,ppa-mir-101,ptr-mir-101-1,ppy-mir-101-1,rno-mir-101a,cja-mir-101-1,oan-mir-101-1,ssc-mir-101-2,pha-mir-101-1,dma-mir-101-1,nle-mir-101-1,mmr-mir-101-1,oga-mir-101,cgr-mir-101a,cpo-mir-101-1,tch-mir-101,dno-mir-101-1,	chi-mir-101	aggctgccctggcTCAGTTATCACAGTGCTGATGCtgtccattctaaaggTACAGTACTGTGATAACTGAaggatggcagcca	chi-miR-101-3p	TACAGTACTGTGATAACTGA	3'	Diff	gp1b	.(((((((.....((((((((((((((((((.((((............)))))))))))))))))))))).....))))))).	81	49.4	-47.1	2591	4120.5	1404	975	1859	1640.5	2850.96	4202.25	2368.09	1283.32	1243.66	897.298	middle
40	64	bta-miR-101_R+1	TACAGTACTGTGATAACTGAAT	22	chr2	+	72603099	72603192	tgagactgaactgtcctttttcggttatcatggtaccgatgctgtatatctgaaaggTACAGTACTGTGATAACTGAAGaatggtggtgccatc	17	bta-mir-101-2,mml-mir-101-2,hsa-mir-101-2,ppy-mir-101-2,cja-mir-101-2,pha-mir-101-2,mmr-mir-101-2,dma-mir-101-2,ptr-mir-101-2,nle-mir-101-2,oan-mir-101-2,cgr-mir-101b,mmu-mir-101b,rno-mir-101b,cpo-mir-101-2,dno-mir-101-2,ssc-mir-101-1,	bta-mir-101-2	actgtcctttttcggttatcatggtaccgatgctgtatatctgaaaggTACAGTACTGTGATAACTGAAgaatggtggt	bta-miR-101	TACAGTACTGTGATAACTGAA	3'	Diff	gp1b	......((.((..((.((((((((((((((..((......(((((((.........)))))))))..)))))))))))))).))..))..))..	86	42.6	-32	2591	4120.5	1404	975	1859	1640.5	2850.96	4202.25	2368.09	1283.32	1243.66	897.298	middle
41	65	chi-miR-103-3p_R+2	AGCAGCATTGTACAGGGCTATGAAA	25	chr13	-	50622958	50623069	cagcagagctgtctttgtgctttcagcttctttacagtgctgccttgtagcattcaggtcaAGCAGCATTGTACAGGGCTATGAAAgaactaagaatggccttcccttgggg	18	chi-mir-103,bta-mir-103-2,cja-mir-103a-1,pha-mir-103b,mmr-mir-103b,oga-mir-103b,dno-mir-103a-2,mml-mir-103-2,hsa-mir-103a-2,ppy-mir-103-2,ptr-mir-103-2,dma-mir-103b,cgr-mir-103,mmu-mir-103-2,rno-mir-103-2,cpo-mir-103-2,tch-mir-103a-2,ssc-mir-103-2,	chi-mir-103	gtctttgtgctttcAGCTTCTTTACAGTGCTGCCTTGTAGCATTcaggtcaAGCAGCATTGTACAGGGCTATGAaagaactaagaa	chi-miR-103-3p	AGCAGCATTGTACAGGGCTATGA	3'	Diff	gp1b	....((.((..((((.((.((((((((.(((.(((((((((((((((.......))))....))))))))))).))))))..))))).)).))).)..)))).((....)).	98	48.2	-37.9	7	7	0	8	6	24	7.70232	7.13888	0	10.5298	4.01395	13.1272	middle
42	66	chi-miR-105a_R+1	TCAAATGCTCAGACTCCTGTGGT	23	chrX	+	78724291	78724377	gagtgtgcatcgtagTCAAATGCTCAGACTCCTGTGGTggctgctcatgcaccacggatgtttgagcatgtgctacggtgtctactt	13	chi-mir-105a,bta-mir-105a,ssc-mir-105-1,lla-mir-105,sla-mir-105,mml-mir-105-1,mne-mir-105,ggo-mir-105,hsa-mir-105-1,ppa-mir-105,ppy-mir-105-1,cja-mir-105,cpo-mir-105,	chi-mir-105a	tgtgcatcgtagTCAAATGCTCAGACTCCTGTGGtggctgctcatgcaCCACGGATGTTTGAGCATGTGCtacggtgtcta	chi-miR-105a	TCAAATGCTCAGACTCCTGTGG	5'	Diff	gp1b	(((((..((((((((.((.((((((((((..((((((((.(.......)))))))))..)))))))))).))))))))))..)))))	87	51.7	-47.5	0	6	0	12	39	71	0	6.11904	0	15.7947	26.0907	38.8346	middle
43	67	chi-miR-105b-5p	TCAAATGCTCAGACTCCTTGGTG	23	chrX	+	78722103	78722182	tgtgcatcgtggTCAAATGCTCAGACTCCTTGGTGgctgcttatgcaccacggatgtttgagcatgtgctatggtgtcta	7	chi-mir-105b,bta-mir-105b,mml-mir-105-2,hsa-mir-105-2,ptr-mir-105,ppy-mir-105-2,ssc-mir-105-2,	chi-mir-105b	tgtgcatcgtggTCAAATGCTCAGACTCCTTGGTGgctgcttacgcaCCACGGATGTTTGAGCATGTGCtatggtgtcta	chi-miR-105b-5p	TCAAATGCTCAGACTCCTTGGTG	5'	Yes	gp1b	...(((((((((.((.(((((((((((((...((((.(((....)))))))))).)))))))))).)))))))))))...	74	50	-39.4	0	0	0	0	5	0	0	0	0	0	3.34496	0	low
44	68	chi-miR-122_R-1	TGGAGTGTGACAATGGTGTTT	21	chr23	+	57793086	57793179	ccttagcagagctgTGGAGTGTGACAATGGTGTTTgtgtccaaactatcaaacgccattatcacactaaatagctactgttaggcaatccttcc	15	chi-mir-122,bta-mir-122,ssc-mir-122,cja-mir-122,mml-mir-122a,ggo-mir-122,hsa-mir-122,ppy-mir-122,ptr-mir-122,cgr-mir-122,mmu-mir-122,rno-mir-122,cpo-mir-122,tch-mir-122,dno-mir-122,	chi-mir-122	ccttagcagagctgTGGAGTGTGACAATGGTGTTTGtgtccaaactatcaaacgccattatcacactaaatagctactgttaggcaatccttccc	chi-miR-122	TGGAGTGTGACAATGGTGTTTG	5'	Diff	gp1b	.((((((((((((((..(((((((.(((((((((((............))))))))))).)))))))..)))))).))))))))..........	83	43.6	-43.5	96	0	0	0	0	0	105.632	0	0	0	0	0	middle
45	69	mmu-miR-124-5p	CGTGTTCACAGCGGACCTTGAT	22	chr2	-	102739503	102739587	aggcctctctctcCGTGTTCACAGCGGACCTTGATttaaatgtccatacaatTAAGGCACGCGGTGAATGCcaagaatggggctg	9	bta-mir-124a-1,mml-mir-124a-2,hsa-mir-124-1,mmu-mir-124-1,rno-mir-124-1,ssc-mir-124a-2,cja-mir-124-2,mmu-mir-124-3,cpo-mir-124-1,	mmu-mir-124-3	ctctgCGTGTTCACAGCGGACCTTGATttaatgtctatacaatTAAGGCACGCGGTGAATGCCaagag	mmu-miR-124-5p	CGTGTTCACAGCGGACCTTGAT	5'	Yes	gp1b	.((((((..(((..(..(((((.(((..((((((((.............))))))))..))).)))))..)..)))..)))))).	83	50.6	-35.5	3	66.5	0	0	0	0	3.301	67.8193	0	0	0	0	middle
45	70	bta-miR-124b_R-4	TAAGGCACGCGGTGAATGC	19	chr2	-	102739503	102739587	aggcctctctctcCGTGTTCACAGCGGACCTTGATttaaatgtccatacaatTAAGGCACGCGGTGAATGCcaagaatggggctg	9	bta-mir-124a-1,mml-mir-124a-2,hsa-mir-124-1,mmu-mir-124-1,rno-mir-124-1,ssc-mir-124a-2,cja-mir-124-2,mmu-mir-124-3,cpo-mir-124-1,	bta-mir-124a-1	aggcctctctctccgtgttcacagcggaccttgatttaaatgtccatacaatTAAGGCACGCGGTGAATGCCAAGaatggggctg	bta-miR-124b	TAAGGCACGCGGTGAATGCCAAG	3'	Diff	gp1b	.((((((..(((..(..(((((.(((..((((((((.............))))))))..))).)))))..)..)))..)))))).	83	50.6	-35.5	398	21070.5	139	117	211.5	285	437.932	21488.5	234.448	153.998	141.492	155.885	high
46	71	mml-miR-124a-5p_L+3	CGTGTTCACAGCGGACCTTGAT	22	chr9	+	41954548	41954658	atcaagatcagactctgccctcCGTGTTCACAGCGGACCTTGATttaatgtcatacaatTAAGGCACGCGGTGAATGCcaagagcggagcctacgggcggctgcacttgaa	19	chi-mir-124a,bta-mir-124a-2,age-mir-124a,lla-mir-124a,cja-mir-124-1,mml-mir-124a-1,ggo-mir-124a,hsa-mir-124-2,ppa-mir-124a,ptr-mir-124a,ppy-mir-124a,oan-mir-124a-2,cgr-mir-124,mmu-mir-124-2,rno-mir-124-2,cpo-mir-124-2,dno-mir-124-1,ssc-mir-124a-1,dno-mir-124-2,	mml-mir-124a-1	atcaagatcagaggctctgccctccgtGTTCACAGCGGACCTTGATttaatgtcatacaaTTAAGGCACGCGGTGAATGCCAagagcggagcctacggctgcacttgaa	mml-miR-124a-5p	GTTCACAGCGGACCTTGAT	5'	Diff	gp1b	.(((((..(((..(((((.((..(..(((((.(((..((((((((...........))))))))..))).)))))..)..)).)))))(((....)))..)))..))))).	75	52.3	-44.2	3	66.5	0	0	0	0	3.301	67.8193	0	0	0	0	middle
46	72	chi-miR-124a_R-1	TAAGGCACGCGGTGAATGC	19	chr9	+	41954548	41954658	atcaagatcagactctgccctcCGTGTTCACAGCGGACCTTGATttaatgtcatacaatTAAGGCACGCGGTGAATGCcaagagcggagcctacgggcggctgcacttgaa	19	chi-mir-124a,bta-mir-124a-2,age-mir-124a,lla-mir-124a,cja-mir-124-1,mml-mir-124a-1,ggo-mir-124a,hsa-mir-124-2,ppa-mir-124a,ptr-mir-124a,ppy-mir-124a,oan-mir-124a-2,cgr-mir-124,mmu-mir-124-2,rno-mir-124-2,cpo-mir-124-2,dno-mir-124-1,ssc-mir-124a-1,dno-mir-124-2,	chi-mir-124a	atcaagatcagactctgccctccgtgttcacagcggaccttgatttaatgtcatacaatTAAGGCACGCGGTGAATGCCaagagcggagcctacgggcggctgcacttgaa	chi-miR-124a	TAAGGCACGCGGTGAATGCC	3'	Diff	gp1b	.(((((..(((..(((((.((..(..(((((.(((..((((((((...........))))))))..))).)))))..)..)).)))))(((....)))..)))..))))).	75	52.3	-44.2	398	21070.5	139	117	211.5	285	437.932	21488.5	234.448	153.998	141.492	155.885	high
47	73	chi-miR-125b-5p_R+3	TCCCTGAGACCCTAACTTGTGAG	23	chr1	-	138775793	138775875	gacttttcctagTCCCTGAGACCCTAACTTGTGAGgtattttagtaacatcACAAGTCAGGCTCTTGGGACCTaggcggaggg	23	chi-mir-125b,bta-mir-125b-2,age-mir-125b-2,lla-mir-125b-2,mml-mir-125b-2,mne-mir-125b-2,ggo-mir-125b-2,hsa-mir-125b-2,ptr-mir-125b-2,ppy-mir-125b-2,lca-mir-125b,ssc-mir-125b-2,cja-mir-125b,dma-mir-125b-2,sbo-mir-125b-2,nle-mir-125b-2,dno-mir-125b-2,pha-mir-125b-2,oga-mir-125b-2,cgr-mir-125b,mmu-mir-125b-2,rno-mir-125b-2,cpo-mir-125b-2,	chi-mir-125b	gacttttcctagTCCCTGAGACCCTAACTTGTgaggtattttagtaacatcACAAGTCAGGCTCTTGGGACCtaggcggaggg	chi-miR-125b-5p	TCCCTGAGACCCTAACTTGT	5'	Diff	gp1b	..(((..(((((..((..(((.(((.((((((((..(((....)))...)))))))).))).)))..))..)))))..)))..	79	49.4	-37.8	519	497	342	342	765	1213	571.072	506.86	576.843	450.149	511.779	663.47	middle
47	74	chi-miR-125b-3p_R+1	ACAAGTCAGGCTCTTGGGACCT	22	chr1	-	138775793	138775875	gacttttcctagTCCCTGAGACCCTAACTTGTGAGgtattttagtaacatcACAAGTCAGGCTCTTGGGACCTaggcggaggg	23	chi-mir-125b,bta-mir-125b-2,age-mir-125b-2,lla-mir-125b-2,mml-mir-125b-2,mne-mir-125b-2,ggo-mir-125b-2,hsa-mir-125b-2,ptr-mir-125b-2,ppy-mir-125b-2,lca-mir-125b,ssc-mir-125b-2,cja-mir-125b,dma-mir-125b-2,sbo-mir-125b-2,nle-mir-125b-2,dno-mir-125b-2,pha-mir-125b-2,oga-mir-125b-2,cgr-mir-125b,mmu-mir-125b-2,rno-mir-125b-2,cpo-mir-125b-2,	chi-mir-125b	gacttttcctagTCCCTGAGACCCTAACTTGTgaggtattttagtaacatcACAAGTCAGGCTCTTGGGACCtaggcggaggg	chi-miR-125b-3p	ACAAGTCAGGCTCTTGGGACC	3'	Diff	gp1b	..(((..(((((..((..(((.(((.((((((((..(((....)))...)))))))).))).)))..))..)))))..)))..	79	49.4	-37.8	1181	1252	1131	1076	2246	2512	1299.49	1276.84	1907.63	1416.26	1502.56	1373.98	middle
48	75	chi-miR-125a-5p_R+1	TCCCTGAGACCCTTTAACCTGTG	23	chr14	+	56570221	56570306	tgccggcctctgcgTCCCTGAGACCCTTTAACCTGTGaggatgtccagggtcACAGGTGAGGTTCTTGGGAGCctggcgtccggcc	19	chi-mir-125a,bta-mir-125a,cja-mir-125a,sbo-mir-125a,pha-mir-125a,nle-mir-125a,cpo-mir-125a,mml-mir-125a,hsa-mir-125a,ppy-mir-125a,ppa-mir-125a,ptr-mir-125a,dma-mir-125a,oga-mir-125a,cgr-mir-125a,mmu-mir-125a,rno-mir-125a,tch-mir-125a,ssc-mir-125a,	chi-mir-125a	cgTCCCTGAGACCCTTTAACCTGTgaggacgtccagggtcACAGGTGAGGTTCTTGGGAGCctggcgtccggcc	chi-miR-125a-5p	TCCCTGAGACCCTTTAACCTGT	5'	Diff	gp1b	.((((((((..((.((((.((((.((((..((((((((((....))....)))))))))))).))))))))))..)).).))))).	84	64	-40.6	64573	56368	32724	49615	65686	84803	71051.7	57486.3	55194.8	65304.5	43943.4	46384.4	high
48	76	chi-miR-125a-3p	ACAGGTGAGGTTCTTGGGAGC	21	chr14	+	56570221	56570306	tgccggcctctgcgTCCCTGAGACCCTTTAACCTGTGaggatgtccagggtcACAGGTGAGGTTCTTGGGAGCctggcgtccggcc	19	chi-mir-125a,bta-mir-125a,cja-mir-125a,sbo-mir-125a,pha-mir-125a,nle-mir-125a,cpo-mir-125a,mml-mir-125a,hsa-mir-125a,ppy-mir-125a,ppa-mir-125a,ptr-mir-125a,dma-mir-125a,oga-mir-125a,cgr-mir-125a,mmu-mir-125a,rno-mir-125a,tch-mir-125a,ssc-mir-125a,	chi-mir-125a	cgTCCCTGAGACCCTTTAACCTGTgaggacgtccagggtcACAGGTGAGGTTCTTGGGAGCctggcgtccggcc	chi-miR-125a-3p	ACAGGTGAGGTTCTTGGGAGC	3'	Yes	gp1b	.((((((((..((.((((.((((.((((..((((((((((....))....)))))))))))).))))))))))..)).).))))).	84	64	-40.6	41	35	21	42	99	116	45.1136	35.6944	35.4202	55.2814	66.2302	63.4481	middle
49	77	bta-miR-128	TCACAGTGAACCGGTCTCTTT	21	chr19	+	9630512	9630595	tgtgcagtgggaaggggggccgaggcactgtccgagagtgagtagcaggtcTCACAGTGAACCGGTCTCTTTccctactgtgtc	14	bta-mir-128-2,cja-mir-128-2,mml-mir-128b,hsa-mir-128-2,ppy-mir-128-2,ptr-mir-128-2,mmr-mir-128,nle-mir-128-2,oga-mir-128-2,cpo-mir-128-2,dno-mir-128-2,mmu-mir-128-2,rno-mir-128-2,ssc-mir-128-2,	bta-mir-128-2	tgtgcagtgggaaggggggccgaggcactgtccgagagtgagtagcaggtcTCACAGTGAACCGGTCTCTTTccctactgtgtc	bta-miR-128	TCACAGTGAACCGGTCTCTTT	3'	Yes	gp1b	.(..(((((((.(..(((((((...((((((..((((.((.....))..))))))))))...)))))))..).)))))))..).	82	59.5	-38.1	6249	9178.5	4964	7763.5	9630.5	14078.5	6875.98	9360.6	8372.66	10218.5	6442.73	7700.46	high
50	78	chi-miR-128-5p_R-2	CGGGGCCGTAGCACTGTCTGA	21	chr2	-	174018471	174018602	tgtttaatattttgcaataattggccttgttcctgagctgttggattCGGGGCCGTAGCACTGTCTGAgaggtttacatttcTCACAGTGAACCGGTCTCTTTTtcagctgcttcctggcttctttttactc	21	chi-mir-128,bta-mir-128-1,age-mir-128,sla-mir-128,mml-mir-128a,hsa-mir-128-1,ppa-mir-128,ptr-mir-128-1,ppy-mir-128-1,rno-mir-128-1,ssc-mir-128-1,cja-mir-128-1,mmu-mir-128-1,ggo-mir-128,nle-mir-128-1,oga-mir-128-1,cpo-mir-128-1,tch-mir-128,dno-mir-128-1,oan-mir-128-1,cgr-mir-128,	chi-mir-128	tgtttaatattttgcaataattggccttgttcctgagctgttggattCGGGGCCGTAGCACTGTCTGAGAggtttacatttcTCACAGTGAACCGGTCTCTTTttcagctgcttcctggcttctttttactc	chi-miR-128-5p	CGGGGCCGTAGCACTGTCTGAGA	5'	Diff	gp1b	......................((((........((((.((((((...(((((((...((((((..((((..(....)..))))))))))...)))))))...)))))).))))...))))...........	99	43.9	-38.4	18	14	11	6	20	30	19.806	14.2778	18.5534	7.89735	13.3798	16.409	middle
50	79	chi-miR-128-3p_R+1	TCACAGTGAACCGGTCTCTTTT	22	chr2	-	174018471	174018602	tgtttaatattttgcaataattggccttgttcctgagctgttggattCGGGGCCGTAGCACTGTCTGAgaggtttacatttcTCACAGTGAACCGGTCTCTTTTtcagctgcttcctggcttctttttactc	21	chi-mir-128,bta-mir-128-1,age-mir-128,sla-mir-128,mml-mir-128a,hsa-mir-128-1,ppa-mir-128,ptr-mir-128-1,ppy-mir-128-1,rno-mir-128-1,ssc-mir-128-1,cja-mir-128-1,mmu-mir-128-1,ggo-mir-128,nle-mir-128-1,oga-mir-128-1,cpo-mir-128-1,tch-mir-128,dno-mir-128-1,oan-mir-128-1,cgr-mir-128,	chi-mir-128	tgtttaatattttgcaataattggccttgttcctgagctgttggattCGGGGCCGTAGCACTGTCTGAGAggtttacatttcTCACAGTGAACCGGTCTCTTTttcagctgcttcctggcttctttttactc	chi-miR-128-3p	TCACAGTGAACCGGTCTCTTT	3'	Diff	gp1b	......................((((........((((.((((((...(((((((...((((((..((((..(....)..))))))))))...)))))))...)))))).))))...))))...........	99	43.9	-38.4	8747	13509.5	6611	9501.5	13977.5	21679.5	9624.6	13777.5	11150.6	12506.1	9350.83	11858	high
51	80	chi-miR-129-3p	AAGCCCTTACCCCAAAAAGCAT	22	chr15	+	71877222	71877328	aagccggcagactctgcccttcgcgaatcttttgcggtctgggcttgctgtacataactcaatagccggAAGCCCTTACCCCAAAAAGCATtcgcggagggcgcact	14	chi-mir-129,bta-mir-129-2,cja-mir-129-1,mml-mir-129-2,ggo-mir-129,hsa-mir-129-2,ppy-mir-129-2,ptr-mir-129-2,mmu-mir-129-2,rno-mir-129-2,cpo-mir-129-2,tch-mir-129-2,ssc-mir-129a,dno-mir-129-2,	chi-mir-129	aagccggcagactctgcccttcgcgaatCTTTTTGCGGTCTGGGCTTGCtgtacataactcaatagccggAAGCCCTTACCCCAAAAAGCATtcgcggagggcgcact	chi-miR-129-3p	AAGCCCTTACCCCAAAAAGCAT	3'	Yes	gp1b	...............((((((((((((((((((..(((..(((((((((((..........)))))...))))))..)))...))))).))))))))))))).....	87	56.1	-46.5	248	437	58	50	85	151	272.882	445.67	97.8272	65.8112	56.8643	82.5919	middle
52	81	bta-miR-129_R-1	CTTTTTGCGGTCTGGGCTTGC	21	chr4	+	92478872	92478957	ccctttggatCTTTTTGCGGTCTGGGCTTGCtgttcctctctacagtagtcaggAAGCCCTTACCCCAAAAAGTATctgcgggagg	13	bta-mir-129-1,cja-mir-129-2,mml-mir-129-1,hsa-mir-129-1,ppy-mir-129-1,ptr-mir-129-1,cgr-mir-129,mmu-mir-129-1,rno-mir-129-1,cpo-mir-129-1,tch-mir-129-1,ssc-mir-129b,dno-mir-129-1,	bta-mir-129-1	ggatCTTTTTGCGGTCTGGGCTTGCTgttcctctctacagtagtcaggaagcccttaccccaaaaagtatct	bta-miR-129	CTTTTTGCGGTCTGGGCTTGCT	5'	Diff	gp1b	.(((..(((((((((((.(((..((((((.(((.....((....))....))).))))))..))).))))))).))))..)))...	82	52.3	-34.1	117	489	31	30	55	66	128.739	498.702	52.2869	39.4867	36.7946	36.0998	middle
52	82	mml-miR-129-1-3p	AAGCCCTTACCCCAAAAAGTAT	22	chr4	+	92478872	92478957	ccctttggatCTTTTTGCGGTCTGGGCTTGCtgttcctctctacagtagtcaggAAGCCCTTACCCCAAAAAGTATctgcgggagg	13	bta-mir-129-1,cja-mir-129-2,mml-mir-129-1,hsa-mir-129-1,ppy-mir-129-1,ptr-mir-129-1,cgr-mir-129,mmu-mir-129-1,rno-mir-129-1,cpo-mir-129-1,tch-mir-129-1,ssc-mir-129b,dno-mir-129-1,	mml-mir-129-1	ggatCTTTTTGCGGTCTGGGCTTGCtgttcctctcaacagtagtcaggAAGCCCTTACCCCAAAAAGTATct	mml-miR-129-1-3p	AAGCCCTTACCCCAAAAAGTAT	3'	Yes	gp1b	.(((..(((((((((((.(((..((((((.(((.....((....))....))).))))))..))).))))))).))))..)))...	82	52.3	-34.1	19	35	5	0	7	22	20.9063	35.6944	8.43338	0	4.68294	12.0333	middle
53	83	chi-miR-130a-5p	GCTCTTTTCACATTGTGCTACT	22	chr15	+	78094153	78094241	tgctgcgggccggaGCTCTTTTCACATTGTGCTACTgtctgcgcctgtcactagCAGTGCAATGTTAAAAGGGCATtggccgcgcagcg	22	chi-mir-130a,bta-mir-130a,cja-mir-130a,mmr-mir-130a,pha-mir-130a,mml-mir-130a,mne-mir-130a,ggo-mir-130a,hsa-mir-130a,ppa-mir-130a,ppy-mir-130a,ptr-mir-130a,dma-mir-130a,nle-mir-130a,oga-mir-130a,cgr-mir-130a,mmu-mir-130a,rno-mir-130a,cpo-mir-130a,tch-mir-130a,ssc-mir-130a,dno-mir-130a,	chi-mir-130a	tgctgcgggccggaGCTCTTTTCACATTGTGCTACTgtctgcgcctgtcactagCAGTGCAATGTTAAAAGGGCAttggccgcgcagcg	chi-miR-130a-5p	GCTCTTTTCACATTGTGCTACT	5'	Yes	gp1b	.(((((((((((..((((((((.((((((..((.(((...((....))...))).))..)))))).))))))))..))))).)))))).	87	57.3	-46.5	0	0	0	0	13	7	0	0	0	0	8.69689	3.82876	low
53	84	chi-miR-130a-3p_R+1	CAGTGCAATGTTAAAAGGGCAT	22	chr15	+	78094153	78094241	tgctgcgggccggaGCTCTTTTCACATTGTGCTACTgtctgcgcctgtcactagCAGTGCAATGTTAAAAGGGCATtggccgcgcagcg	22	chi-mir-130a,bta-mir-130a,cja-mir-130a,mmr-mir-130a,pha-mir-130a,mml-mir-130a,mne-mir-130a,ggo-mir-130a,hsa-mir-130a,ppa-mir-130a,ppy-mir-130a,ptr-mir-130a,dma-mir-130a,nle-mir-130a,oga-mir-130a,cgr-mir-130a,mmu-mir-130a,rno-mir-130a,cpo-mir-130a,tch-mir-130a,ssc-mir-130a,dno-mir-130a,	chi-mir-130a	tgctgcgggccggaGCTCTTTTCACATTGTGCTACTgtctgcgcctgtcactagCAGTGCAATGTTAAAAGGGCAttggccgcgcagcg	chi-miR-130a-3p	CAGTGCAATGTTAAAAGGGCA	3'	Diff	gp1b	.(((((((((((..((((((((.((((((..((.(((...((....))...))).))..)))))).))))))))..))))).)))))).	87	57.3	-46.5	83	82	26	202	253	389	91.3276	83.6268	43.8536	265.877	169.255	212.77	middle
54	85	bta-mir-133a-2-p3	TCGCCTCTTCAATGGATT	18	chr23	+	34767295	34767384	cggcaatgctttgctagagctggtaaaatggaaccaaaTCGCCTCTTCAATGGATTtggtccccttcaaccagctgtagctatgcattga	18	bta-mir-133a-2,age-mir-133a,lla-mir-133a,sla-mir-133a,mml-mir-133a,mne-mir-133a,ggo-mir-133a,hsa-mir-133a-1,ppa-mir-133a,ptr-mir-133a-1,ppy-mir-133a,cja-mir-133a-1,oan-mir-133a-1,mmu-mir-133a-1,rno-mir-133a,cpo-mir-133a-2,ssc-mir-133a-2,dno-mir-133a-2,	bta-mir-133a-2	caatgctttgctagagctggtaaaatggaaccaaatcgcctcttcaatggaTTTGGTCCCCTTCAACCAGCTGtagctatgcattga	bta-mir-133a-2-p3	tcgcctcttcaatggaTT	3'	New	gp1b	...((((((...((((.(((((((..((.((.((((((((............)))))))).)).))..))))))).))))...)))))).	86	46.7	-40.2	0	0	0	0	0	5	0	0	0	0	0	2.73483	low
55	86	chi-miR-133b_R+2	TTTGGTCCCCTTCAACCAGCTAT	23	chr20	+	24357911	24358015	tgccccctgctctggctggtcaaacggaaccaagtccgtcttcctgagaggTTTGGTCCCCTTCAACCAGCTACagcagggctggcaaagcccagtccttggaga	12	chi-mir-133b,bta-mir-133b,rno-mir-133b,cja-mir-133b,mml-mir-133b,ggo-mir-133b,hsa-mir-133b,ptr-mir-133b,ppy-mir-133b,cpo-mir-133b,ssc-mir-133b,dno-mir-133b,	chi-mir-133b	tgccccctgctctggctggtcaaacggaaccaagtccgtcttcctgagaggTTTGGTCCCCTTCAACCAGCTacagcagggctggcaaagcccagtccttggaga	chi-miR-133b	TTTGGTCCCCTTCAACCAGCT	3'	Diff	gp1b	(((((((((((.((((((((..((.((.((((((.((.((((...)))))))))))).)).))..)))))))).)))))))..))))....((((...))))...	87	59	-47.5	12905	14937	8191	8386	28733	41202	14199.8	15233.3	13815.6	11037.9	19222.1	22536.1	high
56	87	chi-miR-135a	TATGGCTTTTTATTCCTATGTGA	23	chr19	+	48565249	48565338	aggcctcgctgttctcTATGGCTTTTTATTCCTATGTGAttctactgctcactcatatagggattggagccgtggcgcacggcgggggca	16	chi-mir-135a,bta-mir-135a-1,age-mir-135-1,lla-mir-135-1,mml-mir-135a-1,hsa-mir-135a-1,ppy-mir-135a-1,cja-mir-135,ppa-mir-135-1,ptr-mir-135a-1,oan-mir-135b-2,mmu-mir-135a-1,cpo-mir-135a-1,tch-mir-135a,ssc-mir-135-1,dno-mir-135a-1,	chi-mir-135a	aggcctcgctgttctcTATGGCTTTTTATTCCTATGTGAttctactgctcactcatatagggattggagccgtggcgcacggcgggggca	chi-miR-135a	TATGGCTTTTTATTCCTATGTGA	5'	Yes	gp1b	...(((((((((...(((((((((...((((((((((((.............))))))))))))..)))))))))...)))))))))...	84	53.3	-42.2	0	38	0	0	0	0	0	38.7539	0	0	0	0	middle
57	88	bta-miR-135a	TATGGCTTTTTATTCCTATGTGA	23	chr3	+	166795279	166795383	caagataaattcactctagtgcttTATGGCTTTTTATTCCTATGTGAtagtaataaagtctcaTGTAGGGATGGAAGCCATGAAAtacattgtgaaaaatcatca	15	bta-mir-135a-2,age-mir-135-2,mml-mir-135a-2,ggo-mir-135a,hsa-mir-135a-2,ppa-mir-135-2,ptr-mir-135a-2,ppy-mir-135a-2,ssc-mir-135-2,lla-mir-135-2,oan-mir-135a,mmu-mir-135a-2,rno-mir-135a,cpo-mir-135a-2,dno-mir-135a-2,	bta-mir-135a-2	agataaattcactctagtgcttTATGGCTTTTTATTCCTATGTGAtagtaataaagtctcatgtagggatggaagccatgaaatacattgtgaaaaatca	bta-miR-135a	TATGGCTTTTTATTCCTATGTGA	5'	Yes	gp1b	...(((...(((((....((..(((((((((.(..(((((((..(((.............)))..)))))))..))))))))))..))...)))))..)))....	98	32.4	-32.8	0	38	0	0	0	0	0	38.7539	0	0	0	0	middle
57	89	oan-miR-135a-3p_L-1R+2	TGTAGGGATGGAAGCCATGAAT	22	chr3	+	166795279	166795383	caagataaattcactctagtgcttTATGGCTTTTTATTCCTATGTGAtagtaataaagtctcaTGTAGGGATGGAAGCCATGAAAtacattgtgaaaaatcatca	15	bta-mir-135a-2,age-mir-135-2,mml-mir-135a-2,ggo-mir-135a,hsa-mir-135a-2,ppa-mir-135-2,ptr-mir-135a-2,ppy-mir-135a-2,ssc-mir-135-2,lla-mir-135-2,oan-mir-135a,mmu-mir-135a-2,rno-mir-135a,cpo-mir-135a-2,dno-mir-135a-2,	oan-mir-135a	tgatcaagataaattcactctagtgtttTATGGCTTTTTATTCCTATGTGAtagtaataaagtctcATGTAGGGATGGAAGCCATGAaatacattgtgaaaaatcatca	oan-miR-135a-3p	ATGTAGGGATGGAAGCCATGA	3'	Diff	gp1b	...(((...(((((....((..(((((((((.(..(((((((..(((.............)))..)))))))..))))))))))..))...)))))..)))....	98	32.4	-32.8	0	10	0	0	0	0	0	10.1984	0	0	0	0	middle
58	90	chi-miR-135b-5p	TATGGCTTTTCATTCCTATGTGA	23	chr12	-	2511404	2511509	cgctctgctgtggccTATGGCTTTTCATTCCTATGTGAttactgttccaaactcatgtagggctaaaagccatgggttacagtgaggggcgtgcgcctactcctgc	10	chi-mir-135b,bta-mir-135b,mml-mir-135b,hsa-mir-135b,ggo-mir-135b,ptr-mir-135b,ppy-mir-135b,mmu-mir-135b,rno-mir-135b,tch-mir-135b,	chi-mir-135b	gctctgctgtggccTATGGCTTTTCATTCCTATGTGAttactgttccaaactcATGTAGGGCTAAAAGCCATGGgttacagtgaggggcgcgcgcctactcctgc	chi-miR-135b-5p	TATGGCTTTTCATTCCTATGTGA	5'	Yes	gp1b	(((((((((((..((((((((((((...(((((..(((..............)))..)))))..))))))))))))..)))))..))))))...............	91	51.9	-45.4	0	5	0	0	0	0	0	5.0992	0	0	0	0	low
59	91	bta-miR-138	AGCTGGTGTTGTGAATCAGGCCG	23	chr14	+	24341306	24341450	ccagaggaggaagcgcgccgagttctggtatcgttgctgcAGCTGGTGTTGTGAATCAGGCCGacgagcagcgcatcctcttacccggctatttcacgacaccagggttgcatcatacccatcctctccaggcgagcatcgtggg	15	bta-mir-138-2,ptr-mir-138,cja-mir-138,mml-mir-138,hsa-mir-138-2,ppy-mir-138-2,ggo-mir-138,mmr-mir-138-2,nle-mir-138,oga-mir-138-2,dno-mir-138-2,cgr-mir-138,mmu-mir-138-2,rno-mir-138-2,cpo-mir-138-2,	bta-mir-138-2	gttgctgcAGCTGGTGTTGTGAATCAGGCCGacgagcagcgcatcctcttacccggctatttcacgacaccagggttgcatca	bta-miR-138	AGCTGGTGTTGTGAATCAGGCCG	5'	Yes	gp1b	.........((.((.(((((((....(((((...(((..(..(((((((((((((...(((((..(((.((......)))))...)))))..))))))))))))).)..)))..)))))......)))..)))).)).)).....	131	59.3	-54	3	8.5	0	0	4	5	3.301	8.66864	0	0	2.67597	2.73483	low
60	92	bta-miR-138	AGCTGGTGTTGTGAATCAGGCCG	23	chr19	+	15895281	15895377	ctggcacggtgcggtggggcAGCTGGTGTTGTGAATCAGGCCGtcgccaatcagagaacggctacttcacaacaccagggtcacaccgcaccccagg	8	bta-mir-138-1,hsa-mir-138-1,mmr-mir-138-1,oga-mir-138-1,rno-mir-138-1,cpo-mir-138-1,ssc-mir-138,dno-mir-138-1,	bta-mir-138-1	ctggcacggtgcggtggggcAGCTGGTGTTGTGAATCAGGCCGtcgccaatcagagaacggctacttcacaacaccagggtcacaccccaccccagg	bta-miR-138	AGCTGGTGTTGTGAATCAGGCCG	5'	Yes	gp1b	((((...(((((((((.(((..(((((((((((((...(((((((..........).))))))..))))))))))))).))).))))))))))))).	96	62.9	-58	3	8.5	0	0	4	5	3.301	8.66864	0	0	2.67597	2.73483	low
61	93	chi-miR-140-5p	CAGTGGTTTTACCCTATGGTAG	22	chr14	+	36296939	36297058	gccccgtgtgtgtctgtctctctgtgtcctgcCAGTGGTTTTACCCTATGGTAGgttacgtcatgctgttctACCACAGGGTAGAACCACGGACaggataccggggcaccctctgcatcg	23	chi-mir-140,bta-mir-140,cja-mir-140,pha-mir-140,dma-mir-140,mml-mir-140,hsa-mir-140,ptr-mir-140,ppy-mir-140,mne-mir-140,ggo-mir-140,ppa-mir-140,mmr-mir-140,nle-mir-140,oga-mir-140,cpo-mir-140,dno-mir-140,oan-mir-140,cgr-mir-140,mmu-mir-140,ssc-mir-140,rno-mir-140,tch-mir-140,	chi-mir-140	tgtgtgtctgtctctctgtgtcctgcCAGTGGTTTTACCCTATGGTAGgttacgtcatgctgttctACCACAGGGTAGAACCACGGACaggataccggggcaccctctgcatcg	chi-miR-140-5p	CAGTGGTTTTACCCTATGGTAG	5'	Yes	gp1b	((((((.................((((((((((.(((((((((((((.(((((((..(((......)))))))))).))))))))))))))).)))))))))))))).............	78	56.7	-58.2	90	191	39	69	228	290	99.0299	194.789	65.7804	90.8195	152.53	158.62	middle
61	94	chi-miR-140-3p	ACCACAGGGTAGAACCACGGAC	22	chr14	+	36296939	36297058	gccccgtgtgtgtctgtctctctgtgtcctgcCAGTGGTTTTACCCTATGGTAGgttacgtcatgctgttctACCACAGGGTAGAACCACGGACaggataccggggcaccctctgcatcg	23	chi-mir-140,bta-mir-140,cja-mir-140,pha-mir-140,dma-mir-140,mml-mir-140,hsa-mir-140,ptr-mir-140,ppy-mir-140,mne-mir-140,ggo-mir-140,ppa-mir-140,mmr-mir-140,nle-mir-140,oga-mir-140,cpo-mir-140,dno-mir-140,oan-mir-140,cgr-mir-140,mmu-mir-140,ssc-mir-140,rno-mir-140,tch-mir-140,	chi-mir-140	tgtgtgtctgtctctctgtgtcctgcCAGTGGTTTTACCCTATGGTAGgttacgtcatgctgttctACCACAGGGTAGAACCACGGACaggataccggggcaccctctgcatcg	chi-miR-140-3p	ACCACAGGGTAGAACCACGGAC	3'	Yes	gp1b	((((((.................((((((((((.(((((((((((((.(((((((..(((......)))))))))).))))))))))))))).)))))))))))))).............	78	56.7	-58.2	21738	21728	15032	19221	41753	51426	23919	22159.1	25354.1	25299.2	27932.4	28128.3	high
62	95	bta-miR-142-5p_L+2R-1	CCCATAAAGTAGAAAGCACTA	21	chr11	-	8851595	8851691	cagtcaCCCATAAAGTAGAAAGCACTActaacagcactggagggTGTAGTGTTTCCTACTTTATGGatgagtgtactgtgggcttcggagaccacgc	14	bta-mir-142,mml-mir-142,hsa-mir-142,ppy-mir-142,rno-mir-142,cja-mir-142,ggo-mir-142,ptr-mir-142,cgr-mir-142,mmu-mir-142a,cpo-mir-142,dno-mir-142,tch-mir-142,ssc-mir-142,	bta-mir-142	gacagtgcagtcaccCATAAAGTAGAAAGCACTACtaacagcactggagggtgtAGTGTTTCCTACTTTATGGATGagtgtactgtg	bta-miR-142-5p	CATAAAGTAGAAAGCACTAC	5'	Diff	gp1b	((.(((.(((((((((((.(((((((((...((....))......))))))))).))))))))))).))).))....((((.((....)).))))..	73	48.5	-38.1	216	285	81	107	101	111	237.672	290.654	136.621	140.836	67.5682	60.7132	middle
62	96	bta-miR-142-3p_L+3R-3	TGTAGTGTTTCCTACTTTATGG	22	chr11	-	8851595	8851691	cagtcaCCCATAAAGTAGAAAGCACTActaacagcactggagggTGTAGTGTTTCCTACTTTATGGatgagtgtactgtgggcttcggagaccacgc	14	bta-mir-142,mml-mir-142,hsa-mir-142,ppy-mir-142,rno-mir-142,cja-mir-142,ggo-mir-142,ptr-mir-142,cgr-mir-142,mmu-mir-142a,cpo-mir-142,dno-mir-142,tch-mir-142,ssc-mir-142,	bta-mir-142	gacagtgcagtcaccCATAAAGTAGAAAGCACTACtaacagcactggagggtgtAGTGTTTCCTACTTTATGGATGagtgtactgtg	bta-miR-142-3p	AGTGTTTCCTACTTTATGGATG	3'	Diff	gp1b	((.(((.(((((((((((.(((((((((...((....))......))))))))).))))))))))).))).))....((((.((....)).))))..	73	48.5	-38.1	8	48	0	7	9	13	8.80266	48.9523	0	9.21357	6.02093	7.11056	middle
63	97	chi-miR-144-5p	TGGGATATCATCATATACTGT	21	chr11	-	19864221	19864316	gggccctgacTGGGATATCATCATATACTGTaagtttgtgatgagatacTACAGTATAGATGATGTACTcgtccgggtgctcccagctctggagcc	14	chi-mir-144,bta-mir-144,mml-mir-144,mne-mir-144,ggo-mir-144,hsa-mir-144,ppa-mir-144,ptr-mir-144,cgr-mir-144,mmu-mir-144,rno-mir-144,cpo-mir-144,ssc-mir-144,dno-mir-144,	chi-mir-144	gggccctgacTGGGATATCATCATATACTGTaagtttgcgatgagatacTACAGTATAGATGATGTACtcgtccgggtgctcccagctctggagcc	chi-miR-144-5p	TGGGATATCATCATATACTGT	5'	Yes	gp1b	.(((((.((((((((.((((((.(((((((((.((((......))))..)))))))))))))))((((((....)))))))))))).)).)).)))	48	49	-39.7	21	38	6	29	40	44	23.107	38.7539	10.1201	38.1705	26.7597	24.0665	middle
63	98	chi-miR-144-3p_R+1	TACAGTATAGATGATGTACT	20	chr11	-	19864221	19864316	gggccctgacTGGGATATCATCATATACTGTaagtttgtgatgagatacTACAGTATAGATGATGTACTcgtccgggtgctcccagctctggagcc	14	chi-mir-144,bta-mir-144,mml-mir-144,mne-mir-144,ggo-mir-144,hsa-mir-144,ppa-mir-144,ptr-mir-144,cgr-mir-144,mmu-mir-144,rno-mir-144,cpo-mir-144,ssc-mir-144,dno-mir-144,	chi-mir-144	gggccctgacTGGGATATCATCATATACTGTaagtttgcgatgagatacTACAGTATAGATGATGTACtcgtccgggtgctcccagctctggagcc	chi-miR-144-3p	TACAGTATAGATGATGTAC	3'	Diff	gp1b	.(((((.((((((((.((((((.(((((((((.((((......))))..)))))))))))))))((((((....)))))))))))).)).)).)))	48	49	-39.7	58	50	15	95	45	67	63.8193	50.992	25.3001	125.041	30.1046	36.6467	middle
64	99	chi-miR-145-5p	GTCCAGTTTTCCCAGGAATCCCT	23	chr5	+	58324999	58325086	caccttgtcctcacgGTCCAGTTTTCCCAGGAATCCCTtagatgctaagatggGGATTCCTGGAAATACTGTTCTtgaggtcatggtt	19	chi-mir-145,bta-mir-145,ggo-mir-145,hsa-mir-145,ptr-mir-145,ppy-mir-145,cja-mir-145,pha-mir-145,mml-mir-145,mne-mir-145,ppa-mir-145,mmr-mir-145,nle-mir-145,oga-mir-145,dma-mir-145,mmu-mir-145a,rno-mir-145,cpo-mir-145,ssc-mir-145,	chi-mir-145	caccttgtcctcacgGTCCAGTTTTCCCAGGAATCCCTtagatgctaagatggggATTCCTGGAAATACTGTTCTTgaggtcatggtt	chi-miR-145-5p	GTCCAGTTTTCCCAGGAATCCCT	5'	Yes	gp1b	.(((.((.(((((.((..((((.((.((((((((((((.............)))))))))))).)).))))..))))))).)).))).	86	47.7	-41.8	17013	13555	7064	17036	32845	48759	18720	13823.9	11914.7	22423.2	21973	26669.5	high
64	100	chi-miR-145-3p_L+2R-1	GGATTCCTGGAAATACTGTTCT	22	chr5	+	58324999	58325086	caccttgtcctcacgGTCCAGTTTTCCCAGGAATCCCTtagatgctaagatggGGATTCCTGGAAATACTGTTCTtgaggtcatggtt	19	chi-mir-145,bta-mir-145,ggo-mir-145,hsa-mir-145,ptr-mir-145,ppy-mir-145,cja-mir-145,pha-mir-145,mml-mir-145,mne-mir-145,ppa-mir-145,mmr-mir-145,nle-mir-145,oga-mir-145,dma-mir-145,mmu-mir-145a,rno-mir-145,cpo-mir-145,ssc-mir-145,	chi-mir-145	caccttgtcctcacgGTCCAGTTTTCCCAGGAATCCCTtagatgctaagatggggATTCCTGGAAATACTGTTCTTgaggtcatggtt	chi-miR-145-3p	ATTCCTGGAAATACTGTTCTT	3'	Diff	gp1b	.(((.((.(((((.((..((((.((.((((((((((((.............)))))))))))).)).))))..))))))).)).))).	86	47.7	-41.8	365	405	194	289	652	804	401.621	413.035	327.215	380.389	436.183	439.761	middle
65	101	chi-miR-146a	TGAGAACTGAATTCCATAGGTT	22	chr5	+	69393795	69393893	cctatgtgtatcctcagcttTGAGAACTGAATTCCATAGGTTgtgtcagtgtcagacctatgaagtttagttctttagctgggatatctctatcatcct	8	chi-mir-146a,bta-mir-146a,cja-mir-146a,mml-mir-146a,ggo-mir-146a,hsa-mir-146a,ptr-mir-146a,ppy-mir-146a,	chi-mir-146a	cctatgtgtatcctcagcttTGAGAACTGAATTCCATAGGTTgtgtcagtgtcagacctgtgaagtttagttctttagctgggatatctctgtcatcct	chi-miR-146a	TGAGAACTGAATTCCATAGGTT	5'	Yes	gp1b	.......((((((.(((((..((((((((((((.((((((((.((.......)))))))))).)))))))))))).)))))))))))............	80	40.4	-39	86	164	39	24	53	96	94.6286	167.254	65.7804	31.5894	35.4566	52.5087	middle
66	102	chi-miR-146b-5p	TGAGAACTGAATTCCATAGGCTGT	24	chr22	+	22232668	22232776	taagagaactttggccacctggctcTGAGAACTGAATTCCATAGGCTGTgagctctagcaaaTGCCCTAGGGACTCAGTTCTGGTgcccggctgcgctacaccatcaat	18	chi-mir-146b,bta-mir-146b,cja-mir-146b,sbo-mir-146b,pha-mir-146b,mml-mir-146b,ggo-mir-146b,hsa-mir-146b,ppa-mir-146b,ptr-mir-146b,ppy-mir-146b,mmr-mir-146b,nle-mir-146b,cgr-mir-146b,mmu-mir-146b,rno-mir-146b,ssc-mir-146b,dno-mir-146b,	chi-mir-146b	taagagaactttggccacctggctcTGAGAACTGAATTCCATAGGCTGTgagctctagcaaaTGCCCTAGGGACTCAGTTCTGGTgcccggctgcgctacaccatcaat	chi-miR-146b-5p	TGAGAACTGAATTCCATAGGCTGT	5'	Yes	gp1b	...((......((((((((.(((.((.((((((((.((((.((((..((..((....))..))..)))))))).)))))))))).))).)).)).)))).....))...	103	52.3	-38.6	76	130	27	30	97	141	83.6252	132.579	45.5402	39.4867	64.8922	77.1222	middle
66	103	chi-miR-146b-3p	TGCCCTAGGGACTCAGTTCTGGT	23	chr22	+	22232668	22232776	taagagaactttggccacctggctcTGAGAACTGAATTCCATAGGCTGTgagctctagcaaaTGCCCTAGGGACTCAGTTCTGGTgcccggctgcgctacaccatcaat	18	chi-mir-146b,bta-mir-146b,cja-mir-146b,sbo-mir-146b,pha-mir-146b,mml-mir-146b,ggo-mir-146b,hsa-mir-146b,ppa-mir-146b,ptr-mir-146b,ppy-mir-146b,mmr-mir-146b,nle-mir-146b,cgr-mir-146b,mmu-mir-146b,rno-mir-146b,ssc-mir-146b,dno-mir-146b,	chi-mir-146b	taagagaactttggccacctggctcTGAGAACTGAATTCCATAGGCTGTgagctctagcaaaTGCCCTAGGGACTCAGTTCTGGTgcccggctgcgctacaccatcaat	chi-miR-146b-3p	TGCCCTAGGGACTCAGTTCTGGT	3'	Yes	gp1b	...((......((((((((.(((.((.((((((((.((((.((((..((..((....))..))..)))))))).)))))))))).))).)).)).)))).....))...	103	52.3	-38.6	6	5	0	0	18	26	6.60199	5.0992	0	0	12.0419	14.2211	middle
67	104	chi-miR-148b-5p	GAAGTTCTGTTATACACTCAGGC	23	chr3	-	132072600	132072712	atcatttccagccaccgttagcatttgaggtGAAGTTCTGTTATACACTCAGGCtgtggctctctgaaagTCAGTGCATCACAGAACTTTGTctcgaaagctttctagcagct	21	chi-mir-148b,bta-mir-148b,cja-mir-148b,pha-mir-148b,dma-mir-148b,mml-mir-148b,hsa-mir-148b,ppy-mir-148b,ggo-mir-148b,ppa-mir-148b,mmr-mir-148b,nle-mir-148b,oga-mir-148b,ptr-mir-148b,cgr-mir-148b,mmu-mir-148b,rno-mir-148b,cpo-mir-148b,tch-mir-148b,dno-mir-148b,ssc-mir-148b,	chi-mir-148b	atcatttccagtcaccgttagcatttgaggtGAAGTTCTGTTATACACTCAGGCtgtggctctctgaaagTCAGTGCATCACAGAACTTTGTctcgaaagctttctagc	chi-miR-148b-5p	GAAGTTCTGTTATACACTCAGGC	5'	Yes	gp1b	.........(((.......(((.(((((((..(((((((((.((.((((..((((.............)))))))).)).)))))))))..))))))).)))........)))	83	45.1	-35.3	14	19	9	7	31	59	15.4046	19.377	15.1801	9.21357	20.7387	32.271	middle
67	105	chi-miR-148b-3p	TCAGTGCATCACAGAACTTTGT	22	chr3	-	132072600	132072712	atcatttccagccaccgttagcatttgaggtGAAGTTCTGTTATACACTCAGGCtgtggctctctgaaagTCAGTGCATCACAGAACTTTGTctcgaaagctttctagcagct	21	chi-mir-148b,bta-mir-148b,cja-mir-148b,pha-mir-148b,dma-mir-148b,mml-mir-148b,hsa-mir-148b,ppy-mir-148b,ggo-mir-148b,ppa-mir-148b,mmr-mir-148b,nle-mir-148b,oga-mir-148b,ptr-mir-148b,cgr-mir-148b,mmu-mir-148b,rno-mir-148b,cpo-mir-148b,tch-mir-148b,dno-mir-148b,ssc-mir-148b,	chi-mir-148b	atcatttccagtcaccgttagcatttgaggtGAAGTTCTGTTATACACTCAGGCtgtggctctctgaaagTCAGTGCATCACAGAACTTTGTctcgaaagctttctagc	chi-miR-148b-3p	TCAGTGCATCACAGAACTTTGT	3'	Yes	gp1b	.........(((.......(((.(((((((..(((((((((.((.((((..((((.............)))))))).)).)))))))))..))))))).)))........)))	83	45.1	-35.3	2853	3567	3181	3131	7035	7192	3139.25	3637.77	5365.32	4121.1	4706.36	3933.78	middle
68	106	bta-miR-149-5p	TCTGGCTCCGTGTCTTCACTCCC	23	chr1	-	1050707	1050796	gccggcgcccaggcTCTGGCTCCGTGTCTTCACTCCCgtgtgtgtccaccgagggagggagggacgggggctgtgctggggcggccggga	14	bta-mir-149,mml-mir-149,hsa-mir-149,ptr-mir-149,ppy-mir-149,nle-mir-149-1,nle-mir-149-2,oga-mir-149,cgr-mir-149,mmu-mir-149,rno-mir-149,cpo-mir-149,ssc-mir-149,dno-mir-149,	bta-mir-149	gccggcgcccaggcTCTGGCTCCGTGTCTTCACTCCCgtgtgtgtccaccgaggGAGGGAGGGACGGGGGCTGTGCtggggcggccggga	bta-miR-149-5p	TCTGGCTCCGTGTCTTCACTCCC	5'	Yes	gp1b	.(((((((((..((...((((((((..((((.(((((..(((....)))...)))))))))..)).))))))..))..))))).))))..	87	74.4	-51.6	2121	2405	1515	2310	4140	5691	2333.8	2452.71	2555.31	3040.48	2769.63	3112.78	middle
69	107	chi-miR-151-5p	TCGAGGAGCTCACAGTCTAGT	21	chr9	+	15872260	15872353	acacttttcctgcccTCGAGGAGCTCACAGTCTAGTacgtctcatcccctaCTAGACTGAAGCTCCTTGAGGacagggatcgtcatactcacct	15	chi-mir-151,bta-mir-151,pha-mir-151,ppa-mir-151,nle-mir-151,mml-mir-151,hsa-mir-151a,ggo-mir-151a,ptr-mir-151,ppy-mir-151a,oga-mir-151,cgr-mir-151,mmu-mir-151,rno-mir-151,ssc-mir-151,	chi-mir-151	acacttttcctgcccTCGAGGAGCTCACAGTCTAGTacgtctcatcccctaCTAGACTGAAGCTCCTTGAGGacagggatcgtcatactcacct	chi-miR-151-5p	TCGAGGAGCTCACAGTCTAGT	5'	Yes	gp1b	..((..((((((.((((((((((((..((((((((((............)))))))))).)))))))))))).))))))..))...........	81	52.1	-45.5	17873.5	18146	13090	18181	38923.5	46364.5	19666.8	18506	22078.6	23930.3	26039.5	25359.8	high
69	108	chi-miR-151-3p	CTAGACTGAAGCTCCTTGAGG	21	chr9	+	15872260	15872353	acacttttcctgcccTCGAGGAGCTCACAGTCTAGTacgtctcatcccctaCTAGACTGAAGCTCCTTGAGGacagggatcgtcatactcacct	15	chi-mir-151,bta-mir-151,pha-mir-151,ppa-mir-151,nle-mir-151,mml-mir-151,hsa-mir-151a,ggo-mir-151a,ptr-mir-151,ppy-mir-151a,oga-mir-151,cgr-mir-151,mmu-mir-151,rno-mir-151,ssc-mir-151,	chi-mir-151	acacttttcctgcccTCGAGGAGCTCACAGTCTAGTacgtctcatcccctaCTAGACTGAAGCTCCTTGAGGacagggatcgtcatactcacct	chi-miR-151-3p	CTAGACTGAAGCTCCTTGAGG	3'	Yes	gp1b	..((..((((((.((((((((((((..((((((((((............)))))))))).)))))))))))).))))))..))...........	81	52.1	-45.5	3307	3508	2056	3664	7003	8134	3638.8	3577.6	3467.81	4822.65	4684.95	4449.02	middle
70	109	bta-miR-153	TTGCATAGTCACAAAAGTGATC	22	chr4	-	118138295	118138397	tgccagctaattagcggtggccggtgtcatttttgtgatgttgcagctagtaatatgagcccagTTGCATAGTCACAAAAGTGATCattggaaactgtgactg	15	bta-mir-153-2,mml-mir-153-2,mne-mir-153-2,ggo-mir-153,hsa-mir-153-2,ppy-mir-153-2,rno-mir-153,ssc-mir-153,cja-mir-153-1,ptr-mir-153,nle-mir-153-2,cpo-mir-153,dno-mir-153b,oan-mir-153-2,mmu-mir-153,	bta-mir-153-2	agcggtggccagtgtcatttttgtgatgttgcagctagtaatatgagcccagTTGCATAGTCACAAAAGTGATCattggaaactgtg	bta-miR-153	TTGCATAGTCACAAAAGTGATC	3'	Yes	gp1b	.............(((((..((..(((((((((((((((..(((((((.((.......))..)))))))..))))))))))))).))..))..))))).....	85	44.7	-38.5	0	2.5	0	0	0	0	0	2.5496	0	0	0	0	low
71	110	chi-miR-153	TTGCATAGTCACAAAAGTGATC	22	chr2	-	220218752	220218888	tgtctgtctcccctctctgtctcctccctcttctctctctctcacggctgccagcgtcatttttgtgatctgcagctagtattctcactccagTTGCATAGTCACAAAAGTGATCactggcaggtgtggccgctgca	9	chi-mir-153,bta-mir-153-1,cja-mir-153-2,mml-mir-153-1,mne-mir-153-1,hsa-mir-153-1,ppy-mir-153-1,nle-mir-153-1,oan-mir-153-1,	chi-mir-153	tgtctgtctcccctctctgtctcctccctcttctctctctctcacggctgccagcgtcatttttgtgatctgcagctagtattctcactccagTTGCATAGTCACAAAAGTGATCactggcaggtgtggccgctgca	chi-miR-153	TTGCATAGTCACAAAAGTGATC	3'	Yes	gp1b	.........................................((((..(((((((.((((((((((((((.((((((((((......)))..)))))))..))))))))))))))..)))))))..))))........	88	52.6	-42.2	0	2.5	0	0	0	0	0	2.5496	0	0	0	0	low
72	111	chi-miR-155-5p	TTAATGCTAATCGTGATAGGGGT	23	chr1	-	129032813	129032911	ttgctgtgggctgtgtgctaTTAATGCTAATCGTGATAGGGGTttttacctcggactgactcctacatgttagcattaacagggcacggcgcctgttac	13	chi-mir-155,bta-mir-155,pha-mir-155,nle-mir-155,mml-mir-155,ppy-mir-155,hsa-mir-155,ppa-mir-155,ptr-mir-155,oga-mir-155,cpo-mir-155,tch-mir-155,dno-mir-155,	chi-mir-155	ttgctgtgggctgtgtgctaTTAATGCTAATCGTGATAGGGGTttttacctcggactgaCTCCTACATGTTAGCATTAACAgggcatggcgcctgttac	chi-miR-155-5p	TTAATGCTAATCGTGATAGGGGT	5'	Yes	gp1b	.......((((((((..((.((((((((((.((((.((((((((.............)))))))))))))))))))))).))..)))))).))......	86	48.5	-40.1	164	129	55	142	381	525	180.454	131.559	92.7672	186.904	254.886	287.157	middle
73	112	chi-miR-181b-5p	AACATTCATTGCTGTCGGTGGGT	23	chr3	-	11119349	11119437	ctgatggctgcactcAACATTCATTGCTGTCGGTGGGTttgactttgaatcaactcactgatcaatgaatgcaaactgcggaccaaaca	17	chi-mir-181b,bta-mir-181b-2,cja-mir-181b-2,pha-mir-181b-2,mml-mir-181b-2,ppy-mir-181b-2,hsa-mir-181b-2,ptr-mir-181b-2,dma-mir-181b-2,nle-mir-181b-2,oga-mir-181e,oan-mir-181b-2,mmu-mir-181b-2,rno-mir-181b-2,cpo-mir-181b-2,ssc-mir-181b-2,dno-mir-181b-2,	chi-mir-181b	ctgatggctgcactcAACATTCATTGCTGTCGGTGGGTttgactttgaatcaaCTCACTGATCAATGAATGCAAactgcggaccaaaca	chi-miR-181b-5p	AACATTCATTGCTGTCGGTGGGT	5'	Yes	gp1b	....((((((((.....(((((((((..(((((((((((.((.......)))))))))))))))))))))).....))))).)))....	81	44.9	-33.7	503	1481	341.5	739.5	1331.5	2146.83	553.467	1510.38	576	973.348	890.763	1174.25	middle
74	113	bta-miR-181b_R-1	AACATTCATTGCTGTCGGTGGGT	23	chr12	-	75863235	75863344	cttgggcagaggttctttcttaaaaggtcacaatcAACATTCATTGCTGTCGGTGGGTtgaactgtgtggacaagctcactgaacaatgagtgcaactgtggccccgcat	20	bta-mir-181b-1,lla-mir-181b,ggo-mir-181b,hsa-mir-181b-1,ppa-mir-181b,cja-mir-181b-1,pha-mir-181b-1,mml-mir-181b-1,mne-mir-181b,ptr-mir-181b-1,ppy-mir-181b,dma-mir-181b-1,nle-mir-181b-1,tch-mir-181b,oga-mir-181b-1,cgr-mir-181b,mmu-mir-181b-1,cpo-mir-181b-1,ssc-mir-181b-1,dno-mir-181b-1,	bta-mir-181b-1	cttgggcagaggttctttcttaaaaggtcacaatcAACATTCATTGCTGTCGGTGGGTTgaactgtgtggacaagctcactgaacaatgagtgcaactgtggccccgcat	bta-miR-181b	AACATTCATTGCTGTCGGTGGGTT	5'	Diff	gp1b	.....((.((((.....))))....(((((((.....(((((((((...((((((((((...((....))...)))))))))).)))))))))....)))))))..))..	79	48.2	-35.7	503	1481	341.5	739.5	1331.5	2146.83	553.467	1510.38	576	973.348	890.763	1174.25	middle
75	114	chi-miR-181d	AACATTCATTGTTGTCGGTGGGT	23	chr5	-	9908963	9909092	tcccctcccttaggccacagcgaaggtcacaatcAACATTCATTGTTGTCGGTGGGTtgtgacggagaccagacccaccgagggatgaatgtcactgtggctgggccagacacagcctcgggggaatggg	15	chi-mir-181d,bta-mir-181d,mml-mir-181d,ggo-mir-181d,hsa-mir-181d,ppa-mir-181d,ptr-mir-181d,ppy-mir-181d,oga-mir-181d,cgr-mir-181d,mmu-mir-181d,rno-mir-181d,tch-mir-181d,ssc-mir-181d,dno-mir-181d,	chi-mir-181d	tcccctcccttaggccacagcaaaggtcacaatcAACATTCATTGTTGTCGGTGGGTtgtgacggagaccagacccaccgagggatgaatgtcactgtggctgggccagacacagcctcgggggaatggg	chi-miR-181d	AACATTCATTGTTGTCGGTGGGT	5'	Yes	gp1b	.((((((((...((((((((.((.(((....)))..((((((((....((((((((((.((........))))))))))))..)))))))))).))))))))((((........)))).)))))...)))	55	58.5	-53.4	16	101.5	16	18	63.5	107.333	17.6053	103.514	26.9868	23.692	42.481	58.7077	middle
76	115	chi-miR-181c-5p_R+1	AACATTCAACCTGTCGGTGAGT	22	chr5	-	9909158	9909254	ttgccaagggtttgggggAACATTCAACCTGTCGGTGAGTttgggcagctcaggcaaACCATCGACCGTTGAGTGGACCccgaggcctggaactgcc	20	chi-mir-181c,bta-mir-181c,cja-mir-181c,pha-mir-181c,mml-mir-181c,ggo-mir-181c,hsa-mir-181c,ppa-mir-181c,ptr-mir-181c,ppy-mir-181c,dma-mir-181c,nle-mir-181c,oga-mir-181c,dno-mir-181c,cgr-mir-181c,mmu-mir-181c,rno-mir-181c,cpo-mir-181c,tch-mir-181c,ssc-mir-181c,	chi-mir-181c	caagggtttgggggAACATTCAACCTGTCGGTGAGtttgggcagctcaggcaaACCATCGACCGTTGAGTGGACCccgaggcctggaactgcc	chi-miR-181c-5p	AACATTCAACCTGTCGGTGAG	5'	Diff	gp1b	...((..(((..(.((((..((((((((..(((((((.(((((((....))...)))))))))))).))))))))..)))).)..))))).......	87	58.8	-42.8	38	76	8	31	96	133	41.8126	77.5078	13.4934	40.803	64.2232	72.7465	middle
76	116	chi-miR-181c-3p	ACCATCGACCGTTGAGTGGACC	22	chr5	-	9909158	9909254	ttgccaagggtttgggggAACATTCAACCTGTCGGTGAGTttgggcagctcaggcaaACCATCGACCGTTGAGTGGACCccgaggcctggaactgcc	20	chi-mir-181c,bta-mir-181c,cja-mir-181c,pha-mir-181c,mml-mir-181c,ggo-mir-181c,hsa-mir-181c,ppa-mir-181c,ptr-mir-181c,ppy-mir-181c,dma-mir-181c,nle-mir-181c,oga-mir-181c,dno-mir-181c,cgr-mir-181c,mmu-mir-181c,rno-mir-181c,cpo-mir-181c,tch-mir-181c,ssc-mir-181c,	chi-mir-181c	caagggtttgggggAACATTCAACCTGTCGGTGAGtttgggcagctcaggcaaACCATCGACCGTTGAGTGGACCccgaggcctggaactgcc	chi-miR-181c-3p	ACCATCGACCGTTGAGTGGACC	3'	Yes	gp1b	...((..(((..(.((((..((((((((..(((((((.(((((((....))...)))))))))))).))))))))..)))).)..))))).......	87	58.8	-42.8	39	33	23	11	72	57	42.913	33.6547	38.7935	14.4785	48.1674	31.1771	middle
77	117	chi-miR-184_1ss22TC	TGGACGGAGAACTGATAAGGGC	22	chr18	+	24440101	24440183	ccagtcacatccccttatcacttttccagccagctttgtgactctaactgtTGGACGGAGAACTGATAAGGGTaggtgattga	15	chi-mir-184,bta-mir-184,cja-mir-184,mml-mir-184,mne-mir-184,hsa-mir-184,ptr-mir-184,ppy-mir-184,oga-mir-184,mmu-mir-184,rno-mir-184,cpo-mir-184,tch-mir-184,ssc-mir-184,dno-mir-184,	chi-mir-184	ccagtcacatccccttatcacttttccagccagctttgtgactctaactgtTGGACGGAGAACTGATAAGGGTaggtgattga	chi-miR-184	TGGACGGAGAACTGATAAGGGT	3'	Diff	gp1b	.(((((((...(((((((((.((((((..(((((...............)))))..)))))).)))))))))...))))))).	81	47	-37.8	51	0	10	0	24	22	56.1169	0	16.8668	0	16.0558	12.0333	middle
78	118	chi-miR-186-5p	CAAAGAATTCTCCTTTTGGGCT	22	chr1	-	46412905	46412990	tgcttataactttcCAAAGAATTCTCCTTTTGGGCTttctgattttattttaagcccaaaggtgaattttttgggaagtttgagct	22	chi-mir-186,bta-mir-186,cja-mir-186,sbo-mir-186,nle-mir-186,pha-mir-186,mml-mir-186,ggo-mir-186,hsa-mir-186,ppa-mir-186,ptr-mir-186,ppy-mir-186,dma-mir-186,oga-mir-186,oan-mir-186,cgr-mir-186,mmu-mir-186,rno-mir-186,cpo-mir-186,tch-mir-186,ssc-mir-186,dno-mir-186,	chi-mir-186	tgcttataactttcCAAAGAATTCTCCTTTTGGGCTttctgattttattttaagCCCAAAGGTGAATTTTTTGGgaagtttgagct	chi-miR-186-5p	CAAAGAATTCTCCTTTTGGGCT	5'	Yes	gp1b	.(((((.(((((((((((((((((.(((((.((((((..............))))))))))).)))))))))))))))))))))).	84	33.7	-42.1	3141	2837	2199	3845	9222	12720	3456.14	2893.29	3709	5060.88	6169.44	6957.41	middle
79	119	chi-miR-187_R+3	TCGTGTCTTGTGTTGCAGCCGGA	23	chr23	+	21514102	21514210	ggccgggctcccaacgacacggtgtgagacctcgggctacaacacgggacccgggcgctgctccgaccccTCGTGTCTTGTGTTGCAGCCGGAgggacgcaggtccgca	15	chi-mir-187,bta-mir-187,cja-mir-187,mml-mir-187,mne-mir-187,ggo-mir-187,hsa-mir-187,ppa-mir-187,ppy-mir-187,mmr-mir-187,cgr-mir-187,mmu-mir-187,cpo-mir-187,ssc-mir-187,dno-mir-187,	chi-mir-187	ggccgggctcccaacgacacggtgtgagacctcgggctacaacacgggacccgggcgctgctccgaccccTCGTGTCTTGTGTTGCAGCCggagggacgcaggtccgca	chi-miR-187	TCGTGTCTTGTGTTGCAGCC	3'	Diff	gp1b	.(.((((((.((........)).(((...((((.((((.((((((..(((.((((((......)).)))...).)))..)))))).)))).))))..))).))))))).	77	69.7	-46.4	0	13	0	0	5	0	0	13.2579	0	0	3.34496	0	middle
80	120	chi-miR-188-5p	CATCCCTTGCATGGTGGAGGG	21	chrX	-	52175927	52176036	ttccctgctccctctctcaCATCCCTTGCATGGTGGAGGGtgagctttctgaaaacccCTCCCACATGCAGGGTTTGCAggatggtgagcctcggcttttcttgctctct	16	chi-mir-188,bta-mir-188,mml-mir-188,mne-mir-188,ggo-mir-188,hsa-mir-188,ppa-mir-188,ppy-mir-188,ptr-mir-188,mmr-mir-188,cgr-mir-188,mmu-mir-188,rno-mir-188,cpo-mir-188,tch-mir-188,dno-mir-188,	chi-mir-188	ttccctgctccctctctcaCATCCCTTGCATGGTGGAGGGtgagctttctgaaaacccCTCCCACATGCAGGGTTTGCAggatggtgagcctcggcttttcttgctctct	chi-miR-188-5p	CATCCCTTGCATGGTGGAGGG	5'	Yes	gp1b	......((((((..(((..((..(((((((((..((((((................))))))..)))))))))..))..))).)).))))...(((.......)))....	84	55.5	-40.9	15	5	6	20	23	52	16.505	5.0992	10.1201	26.3245	15.3868	28.4422	middle
80	121	chi-miR-188-3p	CTCCCACATGCAGGGTTTGCA	21	chrX	-	52175927	52176036	ttccctgctccctctctcaCATCCCTTGCATGGTGGAGGGtgagctttctgaaaacccCTCCCACATGCAGGGTTTGCAggatggtgagcctcggcttttcttgctctct	16	chi-mir-188,bta-mir-188,mml-mir-188,mne-mir-188,ggo-mir-188,hsa-mir-188,ppa-mir-188,ppy-mir-188,ptr-mir-188,mmr-mir-188,cgr-mir-188,mmu-mir-188,rno-mir-188,cpo-mir-188,tch-mir-188,dno-mir-188,	chi-mir-188	ttccctgctccctctctcaCATCCCTTGCATGGTGGAGGGtgagctttctgaaaacccCTCCCACATGCAGGGTTTGCAggatggtgagcctcggcttttcttgctctct	chi-miR-188-3p	CTCCCACATGCAGGGTTTGCA	3'	Yes	gp1b	......((((((..(((..((..(((((((((..((((((................))))))..)))))))))..))..))).)).))))...(((.......)))....	84	55.5	-40.9	11	7	0	0	24	42	12.1037	7.13888	0	0	16.0558	22.9726	middle
81	122	chi-miR-190a-5p	TGATATGTTTGATATATTAGGTT	23	chr7	-	44288158	44288298	acctggatgcctttctgcaggcctctgtgTGATATGTTTGATATATTAGGTTgttatttaatccaACTATATATCAAACATATTCCTacagtgtcttgccctgtctccgggggttcctaatatagctcataaggcaacagg	20	chi-mir-190a,bta-mir-190a,mml-mir-190a,ggo-mir-190a,hsa-mir-190a,ppa-mir-190,ptr-mir-190a,ppy-mir-190a,cja-mir-190a,oan-mir-190a,nle-mir-190,oga-mir-190,cpo-mir-190a,tch-mir-190a,dno-mir-190a,cgr-mir-190a,mmu-mir-190a,rno-mir-190a-2,rno-mir-190a-1,ssc-mir-190a,	chi-mir-190a	acctggatgcctttctgcaggcctctgtgTGATATGTTTGATATATTAGGTTgttatttaatccaaCTATATATCAAACATATTCCTacagtgtcttgccctgtctccgggggttcctaatatagctcataaggcaacagg	chi-miR-190a-5p	TGATATGTTTGATATATTAGGTT	5'	Yes	gp1b	.((((..((((((...((.(((..(((((.((((((((((((((((..(((((..........)))))))))))))))))))))..))))).)))...(((((....)))))............))....)))))).))))	76	41.1	-50.4	39	32	6	27	15	31	42.913	32.6349	10.1201	35.5381	10.0349	16.9559	middle
81	123	chi-miR-190a-3p_L+1	ACTATATATCAAACATATTCCT	22	chr7	-	44288158	44288298	acctggatgcctttctgcaggcctctgtgTGATATGTTTGATATATTAGGTTgttatttaatccaACTATATATCAAACATATTCCTacagtgtcttgccctgtctccgggggttcctaatatagctcataaggcaacagg	20	chi-mir-190a,bta-mir-190a,mml-mir-190a,ggo-mir-190a,hsa-mir-190a,ppa-mir-190,ptr-mir-190a,ppy-mir-190a,cja-mir-190a,oan-mir-190a,nle-mir-190,oga-mir-190,cpo-mir-190a,tch-mir-190a,dno-mir-190a,cgr-mir-190a,mmu-mir-190a,rno-mir-190a-2,rno-mir-190a-1,ssc-mir-190a,	chi-mir-190a	acctggatgcctttctgcaggcctctgtgTGATATGTTTGATATATTAGGTTgttatttaatccaaCTATATATCAAACATATTCCTacagtgtcttgccctgtctccgggggttcctaatatagctcataaggcaacagg	chi-miR-190a-3p	CTATATATCAAACATATTCCT	3'	Diff	gp1b	.((((..((((((...((.(((..(((((.((((((((((((((((..(((((..........)))))))))))))))))))))..))))).)))...(((((....)))))............))....)))))).))))	76	41.1	-50.4	5	6	0	6	0	5	5.50166	6.11904	0	7.89735	0	2.73483	low
82	124	chi-miR-190b	TGATATGTTTGATATTGGGTTG	22	chr1	-	103069483	103069568	gcctgcttctgtgTGATATGTTTGATATTGGGTTGtttaattaggaaccaactaaatgtcaaacatattcttacagcagtaggcaa	13	chi-mir-190b,ssc-mir-190b,bta-mir-190b,cja-mir-190b,mml-mir-190b,hsa-mir-190b,ppy-mir-190b,ptr-mir-190b,cgr-mir-190b,mmu-mir-190b,cpo-mir-190b,tch-mir-190b,dno-mir-190b,	chi-mir-190b	tgcttctgtgTGATATGTTTGATATTGGGTTGtttaattaggaaccaactaaatgtcaaacatattcttacagcagtaggcaa	chi-miR-190b	TGATATGTTTGATATTGGGTTG	5'	Yes	gp1b	(((((((.(((((.(((((((((((((((..(((((((......))).))))..)))))))))))))))..))))).)))))))..	84	36	-40.3	5	125	20	7	21	13	5.50166	127.48	33.7335	9.21357	14.0488	7.11056	middle
83	125	chi-miR-192-5p	CTGACCTATGAATTGACAGCC	21	chr21	-	42429890	42429996	cgagtgcacagggctCTGACCTATGAATTGACAGCCagtgctctcgtgtcccctctggCTGCCAATTCCATAGGTCACAGGtatgttcgcctcgatgccagccacca	18	chi-mir-192,bta-mir-192,mml-mir-192,ggo-mir-192,hsa-mir-192,ppy-mir-192,ppa-mir-192,ptr-mir-192,nle-mir-192,oga-mir-192,oan-mir-192,cgr-mir-192,mmu-mir-192,rno-mir-192,cpo-mir-192,tch-mir-192,ssc-mir-192,dno-mir-192,	chi-mir-192	cgagtgcacagggctCTGACCTATGAATTGACAGCCagtgctctcgtgtcccctctggCTGCCAATTCCATAGGTCACAGGtatgttcgcctcaatgccagccacca	chi-miR-192-5p	CTGACCTATGAATTGACAGCC	5'	Yes	gp1b	((((.(((((..(((.((((((((((((((.(((((((................))))))).))))).)))))))))..))).)))..)))))).............	94	57	-40.3	259	405	167	204	318	451	284.986	413.035	281.675	268.51	212.739	246.682	middle
83	126	chi-miR-192-3p_1ss23GT	CTGCCAATTCCATAGGTCACAGT	23	chr21	-	42429890	42429996	cgagtgcacagggctCTGACCTATGAATTGACAGCCagtgctctcgtgtcccctctggCTGCCAATTCCATAGGTCACAGGtatgttcgcctcgatgccagccacca	18	chi-mir-192,bta-mir-192,mml-mir-192,ggo-mir-192,hsa-mir-192,ppy-mir-192,ppa-mir-192,ptr-mir-192,nle-mir-192,oga-mir-192,oan-mir-192,cgr-mir-192,mmu-mir-192,rno-mir-192,cpo-mir-192,tch-mir-192,ssc-mir-192,dno-mir-192,	chi-mir-192	cgagtgcacagggctCTGACCTATGAATTGACAGCCagtgctctcgtgtcccctctggCTGCCAATTCCATAGGTCACAGGtatgttcgcctcaatgccagccacca	chi-miR-192-3p	CTGCCAATTCCATAGGTCACAGG	3'	Diff	gp1b	((((.(((((..(((.((((((((((((((.(((((((................))))))).))))).)))))))))..))).)))..)))))).............	94	57	-40.3	0	0	0	0	0	5	0	0	0	0	0	2.73483	low
84	127	chi-miR-193b-5p	CGGGGTTTTGAGGGCGAGATGA	22	chr24	+	13219102	13219212	ggaggctgtggtcccagaatCGGGGTTTTGAGGGCGAGATGAgtttatgttttatccAACTGGCCCACAAAGTCCCGCTtttggggtcattctagacggcgagggattcag	20	chi-mir-193b,chi-mir-193a,bta-mir-193b,cja-mir-193,pha-mir-193b,nle-mir-193b,mml-mir-193b,hsa-mir-193b,ppy-mir-193b,ggo-mir-193b,ptr-mir-193b,mmr-mir-193,dma-mir-193,oga-mir-193b,cpo-mir-193b,tch-mir-193b,cgr-mir-193b,mmu-mir-193b,rno-mir-193b,dno-mir-193b,	chi-mir-193a	gctgtggtcccagaatCGGGGTTTTGAGGGCGAGATGAgtttatgttttatccAACTGGCCCACAAAGTCCCGCTtttggggtcattct	chi-miR-193b-5p	CGGGGTTTTGAGGGCGAGATGA	5'	Yes	gp1b	....((((((..(((((((.((((..((((.((((.((.((..(.........)..)).)).)))).))))..)))).)))))))..).......)))))...........	96	53.2	-43.9	689	967	612	401	687	1195	758.129	986.185	1032.25	527.806	459.597	653.625	middle
84	128	chi-miR-193b-3p	AACTGGCCCACAAAGTCCCGCT	22	chr24	+	13219102	13219212	ggaggctgtggtcccagaatCGGGGTTTTGAGGGCGAGATGAgtttatgttttatccAACTGGCCCACAAAGTCCCGCTtttggggtcattctagacggcgagggattcag	20	chi-mir-193b,chi-mir-193a,bta-mir-193b,cja-mir-193,pha-mir-193b,nle-mir-193b,mml-mir-193b,hsa-mir-193b,ppy-mir-193b,ggo-mir-193b,ptr-mir-193b,mmr-mir-193,dma-mir-193,oga-mir-193b,cpo-mir-193b,tch-mir-193b,cgr-mir-193b,mmu-mir-193b,rno-mir-193b,dno-mir-193b,	chi-mir-193a	gctgtggtcccagaatCGGGGTTTTGAGGGCGAGATGAgtttatgttttatccAACTGGCCCACAAAGTCCCGCTtttggggtcattct	chi-miR-193b-3p	AACTGGCCCACAAAGTCCCGCT	3'	Yes	gp1b	....((((((..(((((((.((((..((((.((((.((.((..(.........)..)).)).)))).))))..)))).)))))))..).......)))))...........	96	53.2	-43.9	42738	41973	32292	22076	44827	71935	47026	42805.7	54466.1	29057	29988.9	39346	high
85	129	chi-miR-194_R+1	TGTAACAGCAACTCCATGTGGAC	23	chr12	-	21735312	21735408	ttcttaatggcatcatcgatTGTAACAGCAACTCCATGTGGACtgtgcgtcaacttccagtggagatgctgttacttttgatggctgccaactcact	3	chi-mir-194,bta-mir-194-1,mmu-mir-194-1,	chi-mir-194	ttcttaatggcatcatcgatTGTAACAGCAACTCCATGTGGActgtgcgtcaatttccagtggagatgctgttacttttgatggctgccaactcact	chi-miR-194	TGTAACAGCAACTCCATGTGGA	5'	Diff	gp1b	.......((((((((((((..(((((((((.((((((.((((..((......)).)))))))))).)))))))))..))))))).))))).......	83	45.4	-45.7	6	0	0	0	0	0	6.60199	0	0	0	0	0	low
86	130	bta-miR-194b-3p_L+1R-2	CACATGGAGTTGCTGTTACAAT	22	chr12	+	21735318	21735396	ttggcagccatcaaaagtaacagcatctccactggaagttgacgcacagtcCACATGGAGTTGCTGTTACAATcgatga	1	bta-mir-194b,	bta-mir-194b	ttggcagccatcaaaagtaacagcatctccactggaaattgacgcacagtccACATGGAGTTGCTGTTACAATCGatgacgccgt	bta-miR-194b-3p	ACATGGAGTTGCTGTTACAATCG	3'	Diff	gp1b	........((((....(((((((((.(((((.((((.((......))..))))..))))).)))))))))....)))).	70	46.8	-28.6	0	6	0	6	8	9	0	6.11904	0	7.89735	5.35193	4.9227	low
87	131	chi-miR-195-5p_R+1	TAGCAGCACAGAAATGTTGGT	21	chr11	-	26432723	26432807	cccagctcccctggctcTAGCAGCACAGAAATGTTGGTactgggaagagagcctgCCAATATTGGCTGTGCTGCTCCAGgcaggg	11	chi-mir-195,bta-mir-195,mml-mir-195,ggo-mir-195,hsa-mir-195,ppa-mir-195,ppy-mir-195,ptr-mir-195,mmu-mir-195a,rno-mir-195,ssc-mir-195,	chi-mir-195	cccagctcccctggctcTAGCAGCACAGAAATGTTGGtactgggaagagagcctgCCAATATTGGCTGTGCTGCTCcaggcagggtggtga	chi-miR-195-5p	TAGCAGCACAGAAATGTTGG	5'	Diff	gp1b	........(((((.((..((((((((((.((((((((((..((........))))))))))))..))))))))))..)).)))))	77	58.8	-43.2	21	48	8	21	0	19	23.107	48.9523	13.4934	27.6407	0	10.3924	middle
87	132	chi-miR-195-3p_R+3	CCAATATTGGCTGTGCTGCTCCAT	24	chr11	-	26432723	26432807	cccagctcccctggctcTAGCAGCACAGAAATGTTGGTactgggaagagagcctgCCAATATTGGCTGTGCTGCTCCAGgcaggg	11	chi-mir-195,bta-mir-195,mml-mir-195,ggo-mir-195,hsa-mir-195,ppa-mir-195,ppy-mir-195,ptr-mir-195,mmu-mir-195a,rno-mir-195,ssc-mir-195,	chi-mir-195	cccagctcccctggctcTAGCAGCACAGAAATGTTGGtactgggaagagagcctgCCAATATTGGCTGTGCTGCTCcaggcagggtggtga	chi-miR-195-3p	CCAATATTGGCTGTGCTGCTC	3'	Diff	gp1b	........(((((.((..((((((((((.((((((((((..((........))))))))))))..))))))))))..)).)))))	77	58.8	-43.2	251	215	190	152	427	500	276.183	219.266	320.468	200.066	285.66	273.483	middle
88	133	chi-miR-196a_R+1	TAGGTAGTTTCATGTTGTTGGG	22	chr11	+	37406106	37406207	tgaactggaactgctgagtgaatTAGGTAGTTTTATGTTGTTGGGcctgggtttctgaacacaacgacattaaaccacccgactcacggcagttactgctcc	11	chi-mir-196a,bta-mir-196a-1,cja-mir-196a,pha-mir-196a-1,mml-mir-196a-1,ggo-mir-196-1,hsa-mir-196a-1,ppy-mir-196-1,ptr-mir-196a-1,ssc-mir-196a-1,dno-mir-196c,	chi-mir-196a	tgaactggaactgctgagtgaatTAGGTAGTTTCATGTTGTTGGgcctggatttctgaacacaacgacattaaaccacccgactcacggcagttactgctcc	chi-miR-196a	TAGGTAGTTTCATGTTGTTGG	5'	Diff	gp1b	......(((((((((..((((.(..(((.((((.(((((((((.....((....)).....))))))))).)))).)))..).))))))))))).)).....	91	47.1	-31.9	40	53	50.5	38.5	103.5	130	44.0133	54.0515	85.1771	50.6747	69.2407	71.1056	middle
89	134	bta-miR-196a_R+1	TAGGTAGTTTCATGTTGTTGGGA	23	chr3	-	132376675	132376784	tgctcgctcagctgatctgtggctTAGGTAGTTTCATGTTGTTGGGAttgagttttgaactcggcaacaagaaactgcctgagttacatcagtcggttatcgtcgagggc	20	bta-mir-196a-2,mmu-mir-196a-2,age-mir-196,lla-mir-196,pha-mir-196a-2,dma-mir-196,cpo-mir-196c,tch-mir-196a,dno-mir-196a,mml-mir-196a-2,ggo-mir-196-2,hsa-mir-196a-2,ppa-mir-196,ptr-mir-196a-2,ppy-mir-196-2,oga-mir-196,oan-mir-196a,cgr-mir-196a,rno-mir-196a,ssc-mir-196a-2,	bta-mir-196a-2	agctgatctgtggctTAGGTAGTTTCATGTTGTTGGGattgagttttgaactcggcaacaagaaactgcctgagttacatcagtc	bta-miR-196a	TAGGTAGTTTCATGTTGTTGGG	5'	Diff	gp1b	..(((((..(((((((.(((..(((((((((((((.(((((..(((.(..(...)..).)))..))))).)))))))))))))..)))...)))))))...).))))...	105	48.2	-48.3	153	158	125.5	84.5	223.5	322	168.351	161.135	211.678	111.221	149.52	176.123	middle
90	135	chi-miR-197-3p	TTCACCACCTTCTCCACCCAGC	22	chr1	+	86017433	86017542	cctgctggaatctgtgctccgggggctgtgccgggtagagagggcagtgggaggtaagagctcttcacccTTCACCACCTTCTCCACCCAGCagggccagcacactttgg	14	chi-mir-197,bta-mir-197,age-mir-197,mml-mir-197,hsa-mir-197,ppa-mir-197,ptr-mir-197,ppy-mir-197,cja-mir-197,mne-mir-197,ggo-mir-197,mmr-mir-197,oga-mir-197,cpo-mir-197,	chi-mir-197	tgctggaaTCTGTGCTCCGGGGGCTGTGCcgggtagagagggcagtgggaggtaagagctcttcacccTTCACCACCTTCTCCACCCAGCagggccagcacactttgg	chi-miR-197-3p	TTCACCACCTTCTCCACCCAGC	3'	Yes	gp1b	((....))....((((((.....(((..(((.((((.(((((((..((((..((((((....))).)))..))))..))))))).)))).)))..)))))))))......	92	62.7	-48	17607	14955	8946	7543	13623	21415	19373.5	15251.7	15089	9928.28	9113.68	11713.3	high
91	136	chi-miR-199c-5p	CCCAGTGTTTAGACTATCTGTTC	23	chr3	+	7950812	7950911	cctccactccgtctaCCCAGTGTTTAGACTATCTGTTCaggactcccaaattgtacagtagtctgcacattggttaggctgggctgggttagaccctcgg	17	chi-mir-199b,chi-mir-199c,bta-mir-199b,cja-mir-199-2,sbo-mir-199-3,tch-mir-199b,pha-mir-199-3,ppa-mir-199b,mmr-mir-199-3,nle-mir-199b,hsa-mir-199b,ptr-mir-199b,oga-mir-199-2,mmu-mir-199b,cpo-mir-199-3,ssc-mir-199b,dno-mir-199-2,	chi-mir-199b	cctccactccgtctaCCCAGTGTTTAGACTATCTGTTCaggactcccaaattgtACAGTAGTCTGCACATTGGTTaggctgggctgggtgagaccct	chi-miR-199c-5p	CCCAGTGTTTAGACTATCTGTTC	5'	Yes	gp1b	..((((..(((((((.(((((((..((((((.((((.((((....))....)).))))))))))..))))))).))))).))..))))............	86	52	-35.8	1257	1389	1220	1264	3371	3694	1383.12	1416.56	2057.74	1663.71	2255.17	2020.49	middle
92	137	bta-miR-199a-5p_L+2R+1	AACCCAGTGTTCAGACTACCTGTTC	25	chr5	-	12957222	12957347	ggatggacagccggccctgccAGCCCAGTGTTCAGACTACCTGTTCagggggctcggaatgtgtacagtagtctgcacattggttaggctgggctcgggcgagcagcacgtcgggatgggcccccc	13	bta-mir-199a-2,cja-mir-199-1,sbo-mir-199-1,pha-mir-199-2,mml-mir-199a-2,hsa-mir-199a-1,ptr-mir-199a-1,mmr-mir-199-2,nle-mir-199a-1,cgr-mir-199a,mmu-mir-199a-1,cpo-mir-199-1,ssc-mir-199a-2,	bta-mir-199a-2	gccaaCCCAGTGTTCAGACTACCTGTTcagggggctctgaatgtgtACAGTAGTCTGCACATTGGTTAggc	bta-miR-199a-5p	CCCAGTGTTCAGACTACCTGTT	5'	Diff	gp1b	.((((.....(((((((.(((...(((((((.((((((((.(((.((..............)).))))))))))).)))))))...))).)))).)))((.....)).))))(((......)))..	88	64.3	-48.7	6	0	0	0	47	82	6.60199	0	0	0	31.4426	44.8512	middle
93	138	chi-miR-204-5p	TTCCCTTTGTCATCCTATGCCT	22	chr2	+	65389040	65389145	ggctacagtctttcttcatgtgactcgtggacTTCCCTTTGTCATCCTATGCCTgagaatatatgaaggagGCTGGGAAGGCAAAGGGACGTtcaattgtcatcac	18	chi-mir-204,bta-mir-204,sla-mir-204,mml-mir-204,mne-mir-204,ggo-mir-204,hsa-mir-204,ppa-mir-204,ptr-mir-204,ppy-mir-204,cja-mir-204,mmr-mir-204,cpo-mir-204,dno-mir-204,cgr-mir-204,mmu-mir-204,rno-mir-204,ssc-mir-204,	chi-mir-204	ggctacagtctttcttcatgtgactcgtggacTTCCCTTTGTCATCCTATGCCTgagaatatatgaaggagGCTGGGAAGGCAAAGGGACgttcaattgtcatcac	chi-miR-204-5p	TTCCCTTTGTCATCCTATGCCT	5'	Yes	gp1b	(((....))).........(((((...(((((.((((((((((.(((((.((((...............))))))))).)))))))))).)))))...)))))...	84	47.2	-42.1	298	1041	222	159	659	580.5	327.899	1061.65	374.442	209.28	440.866	317.514	middle
93	139	chi-miR-204-3p_R+2	GCTGGGAAGGCAAAGGGACGT	21	chr2	+	65389040	65389145	ggctacagtctttcttcatgtgactcgtggacTTCCCTTTGTCATCCTATGCCTgagaatatatgaaggagGCTGGGAAGGCAAAGGGACGTtcaattgtcatcac	18	chi-mir-204,bta-mir-204,sla-mir-204,mml-mir-204,mne-mir-204,ggo-mir-204,hsa-mir-204,ppa-mir-204,ptr-mir-204,ppy-mir-204,cja-mir-204,mmr-mir-204,cpo-mir-204,dno-mir-204,cgr-mir-204,mmu-mir-204,rno-mir-204,ssc-mir-204,	chi-mir-204	ggctacagtctttcttcatgtgactcgtggacTTCCCTTTGTCATCCTATGCCTgagaatatatgaaggagGCTGGGAAGGCAAAGGGACgttcaattgtcatcac	chi-miR-204-3p	GCTGGGAAGGCAAAGGGAC	3'	Diff	gp1b	(((....))).........(((((...(((((.((((((((((.(((((.((((...............))))))))).)))))))))).)))))...)))))...	84	47.2	-42.1	0	0	7	0	5	0	0	0	11.8067	0	3.34496	0	middle
94	140	bta-miR-205	TCCTTCATTCCACCGGAGTCTG	22	chr12	-	72034182	72034289	aagacctcagatagtccatgtgtttctcttgTCCTTCATTCCACCGGAGTCTGtctcgtacccacccagatttcagtggagtgaagctcaggaggcgtggaactgaca	11	bta-mir-205,cja-mir-205,ggo-mir-205,hsa-mir-205,ppa-mir-205,ptr-mir-205,ppy-mir-205,cgr-mir-205,mmu-mir-205,ssc-mir-205,dno-mir-205,	bta-mir-205	ctcttgTCCTTCATTCCACCGGAGTCTGtctcgtacccaaccagatttcagtggagtgaagttcaggag	bta-miR-205	TCCTTCATTCCACCGGAGTCTG	5'	Yes	gp1b	......((((....(((((((....((((((..(((((((((((.((((((((.............)))))))).)))))))))))..))))))))))))).))))..	100	50.9	-45.6	46	0	0	0	7	0	50.6153	0	0	0	4.68294	0	middle
95	141	mmu-miR-206-5p_R-1_1ss19TC	ACATGCTTCTTTATATCCCCAT	22	chr20	+	24353834	24353925	actgcttcccaaggccACATGCTTCTTTATATCCCCATacggattactttgctaTGGAATGTAAGGAAGTGTGTGGtttcggcgagcgcctc	13	chi-mir-206,bta-mir-206,cja-mir-206,mml-mir-206,mne-mir-206,hsa-mir-206,ppy-mir-206,ptr-mir-206,cgr-mir-206,mmu-mir-206,cpo-mir-206,ssc-mir-206,dno-mir-206,	mmu-mir-206	ccaggccACATGCTTCTTTATATCCTCATAgatatctcagcactaTGGAATGTAAGGAAGTGTGTGGttttgg	mmu-miR-206-5p	ACATGCTTCTTTATATCCTCATA	5'	Diff	gp1b	...(((..((.(..(((((..(((((((((((..((((((..(....)..).))))).)))))))))))..)))))..).))..))).....	84	48.9	-39.2	5	14	0	0	21	15	5.50166	14.2778	0	0	14.0488	8.20449	middle
95	142	chi-miR-206_R-1	TGGAATGTAAGGAAGTGTGTGG	22	chr20	+	24353834	24353925	actgcttcccaaggccACATGCTTCTTTATATCCCCATacggattactttgctaTGGAATGTAAGGAAGTGTGTGGtttcggcgagcgcctc	13	chi-mir-206,bta-mir-206,cja-mir-206,mml-mir-206,mne-mir-206,hsa-mir-206,ppy-mir-206,ptr-mir-206,cgr-mir-206,mmu-mir-206,cpo-mir-206,ssc-mir-206,dno-mir-206,	chi-mir-206	tgcttcccaaggccacatgcttctttatatccccatacggattactttgctaTGGAATGTAAGGAAGTGTGTGGTttcggcgagcg	chi-miR-206	TGGAATGTAAGGAAGTGTGTGGT	3'	Diff	gp1b	...(((..((.(..(((((..(((((((((((..((((((..(....)..).))))).)))))))))))..)))))..).))..))).....	84	48.9	-39.2	80971.7	191822	82452	57474	178270	210009	89095.7	195627	139070	75648.7	119261	114868	high
96	143	chi-miR-208b_L-1R+1	ATAAGACGAACAAAAGGTTTGT	22	chr7	+	21120883	21120990	ccccacctccttctcctctcagggaagctttttgctcgcgttatgtttctcatccgaatATAAGACGAACAAAAGGTTTGTctgagggcagagtgcacccacctgggg	11	chi-mir-208b,bta-mir-208b,cja-mir-208b,mml-mir-208b,hsa-mir-208b,ppy-mir-208b,ptr-mir-208b,mmu-mir-208b,rno-mir-208b,ssc-mir-208b,dno-mir-208b,	chi-mir-208b	ccccacctccttctcctctcagggaagctttttgctcgcgttatgtttctcatccgaaTATAAGACGAACAAAAGGTTTGtctgagggcagagtgcacccacctgggg	chi-miR-208b	TATAAGACGAACAAAAGGTTTG	3'	Diff	gp1b	(((((......(((.(((((((..((((((((((.(((..((((((((.......))))))))..))).))))))))))..))))))).)))(((....))).)))))	81	51.9	-39.4	39	126	34	36	34	33	42.913	128.5	57.347	47.3841	22.7457	18.0499	middle
97	144	mml-miR-208a-5p	GAGCTTTTGGCCCGGGTTATAC	22	chr7	+	21149875	21149957	ttcctgtgacgggcGAGCTTTTGGCCCGGGTTATACctgatgctcacgtATAAGACGAGCAAAAAGCTTGTtggtcagaggag	11	bta-mir-208a,hsa-mir-208a,cja-mir-208a-1,cja-mir-208a-2,mml-mir-208a,ppy-mir-208a,ptr-mir-208a,mmu-mir-208a,rno-mir-208a,cpo-mir-208a,dno-mir-208a,	mml-mir-208a	tgacaggcGAGCTTTTGGCCCGGGTTATACctgatgctcacgtATAAGACGAGCAAAAAGCTTGTtggtca	mml-miR-208a-5p	GAGCTTTTGGCCCGGGTTATAC	5'	Yes	gp1b	.((((.((((..((((((((((.((.((..((((((.((.....)).))))))..)).)).))))))))))..)))).)))).	81	51.8	-40	0	6	0	0	5	0	0	6.11904	0	0	3.34496	0	low
97	145	bta-miR-208a	ATAAGACGAGCAAAAAGCTTGT	22	chr7	+	21149875	21149957	ttcctgtgacgggcGAGCTTTTGGCCCGGGTTATACctgatgctcacgtATAAGACGAGCAAAAAGCTTGTtggtcagaggag	11	bta-mir-208a,hsa-mir-208a,cja-mir-208a-1,cja-mir-208a-2,mml-mir-208a,ppy-mir-208a,ptr-mir-208a,mmu-mir-208a,rno-mir-208a,cpo-mir-208a,dno-mir-208a,	bta-mir-208a	tgacgggcgagcttttggcccgggttatacctgatgctcacgtATAAGACGAGCAAAAAGCTTGTtggtca	bta-miR-208a	ATAAGACGAGCAAAAAGCTTGT	3'	Yes	gp1b	.((((.((((..((((((((((.((.((..((((((.((.....)).))))))..)).)).))))))))))..)))).)))).	81	51.8	-40	0	32	0	0	0	0	0	32.6349	0	0	0	0	middle
98	146	pha-miR-210	CTGTGCGTGTGACAGCGGCTGA	22	chr21	+	49499086	49499143	cccctccccaccgcacactgcgctgctccggacccaCTGTGCGTGTGACAGCGGCTGA	7	pha-mir-210-1,pha-mir-210-2,ppa-mir-210,nle-mir-210,oga-mir-210,tch-mir-210,dno-mir-210,	pha-mir-210-1	agcccctgcccaccgcacactgcgctgccccagacccaCTGTGCGTGTGACAGCGGCTGA	pha-miR-210	CTGTGCGTGTGACAGCGGCTGA	3'	Yes	gp1b	.((((...(((((((((.((..(((...)))...)).)))))).)))..)).))....	53	70.7	-15.6	40	170	23	36	117	154	44.0133	173.373	38.7935	47.3841	78.272	84.2328	middle
99	147	chi-miR-211_1ss22CT	TTCCCTTTGTCATCCTTTGCCT	22	chr18	-	26520466	26520575	tcccctgcccatgtgacctgtgggcTTCCCTTTGTCATCCTTTGCCCagggttctgagtggggcagggacagcaaaggggtgctcagtcgtcacctcccacagcacggag	4	chi-mir-211,bta-mir-211,cja-mir-211,mml-mir-211,	chi-mir-211	tcccctggccgtgtgacctgtgggcTTCCCTTTGTCATCCTTTGCCCagggttctgagtggggcagggacagcaaaggggtgctcagtcgtcacctcccacagcacggag	chi-miR-211	TTCCCTTTGTCATCCTTTGCCC	5'	Diff	gp1b	..((.(((....(((((...(((((..((((((((..(((((.((((.............)))))))))..))))))))..)))))...)))))........))).))..	106	61.8	-44	7	914	24	27	16	28.5	7.70232	932.133	40.4802	35.5381	10.7039	15.5885	middle
100	148	bta-miR-212	ACCTTGGCTCTAGACTGCTTACT	23	chr11	-	22689763	22689862	tgcccgggcagcgcgccggcACCTTGGCTCTAGACTGCTTACTgcccgggccgccctcagTAACAGTCTCCAGTCACGGCCAccgacgcctggccccgcc	11	bta-mir-212,mml-mir-212,hsa-mir-212,mmr-mir-212,nle-mir-212,oga-mir-212,cgr-mir-212,mmu-mir-212,rno-mir-212,cpo-mir-212,ssc-mir-212,	bta-mir-212	cggagccaccctgcccgggcagcgcgccggcACCTTGGCTCTAGACTGCTTACTgcccgggccgccctcagtaacagtctccagtcacggccaccgacgcctggccccgcc	bta-miR-212	ACCTTGGCTCTAGACTGCTTACT	5'	Yes	gp1b	.((..((((((.(((.(((..((.(((((..((((((.((((((...(((...))).))))))))))))..))))).))...))).)))))).))).)).	98	72	-44.4	35	33	28	16	43	47	38.5116	33.6547	47.2269	21.0596	28.7666	25.7074	middle
100	149	mml-miR-212-3p_R+1_1ss17GC	TAACAGTCTCCAGTCACGGCCA	22	chr11	-	22689763	22689862	tgcccgggcagcgcgccggcACCTTGGCTCTAGACTGCTTACTgcccgggccgccctcagTAACAGTCTCCAGTCACGGCCAccgacgcctggccccgcc	11	bta-mir-212,mml-mir-212,hsa-mir-212,mmr-mir-212,nle-mir-212,oga-mir-212,cgr-mir-212,mmu-mir-212,rno-mir-212,cpo-mir-212,ssc-mir-212,	mml-mir-212	cggggcaccccgcccggacagcgcgccggcACCTTGGCTCTAGACTGCTTACTgcccgggccgccctcagTAACAGTCTCCAGTCAGGGCCaccgacgcctggccccgcc	mml-miR-212-3p	TAACAGTCTCCAGTCAGGGCC	3'	Diff	gp1b	.((..((((((.(((.(((..((.(((((..((((((.((((((...(((...))).))))))))))))..))))).))...))).)))))).))).)).	98	72	-44.4	0	0	9	5	18	29	0	0	15.1801	6.58112	12.0419	15.862	middle
101	150	chi-miR-214-5p	TGCCTGTCTACACTTGCTGTGC	22	chr12	-	37770237	37770348	ggcctggctggacggagttgtcatgtgtcTGCCTGTCTACACTTGCTGTGCagaacatccgctcacctgtACAGCAGGCACAGACAGGCAGTcacatgacaacccagcctga	25	chi-mir-214,bta-mir-214,ssc-mir-214,age-mir-214,sla-mir-214,mml-mir-214,mne-mir-214,ggo-mir-214,hsa-mir-214,ppa-mir-214,ptr-mir-214,ppy-mir-214,mmu-mir-214,cja-mir-214,sbo-mir-214,pha-mir-214,mmr-mir-214,dma-mir-214,nle-mir-214,oga-mir-214,cpo-mir-214,dno-mir-214,oan-mir-214,cgr-mir-214,rno-mir-214,	chi-mir-214	ggcctggctggacggagttgtcatgtgtcTGCCTGTCTACACTTGCTGTGCagaacatccgctcacctgTACAGCAGGCACAGACAGGCagtcacatgacaacccagcctga	chi-miR-214-5p	TGCCTGTCTACACTTGCTGTGC	5'	Yes	gp1b	.....((((((.....(((((((((((.((((((((((...((((((((((((.............))))))))))))...)))))))))).)))))))))))))))))...	104	57.1	-67.6	84	38	59	98	269	260	92.4279	38.7539	99.5139	128.99	179.959	142.211	middle
101	151	chi-miR-214-3p_L-1R+3	ACAGCAGGCACAGACAGGCAGT	22	chr12	-	37770237	37770348	ggcctggctggacggagttgtcatgtgtcTGCCTGTCTACACTTGCTGTGCagaacatccgctcacctgtACAGCAGGCACAGACAGGCAGTcacatgacaacccagcctga	25	chi-mir-214,bta-mir-214,ssc-mir-214,age-mir-214,sla-mir-214,mml-mir-214,mne-mir-214,ggo-mir-214,hsa-mir-214,ppa-mir-214,ptr-mir-214,ppy-mir-214,mmu-mir-214,cja-mir-214,sbo-mir-214,pha-mir-214,mmr-mir-214,dma-mir-214,nle-mir-214,oga-mir-214,cpo-mir-214,dno-mir-214,oan-mir-214,cgr-mir-214,rno-mir-214,	chi-mir-214	ggcctggctggacggagttgtcatgtgtcTGCCTGTCTACACTTGCTGTGCagaacatccgctcacctgTACAGCAGGCACAGACAGGCagtcacatgacaacccagcctga	chi-miR-214-3p	TACAGCAGGCACAGACAGGC	3'	Diff	gp1b	.....((((((.....(((((((((((.((((((((((...((((((((((((.............))))))))))))...)))))))))).)))))))))))))))))...	104	57.1	-67.6	4914	3117	3930	4801	11959	14560	5407.03	3178.84	6628.64	6319.2	8000.47	7963.83	middle
102	152	chi-miR-216b_R-1	AAATCTCTGCAGGCAAATGTGA	22	chr3	+	68022706	68022804	cttcaaagtggcagactggaAAATCTCTGCAGGCAAATGTGAtgtcactaaagaaatcacacacttacccgtagagattctacagtctgacatcttcaa	11	chi-mir-216b,bta-mir-216b,cja-mir-216b,mml-mir-216b,ppy-mir-216b,hsa-mir-216b,ptr-mir-216b,cgr-mir-216b,mmu-mir-216b,cpo-mir-216b,dno-mir-216b,	chi-mir-216b	gtggcagactggaAAATCTCTGCAGGCAAATGTGATgtcactaaagaaatcacacacttacccgtagagattctacagtctgacat	chi-miR-216b	AAATCTCTGCAGGCAAATGTGAT	5'	Diff	gp1b	.......(((.(((((((...(((((((((.((....((((((.((......)).))))))......)).)))))))))...))))))).)))......	86	41.4	-34.6	0	6	0	0	6	0	0	6.11904	0	0	4.01395	0	low
103	153	oan-miR-218-3p_R+1_1ss12TC	AAACATGGTTCCGTCAAGCAC	21	chr6	+	39996753	39996915	ttggcctagtggatggtgtagtggttatgtagcgagattttctgttgtgcttgatctaaccatgtggttgccaggtatgagtaAAACATGGTTCCGTCAAGCACcatggaacgtcacgcagctttctacagcatgacaagctgctgaggcttaaatcaggatt	25	bta-mir-218-1,age-mir-218,lla-mir-218-1,sla-mir-218-1,ggo-mir-218,hsa-mir-218-1,ppa-mir-218-1,ptr-mir-218-1,ppy-mir-218-1,cja-mir-218,mml-mir-218-1,mne-mir-218-1,lca-mir-218,mmr-mir-218a,dno-mir-218-1,nle-mir-218-1,cpo-mir-218-1,tch-mir-218-2,tch-mir-218-1,oga-mir-218a,oan-mir-218-1,mmu-mir-218-1,rno-mir-218a-1,ssc-mir-218-1,ssc-mir-218-2,	oan-mir-218-1	gcagtattgacggtttagcgagattttctgTTGTGCTTGATCTAACCATGTggttgcaaggtatgagtaAAACATGGTTCTGTCAAGCAccatggaaagtcacgcagctttctacagc	oan-miR-218-3p	AAACATGGTTCTGTCAAGCA	3'	Diff	gp1b	..(((((((..((((.(((((.((((.....(((.((..(((..(.(((((((((..((((((((..((((((....)).)))).))))))))..))))))))).)..)))..)).)))))))..))))).)))......)..)).)))))............	149	46	-60.3	10	12	6	0	7	9	11.0033	12.2381	10.1201	0	4.68294	4.9227	middle
104	154	chi-miR-222-3p_R+1	AGCTACATCTGGCTACTGGGTCTCT	25	chrX	-	42557099	42557209	agctgctggaatgtgtaggtaccctcaatggctcagtagccagtgtagatcctgtcttttgtaatcagtAGCTACATCTGGCTACTGGGTCTCTgatggcatcttctacct	22	chi-mir-222,bta-mir-222,age-mir-222,cja-mir-222-2,pha-mir-222,mml-mir-222,ggo-mir-222,ptr-mir-222,hsa-mir-222,ppy-mir-222,ppa-mir-222,nle-mir-222,mmr-mir-222,dma-mir-222,oga-mir-222,cgr-mir-222,mmu-mir-222,rno-mir-222,cpo-mir-222,dno-mir-222,tch-mir-222,ssc-mir-222,	chi-mir-222	cagctgctggaatgtgtaggtaccctcaatggctcagtagccagtgtagatcctgtcttttgtaatcagtAGCTACATCTGGCTACTGGGTCTCtgatggcatcttctacct	chi-miR-222-3p	AGCTACATCTGGCTACTGGGTCTC	3'	Diff	gp1b	............(((.((((.((.(((..(((((((((((((((((((...(((...........)))...))))).))))))))))))))..))).)).))))..)))..	97	47.7	-43	760	810	509	344	852	1138	836.252	826.07	858.518	452.781	569.981	622.447	middle
105	155	chi-miR-223-3p	TGTCAGTTTGTCAAATACCCCA	22	chrX	+	46023631	46023750	ccctggcccagccttctgcagtgccatgctctgtgtatttgacaagctgagttggacactccatgtagtagTGTCAGTTTGTCAAATACCCCAagtgcggcatatgcctagcagctccag	13	chi-mir-223,bta-mir-223,sla-mir-223,cja-mir-223,mml-mir-223,ggo-mir-223,hsa-mir-223,ppa-mir-223,ptr-mir-223,ppy-mir-223,cpo-mir-223,ssc-mir-223,dno-mir-223,	chi-mir-223	ccagccttctgcagtgccatgctcTGTGTATTTGACAAGCTGAGTTGgacactccatgtagtagTGTCAGTTTGTCAAATACCCCAagtgcggcatatgcctagcag	chi-miR-223-3p	TGTCAGTTTGTCAAATACCCCA	3'	Yes	gp1b	..((((...(((((...((((((((..(((.((.((((((((((((((((.....((((.....)).))....))))))))))))))))..)))))..))))).)))..))..)))))))	118	52.5	-41.6	21	30	0	31	50	90	23.107	30.5952	0	40.803	33.4496	49.227	middle
106	156	chi-miR-224-5p	CAAGTCACTAGTGGTTCCGTTT	22	chrX	+	79046383	79046477	aaggcccatgggctttCAAGTCACTAGTGGTTCCGTTTagtagatggttgtacattgtttcaaAATGGTACCCTAGTGACTACAaagccccagag	16	chi-mir-224,bta-mir-224,cja-mir-224,mml-mir-224,mne-mir-224,ggo-mir-224,hsa-mir-224,ppa-mir-224,ptr-mir-224,ppy-mir-224,nle-mir-224,oga-mir-224,mmu-mir-224,rno-mir-224,cpo-mir-224,ssc-mir-224,	chi-mir-224	gggctttCAAGTCACTAGTGGTTCCGTTTagtagatggttgtacattgtttcaAAATGGTACCCTAGTGACTACAaagccc	chi-miR-224-5p	CAAGTCACTAGTGGTTCCGTTT	5'	Yes	gp1b	.........(((((((..(((((((((.(((.((((((....((((......))))......)))))).))))))))))))..))))))).....	81	45.3	-37.3	1314	1496	1022	2099	4227	5194	1445.84	1525.68	1723.78	2762.76	2827.83	2840.94	middle
106	157	chi-miR-224-3p_L-1	AATGGTACCCTAGTGACTACA	21	chrX	+	79046383	79046477	aaggcccatgggctttCAAGTCACTAGTGGTTCCGTTTagtagatggttgtacattgtttcaaAATGGTACCCTAGTGACTACAaagccccagag	16	chi-mir-224,bta-mir-224,cja-mir-224,mml-mir-224,mne-mir-224,ggo-mir-224,hsa-mir-224,ppa-mir-224,ptr-mir-224,ppy-mir-224,nle-mir-224,oga-mir-224,mmu-mir-224,rno-mir-224,cpo-mir-224,ssc-mir-224,	chi-mir-224	gggctttCAAGTCACTAGTGGTTCCGTTTagtagatggttgtacattgtttcaAAATGGTACCCTAGTGACTACAaagccc	chi-miR-224-3p	AAATGGTACCCTAGTGACTACA	3'	Diff	gp1b	.........(((((((..(((((((((.(((.((((((....((((......))))......)))))).))))))))))))..))))))).....	81	45.3	-37.3	0	0	0	0	0	7	0	0	0	0	0	3.82876	low
107	158	bta-miR-296-5p_R+2_1ss9CT	GAGGGCCCTCCCCAATCCTGT	21	chr13	+	56861853	56861931	aggacccttccgGAGGGCCCCCCCCAATCCTGTtgtgcttggttcagAGGGTTGGGCGGAGGCTTTCCtgaagggtctg	6	chi-mir-296,bta-mir-296,ptr-mir-296,ppy-mir-296,tch-mir-296,ssc-mir-296,	bta-mir-296	aggacccttccgGAGGGCCCCCCCCAATCCTgttgtgcttggttcaGAGGGTTGGGCGGAGGCTTTCCtgaagggtct	bta-miR-296-5p	GAGGGCCCCCCCCAATCCT	5'	Diff	gp1b	.(((((((((.(((..(((.(((((((((((.(((..(...)..)))))))))))).)).)))..))).))))))))).	77	63.3	-48.8	18	12	0	0	9	11	19.806	12.2381	0	0	6.02093	6.01663	middle
107	159	chi-miR-296-3p_R-1	AGGGTTGGGCGGAGGCTTTCC	21	chr13	+	56861853	56861931	aggacccttccgGAGGGCCCCCCCCAATCCTGTtgtgcttggttcagAGGGTTGGGCGGAGGCTTTCCtgaagggtctg	6	chi-mir-296,bta-mir-296,ptr-mir-296,ppy-mir-296,tch-mir-296,ssc-mir-296,	chi-mir-296	aggacccttccggagggccccccccaatcctgttgtgcttggttcagAGGGTTGGGCGGAGGCTTTCCTgaagggtctg	chi-miR-296-3p	AGGGTTGGGCGGAGGCTTTCCT	3'	Diff	gp1b	.(((((((((.(((..(((.(((((((((((.(((..(...)..)))))))))))).)).)))..))).))))))))).	77	63.3	-48.8	836	866	549	1218	2190	3172	919.878	883.181	925.985	1603.16	1465.09	1734.98	middle
108	160	chi-miR-301a-5p_R+1	GCTCTGACTTTATTGCACTACT	22	chr11	-	9668828	9668912	actgctaacgaatGCTCTGACTTTATTGCACTACTgtactgtacagctagCAGTGCAATAGTATTGTCAAAGCatctgaaagcag	16	chi-mir-301a,bta-mir-301a,ptr-mir-301a,cja-mir-301a,ggo-mir-301a,ppy-mir-301a,mmr-mir-301a,nle-mir-301a,oga-mir-301a,mml-mir-301a,hsa-mir-301a,cgr-mir-301a,mmu-mir-301a,cpo-mir-301a,dno-mir-301a,ssc-mir-301,	chi-mir-301a	actgctaacgaatGCTCTGACTTTATTGCACTACtgtactttacagctagCAGTGCAATAGTATTGTCAAAGCatctgaaagcag	chi-miR-301a-5p	GCTCTGACTTTATTGCACTAC	5'	Diff	gp1b	.(((((..(..(((((.((((.((((((((((.(((((...))))).....))))))))))....)))).)))))..)..)))))	84	41.2	-30	0	0	0	5	7	20	0	0	0	6.58112	4.68294	10.9393	middle
108	161	chi-miR-301a-3p	CAGTGCAATAGTATTGTCAAAGC	23	chr11	-	9668828	9668912	actgctaacgaatGCTCTGACTTTATTGCACTACTgtactgtacagctagCAGTGCAATAGTATTGTCAAAGCatctgaaagcag	16	chi-mir-301a,bta-mir-301a,ptr-mir-301a,cja-mir-301a,ggo-mir-301a,ppy-mir-301a,mmr-mir-301a,nle-mir-301a,oga-mir-301a,mml-mir-301a,hsa-mir-301a,cgr-mir-301a,mmu-mir-301a,cpo-mir-301a,dno-mir-301a,ssc-mir-301,	chi-mir-301a	actgctaacgaatGCTCTGACTTTATTGCACTACtgtactttacagctagCAGTGCAATAGTATTGTCAAAGCatctgaaagcag	chi-miR-301a-3p	CAGTGCAATAGTATTGTCAAAGC	3'	Yes	gp1b	.(((((..(..(((((.((((.((((((((((.(((((...))))).....))))))))))....)))).)))))..)..)))))	84	41.2	-30	0	7	0	11	0	6	0	7.13888	0	14.4785	0	3.2818	middle
109	162	chi-mir-320-p5_1ss4TG	CGGGTCTTCCCGGAGTCGGG	20	chr2	+	43114117	43114208	cccgcggcgtctcgctcgcctccgccttctcttccCGGTTCTTCCCGGAGTCGGGAAAAGCTGGGTTGAGAGGGCGAaaaaggaagagggga	19	chi-mir-320,bta-mir-320a-1,bta-mir-320a-2,cja-mir-320-1,pha-mir-320a,ppa-mir-320a,mmr-mir-320a-4,mmr-mir-320a-1,mmr-mir-320a-3,nle-mir-320a,oga-mir-320a,mml-mir-320a,hsa-mir-320a,ptr-mir-320a,ppy-mir-320a,mmr-mir-320a-2,mmu-mir-320,rno-mir-320,ssc-mir-320,	chi-mir-320	gcgtctcgctcgcctccgccttctcttcccggttcttcccggagtcgggAAAAGCTGGGTTGAGAGGGCGAaaaaggaagagggga	chi-mir-320-p5	cggttcttcccggagtcggg	5'	New	gp1b	(((..((((.......))))..(((((((((..(((((((.((((((....)))))).)))))))..)))))))))...........)))..	54	64.1	-50.1	164	98	56	76	94	27	180.454	99.9443	94.4538	100.033	62.8852	14.7681	middle
109	163	chi-miR-320-3p	AAAAGCTGGGTTGAGAGGGCGA	22	chr2	+	43114117	43114208	cccgcggcgtctcgctcgcctccgccttctcttccCGGTTCTTCCCGGAGTCGGGAAAAGCTGGGTTGAGAGGGCGAaaaaggaagagggga	19	chi-mir-320,bta-mir-320a-1,bta-mir-320a-2,cja-mir-320-1,pha-mir-320a,ppa-mir-320a,mmr-mir-320a-4,mmr-mir-320a-1,mmr-mir-320a-3,nle-mir-320a,oga-mir-320a,mml-mir-320a,hsa-mir-320a,ptr-mir-320a,ppy-mir-320a,mmr-mir-320a-2,mmu-mir-320,rno-mir-320,ssc-mir-320,	chi-mir-320	gcgtctcgctcgcctccgccttctcttcccggttcttcccggagtcgggAAAAGCTGGGTTGAGAGGGCGAaaaaggaagagggga	chi-miR-320-3p	AAAAGCTGGGTTGAGAGGGCGA	3'	Yes	gp1b	(((..((((.......))))..(((((((((..(((((((.((((((....)))))).)))))))..)))))))))...........)))..	54	64.1	-50.1	15086	15535	11355	13228	26764	38342	16599.6	15843.2	19152.2	17411	17904.9	20971.8	high
110	164	chi-miR-324-5p_R-2	CGCATCCCCTAGGGCATTGGT	21	chr11	-	26568597	26568702	ctgaactggctatgcctcccCGCATCCCCTAGGGCATTGGTgtaaagctggagacccACTGCCCCAGGTGCTGCTGGGggttgtagtctgacccatctgggaagaa	17	chi-mir-324,bta-mir-324,cja-mir-324,mml-mir-324,hsa-mir-324,ppy-mir-324,ggo-mir-324,ptr-mir-324,mmr-mir-324,nle-mir-324,tch-mir-324,cgr-mir-324,mmu-mir-324,rno-mir-324,cpo-mir-324,dno-mir-324,ssc-mir-324,	chi-mir-324	ctgaactggctatgcctcccCGCATCCCCTAGGGCATTGGTGTaaagctggagacccACTGCCCCAGGTGCTGCTGGGggttgtagtctgaccc	chi-miR-324-5p	CGCATCCCCTAGGGCATTGGTGT	5'	Diff	gp1b	.......((((((..(((((.(((...(((.(((((.(((.((..........))))).))))).)))...))).)))))..))))))...(((....))).....	81	59.4	-42	47	36	30	59	130	154	51.7156	36.7142	50.6003	77.6573	86.9689	84.2328	middle
110	165	chi-miR-324-3p_1ss21GT	ACTGCCCCAGGTGCTGCTGGT	21	chr11	-	26568597	26568702	ctgaactggctatgcctcccCGCATCCCCTAGGGCATTGGTgtaaagctggagacccACTGCCCCAGGTGCTGCTGGGggttgtagtctgacccatctgggaagaa	17	chi-mir-324,bta-mir-324,cja-mir-324,mml-mir-324,hsa-mir-324,ppy-mir-324,ggo-mir-324,ptr-mir-324,mmr-mir-324,nle-mir-324,tch-mir-324,cgr-mir-324,mmu-mir-324,rno-mir-324,cpo-mir-324,dno-mir-324,ssc-mir-324,	chi-mir-324	ctgaactggctatgcctcccCGCATCCCCTAGGGCATTGGTGTaaagctggagacccACTGCCCCAGGTGCTGCTGGGggttgtagtctgaccc	chi-miR-324-3p	ACTGCCCCAGGTGCTGCTGGG	3'	Diff	gp1b	.......((((((..(((((.(((...(((.(((((.(((.((..........))))).))))).)))...))).)))))..))))))...(((....))).....	81	59.4	-42	146	121	103	108	326	330	160.648	123.401	173.728	142.152	218.091	180.499	middle
111	166	chi-miR-326-3p_1ss21CT	CCTCTGGGCCCTTCCTCCAGT	21	chr15	-	52724854	52724955	ggagcctcgtctgtctgttgggctggaggcagggcctttgtgaaggcgggttgtgctcagatcgCCTCTGGGCCCTTCCTCCAGCccagaggcggattcacc	13	chi-mir-326,bta-mir-326,ggo-mir-326,hsa-mir-326,ppy-mir-326,ptr-mir-326,cgr-mir-326,mmu-mir-326,rno-mir-326,cpo-mir-326,tch-mir-326,ssc-mir-326,dno-mir-326,	chi-mir-326	ggagCCTCGTCTGTCTGTTGGGCTggaggcagggcctttgtgaaggcgggttgtgctcagatcgCCTCTGGGCCCTTCCTCCAGCccagaggcggattcacc	chi-miR-326-3p	CCTCTGGGCCCTTCCTCCAGC	3'	Diff	gp1b	........((((((((.((((((((((((.(((((((......(((((..(((....)))..)))))..))))))).)))))))))))))))))))).....	89	64.7	-60.3	300	139	122	168	530	739	330.1	141.758	205.774	221.126	354.566	404.208	middle
112	167	chi-miR-328-3p	CTGGCCCTCTCTGCCCTTCCGT	22	chr14	-	34186310	34186403	ctgtttcggagcctggagcgggggggcaggaggggctcagggagatagtgtgtgctgcccCTGGCCCTCTCTGCCCTTCCGTcccccgttcctg	11	chi-mir-328,bta-mir-328,cja-mir-328,hsa-mir-328,ppa-mir-328,ptr-mir-328,ppy-mir-328,cgr-mir-328,mmu-mir-328,ssc-mir-328,dno-mir-328,	chi-mir-328	ctgtttcggagcctggagcgggggggcaggaggggctcagggagatagtgtgtgctgcccCTGGCCCTCTCTGCCCTTCCGTcccccgttcctg	chi-miR-328-3p	CTGGCCCTCTCTGCCCTTCCGT	3'	Yes	gp1b	.......(((((..((..(((..((((((..(((((.(((((...((((....)))).))))))))))..))))))..)))..))..)))))..	85	69.1	-58.8	3385	2924	2255	2100	3680	4476	3724.62	2982.01	3803.45	2764.07	2461.89	2448.22	middle
113	168	chi-miR-330-5p_R+1	TCTCTGGGCCTGTGTCTTAGG	21	chr14	-	52295488	52295627	ttccaggatcgcgtccctgccacttcgtgctgtgtgatctttggcgatcactgccTCTCTGGGCCTGTGTCTTAGGctctgcaagatcaaccgaGCAAAGCACACGGCCTGCAGAGAggcagcgctccgctccttactcg	16	chi-mir-330,bta-mir-330,cja-mir-330,mml-mir-330,hsa-mir-330,ppy-mir-330,ggo-mir-330,ptr-mir-330,oga-mir-330,tch-mir-330,cgr-mir-330,mmu-mir-330,rno-mir-330,cpo-mir-330,ssc-mir-330,dno-mir-330,	chi-mir-330	tcgtgctgtgtgatctttggcgatcactgccTCTCTGGGCCTGTGTCTTAGgctctgcaagatcaaccgagCAAAGCACACGGCCTGCAGAGAggcagcgctccgctc	chi-miR-330-5p	TCTCTGGGCCTGTGTCTTAG	5'	Diff	gp1b	....((((..(((....)))......((((...((((((......)))))).(((((((((((((((((.(((..((((.............)))).))))))).))))..))))))))).)))).....))))......	68	59.3	-53.1	0	26	0	5	18	23	0	26.5158	0	6.58112	12.0419	12.5802	middle
113	169	chi-miR-330-3p_L+1	GCAAAGCACACGGCCTGCAGAGA	23	chr14	-	52295488	52295627	ttccaggatcgcgtccctgccacttcgtgctgtgtgatctttggcgatcactgccTCTCTGGGCCTGTGTCTTAGGctctgcaagatcaaccgaGCAAAGCACACGGCCTGCAGAGAggcagcgctccgctccttactcg	16	chi-mir-330,bta-mir-330,cja-mir-330,mml-mir-330,hsa-mir-330,ppy-mir-330,ggo-mir-330,ptr-mir-330,oga-mir-330,tch-mir-330,cgr-mir-330,mmu-mir-330,rno-mir-330,cpo-mir-330,ssc-mir-330,dno-mir-330,	chi-mir-330	tcgtgctgtgtgatctttggcgatcactgccTCTCTGGGCCTGTGTCTTAGgctctgcaagatcaaccgagCAAAGCACACGGCCTGCAGAGAggcagcgctccgctc	chi-miR-330-3p	CAAAGCACACGGCCTGCAGAGA	3'	Diff	gp1b	....((((..(((....)))......((((...((((((......)))))).(((((((((((((((((.(((..((((.............)))).))))))).))))..))))))))).)))).....))))......	68	59.3	-53.1	72	87	65	52	181	291	79.2239	88.726	109.634	68.4437	121.088	159.167	middle
114	170	chi-miR-331-5p_R+1	TCTAGGTATGGTCCCAGGGATC	22	chr3	+	131317002	131317112	cactcccaaggagtttggttttgtttgggtttgtTCTAGGTATGGTCCCAGGGATCccagatcaaaccagGCCCCTGGGCCTATCCTAGAACcaacctaaactcgcgcatc	15	chi-mir-331,bta-mir-331,cja-mir-331,mml-mir-331,ggo-mir-331,hsa-mir-331,ptr-mir-331,ppy-mir-331,nle-mir-331,cgr-mir-331,mmu-mir-331,rno-mir-331,cpo-mir-331,ssc-mir-331,dno-mir-331,	chi-mir-331	cactcccaaggagtttggttttgtttgggtttgtTCTAGGTATGGTCCCAGGGATcccagatcaaaccaggCCCCTGGGCCTATCCTAGAACcaacctaaactcgcgcatc	chi-miR-331-5p	TCTAGGTATGGTCCCAGGGAT	5'	Diff	gp1b	.(((((...))))).((((...(((((((((.((((((((.((((.(((((((..(.............)..))))))).)))))))))))).)))))))))..)).))..	94	52.3	-48.6	319	237	230	385	665	885	351.006	241.702	387.935	506.747	444.88	484.065	middle
114	171	chi-miR-331-3p_L+1	GCCCCTGGGCCTATCCTAGAAC	22	chr3	+	131317002	131317112	cactcccaaggagtttggttttgtttgggtttgtTCTAGGTATGGTCCCAGGGATCccagatcaaaccagGCCCCTGGGCCTATCCTAGAACcaacctaaactcgcgcatc	15	chi-mir-331,bta-mir-331,cja-mir-331,mml-mir-331,ggo-mir-331,hsa-mir-331,ptr-mir-331,ppy-mir-331,nle-mir-331,cgr-mir-331,mmu-mir-331,rno-mir-331,cpo-mir-331,ssc-mir-331,dno-mir-331,	chi-mir-331	cactcccaaggagtttggttttgtttgggtttgtTCTAGGTATGGTCCCAGGGATcccagatcaaaccaggCCCCTGGGCCTATCCTAGAACcaacctaaactcgcgcatc	chi-miR-331-3p	CCCCTGGGCCTATCCTAGAAC	3'	Diff	gp1b	.(((((...))))).((((...(((((((((.((((((((.((((.(((((((..(.............)..))))))).)))))))))))).)))))))))..)).))..	94	52.3	-48.6	5497	4735	3438	3270	6624	9581	6048.53	4828.94	5798.79	4304.06	4431.4	5240.48	middle
115	172	chi-miR-335-5p	TCAAGAGCAATAACGAAAAAT	21	chr4	+	94281493	94281584	cttttgggcgggggTCAAGAGCAATAACGAAAAATgtttgtcataaaccgTTTTTCATTATTGCTCCTGACCtcctctcatttgctgtattc	14	chi-mir-335,bta-mir-335,cja-mir-335,mml-mir-335,ggo-mir-335,hsa-mir-335,ptr-mir-335,ppy-mir-335,mmu-mir-335,rno-mir-335,cpo-mir-335,tch-mir-335,dno-mir-335,ssc-mir-335,	chi-mir-335	cttttgggcgggggTCAAGAGCAATAACGAAAAATgtttgtcataaaccgTTTTTCATTATTGCTCCTGACCtcctctcatttgctgtattc	chi-miR-335-5p	TCAAGAGCAATAACGAAAAAT	5'	Yes	gp1b	....((((.((((((((.(((((((((.((((((((.((......)).)))))))).))))))))).)))))))).))))............	76	41.3	-39.5	119	274	69	242	373	401	130.94	279.436	116.381	318.526	249.534	219.333	middle
115	173	chi-miR-335-3p	TTTTTCATTATTGCTCCTGACC	22	chr4	+	94281493	94281584	cttttgggcgggggTCAAGAGCAATAACGAAAAATgtttgtcataaaccgTTTTTCATTATTGCTCCTGACCtcctctcatttgctgtattc	14	chi-mir-335,bta-mir-335,cja-mir-335,mml-mir-335,ggo-mir-335,hsa-mir-335,ptr-mir-335,ppy-mir-335,mmu-mir-335,rno-mir-335,cpo-mir-335,tch-mir-335,dno-mir-335,ssc-mir-335,	chi-mir-335	cttttgggcgggggTCAAGAGCAATAACGAAAAATgtttgtcataaaccgTTTTTCATTATTGCTCCTGACCtcctctcatttgctgtattc	chi-miR-335-3p	TTTTTCATTATTGCTCCTGACC	3'	Yes	gp1b	....((((.((((((((.(((((((((.((((((((.((......)).)))))))).))))))))).)))))))).))))............	76	41.3	-39.5	32	49	36	56	283	343	35.2106	49.9721	60.7203	73.7086	189.325	187.609	middle
116	174	bta-miR-339b_R+2	TCCCTGTCCTCCAGGAGCTCAC	22	chr24	+	41483874	41483951	ggggcagccgctgTCCCTGTCCTCCAGGAGCTCACttggtccggccgtgCGCTCCTCGAGGCCAGAGCCCgcgtctgc	1	bta-mir-339a,	bta-mir-339a	ggggcagccgctgTCCCTGTCCTCCAGGAGCTCacttggtccggccgtgcgctcctcgaggccagagcccgtgtctgc	bta-miR-339b	TCCCTGTCCTCCAGGAGCTC	5'	Diff	gp1b	...((((.(((.((..(((.((((.((((((.(((..((.....))))).)))))).)))).))).))..))).))))	75	73.1	-36	48500.5	38740.5	29351	31163	88154.5	93132	53366.7	39509.1	49505.6	41017.5	58974.6	50940	high
116	175	bta-mir-339a-p3	CGCTCCTCGAGGCCAGAGCCC	21	chr24	+	41483874	41483951	ggggcagccgctgTCCCTGTCCTCCAGGAGCTCACttggtccggccgtgCGCTCCTCGAGGCCAGAGCCCgcgtctgc	1	bta-mir-339a,	bta-mir-339a	ggggcagccgctgTCCCTGTCCTCCAGGAGCTCacttggtccggccgtgcgctcctcgaggccagagcccgtgtctgc	bta-mir-339a-p3	cgctcctcgaggccagagccc	3'	New	gp1b	...((((.(((.((..(((.((((.((((((.(((..((.....))))).)))))).)))).))).))..))).))))	75	73.1	-36	263	183	146	121	299	318	289.387	186.631	246.255	159.263	200.029	173.935	middle
117	176	bta-miR-339b	TCCCTGTCCTCCAGGAGCTC	20	chr5	-	14834018	14834075	TCCCAGTCCTCCAGGAGCTCcaggtctggggcgtgtgcggggattcctgcaggaggga	1	bta-mir-339b,	bta-mir-339b	TCCCTGTCCTCCAGGAGCTCcaggtctggggtgggtgtggggatttctgcaggaggga	bta-miR-339b	TCCCTGTCCTCCAGGAGCTC	5'	Yes	gp1b	......((((((....((((((....))))))...((((((....)))))))))))).	51	67.2	-27.3	8757.5	5937.5	5397	5645	12602.5	12707	9636.16	6055.3	9102.99	7430.09	8430.97	6950.3	high
118	177	chi-miR-340-5p	TTATAAAGCAATGAGACTGATT	22	chr5	+	935975	936080	gtttgtacctggtgtgaTTATAAAGCAATGAGACTGATTgtcatgtgtcgtttgtgggaTCCGTCTCAGTTACTTTATAGCCatacctggtatcttacaccacaga	22	chi-mir-340,bta-mir-340,cja-mir-340,pha-mir-340,mmr-mir-340,mml-mir-340,ggo-mir-340,hsa-mir-340,ppa-mir-340,dma-mir-340,nle-mir-340,ptr-mir-340,ppy-mir-340,oga-mir-340,cgr-mir-340,mmu-mir-340,rno-mir-340-2,rno-mir-340-1,cpo-mir-340,ssc-mir-340-2,ssc-mir-340-1,dno-mir-340,	chi-mir-340	gtttgtacctggtgtgaTTATAAAGCAATGAGACTGATTgtcatgtgtcgtttgtgggaTCCGTCTCAGTTACTTTATAGCcatacctggtatcttataccacaga	chi-miR-340-5p	TTATAAAGCAATGAGACTGATT	5'	Yes	gp1b	((..(((((.((((((..(((((((...((((((.((((..((.........))...)))).))))))....)))))))..)))))).)))))...))........	98	41.5	-33.7	104	240	64	40	63	96	114.435	244.762	107.947	52.649	42.1465	52.5087	middle
118	178	chi-miR-340-3p_R+1	TCCGTCTCAGTTACTTTATAGCC	23	chr5	+	935975	936080	gtttgtacctggtgtgaTTATAAAGCAATGAGACTGATTgtcatgtgtcgtttgtgggaTCCGTCTCAGTTACTTTATAGCCatacctggtatcttacaccacaga	22	chi-mir-340,bta-mir-340,cja-mir-340,pha-mir-340,mmr-mir-340,mml-mir-340,ggo-mir-340,hsa-mir-340,ppa-mir-340,dma-mir-340,nle-mir-340,ptr-mir-340,ppy-mir-340,oga-mir-340,cgr-mir-340,mmu-mir-340,rno-mir-340-2,rno-mir-340-1,cpo-mir-340,ssc-mir-340-2,ssc-mir-340-1,dno-mir-340,	chi-mir-340	gtttgtacctggtgtgaTTATAAAGCAATGAGACTGATTgtcatgtgtcgtttgtgggaTCCGTCTCAGTTACTTTATAGCcatacctggtatcttataccacaga	chi-miR-340-3p	TCCGTCTCAGTTACTTTATAGC	3'	Diff	gp1b	((..(((((.((((((..(((((((...((((((.((((..((.........))...)))).))))))....)))))))..)))))).)))))...))........	98	41.5	-33.7	11	26	12	10	31	40	12.1037	26.5158	20.2401	13.1622	20.7387	21.8786	middle
119	179	chi-miR-342-5p	AGGGGTGCTATCTGTGGTTGAGG	23	chr18	+	63718035	63718116	cgaggcgAGGGGTGCTATCTGTGGTTGAGGacacggcaaatggaactgTCTCACACAGAAATCGCACCCATCtcctcggccc	3	chi-mir-342,bta-mir-342,oga-mir-342,	chi-mir-342	cgaggcgAGGGGTGCTATCTGTGGTTGAGGacacggcaaatggaactgTCTCACACAGAAATCGCACCCAtctcctcggccc	chi-miR-342-5p	AGGGGTGCTATCTGTGGTTGAGG	5'	Yes	gp1b	(((((.((.((((((..((((((..((((...((((.........))))))))))))))....)))))).)).)))))....	78	58.5	-34.3	9	53	15	13	30	86	9.90299	54.0515	25.3001	17.1109	20.0698	47.0391	middle
119	180	chi-miR-342-3p_R+2	TCTCACACAGAAATCGCACCCATC	24	chr18	+	63718035	63718116	cgaggcgAGGGGTGCTATCTGTGGTTGAGGacacggcaaatggaactgTCTCACACAGAAATCGCACCCATCtcctcggccc	3	chi-mir-342,bta-mir-342,oga-mir-342,	chi-mir-342	cgaggcgAGGGGTGCTATCTGTGGTTGAGGacacggcaaatggaactgTCTCACACAGAAATCGCACCCAtctcctcggccc	chi-miR-342-3p	TCTCACACAGAAATCGCACCCA	3'	Diff	gp1b	(((((.((.((((((..((((((..((((...((((.........))))))))))))))....)))))).)).)))))....	78	58.5	-34.3	6523	5295	2851	7927	19897	32241	7177.47	5400.05	4808.71	10433.7	13310.9	17634.7	high
120	181	chi-miR-345-5p	GCTGACTCCTAGTCCAGTGCT	21	chr18	+	63883630	63883730	gagacccaaacccaggtctGCTGACTCCTAGTCCAGTGCTtgtgatggctggtgggcCCTGAACTAGGGGTCTGGAGGcctgggtttgaatatcaccagcc	6	chi-mir-345,bta-mir-345,mmr-mir-345,cgr-mir-345,ssc-mir-345-1,ssc-mir-345-2,	chi-mir-345	gagacccaaacccaggtctGCTGACTCCTAGTCCAGTGCTtgtgatggctggtgggCCCTGAACTAGGGGTCTGGAGGcctgggtttgaatatcaccagcc	chi-miR-345-5p	GCTGACTCCTAGTCCAGTGCT	5'	Yes	gp1b	((....(((((((((((((.((((((((((((.(((.(((..(........)..))).))).)))))))))).)))))))))))))))....)).......	94	58.4	-51.3	485	363	360	369	714	617	533.661	370.202	607.203	485.687	477.66	337.478	middle
120	182	chi-miR-345-3p_L-1_1ss22GT	CCTGAACTAGGGGTCTGGAGT	21	chr18	+	63883630	63883730	gagacccaaacccaggtctGCTGACTCCTAGTCCAGTGCTtgtgatggctggtgggcCCTGAACTAGGGGTCTGGAGGcctgggtttgaatatcaccagcc	6	chi-mir-345,bta-mir-345,mmr-mir-345,cgr-mir-345,ssc-mir-345-1,ssc-mir-345-2,	chi-mir-345	gagacccaaacccaggtctGCTGACTCCTAGTCCAGTGCTtgtgatggctggtgggCCCTGAACTAGGGGTCTGGAGGcctgggtttgaatatcaccagcc	chi-miR-345-3p	CCCTGAACTAGGGGTCTGGAGG	3'	Diff	gp1b	((....(((((((((((((.((((((((((((.(((.(((..(........)..))).))).)))))))))).)))))))))))))))....)).......	94	58.4	-51.3	264	259	153	193	439	593	290.488	264.138	258.061	254.031	293.687	324.351	middle
121	183	chi-miR-346-5p	TGTCTGCCCGCATGCCTGCCTCT	23	chr25	-	40603023	40603132	ggtctctgtgttgggcgtcTGTCTGCCCGCATGCCTGCCTCTctgttgctctgaaggaggcaggggctgggcttgcagctgcctgggcagagcagatcctgcgtgggaca	10	chi-mir-346,bta-mir-346,mml-mir-346,ggo-mir-346,hsa-mir-346,ppy-mir-346,ptr-mir-346,mmu-mir-346,rno-mir-346,cpo-mir-346,	chi-mir-346	ggtctctgtgttgggcgtcTGTCTGCCCGCATGCCTGCCTCTctgttgctctgaaggaggcaggggctgggcttgcagctgcctgggcagagcggatcctgcgtgggaca	chi-miR-346-5p	TGTCTGCCCGCATGCCTGCCTCT	5'	Yes	gp1b	.(((.(..((..((..((((((((((((((...((((((((.((..........)))))))))).((((......)))).))..))))))).)))))))..))..)))).	108	64.5	-53.4	0	0	7	0	30	15	0	0	11.8067	0	20.0698	8.20449	middle
122	184	chi-miR-361-5p	TTATCAGAATCTCCAGGGGTAC	22	chrX	-	73739805	73739900	cctgggatttgggagcTTATCAGAATCTCCAGGGGTACttataatttgaaaaagTCCCCCAGGTGTGATTCTGATTTgcttccttctcctcctcct	18	chi-mir-361,bta-mir-361,pha-mir-361,mml-mir-361,hsa-mir-361,ppy-mir-361,ggo-mir-361,ptr-mir-361,mmr-mir-361,nle-mir-361,oga-mir-361,cgr-mir-361,mmu-mir-361,rno-mir-361,cpo-mir-361,tch-mir-361,ssc-mir-361,dno-mir-361,	chi-mir-361	cctgggatttgggagcTTATCAGAATCTCCAGGGGTACttataatttgaaaaagTCCCCCAGGTGTGATTCTGATTtgcttccttctcctcctcct	chi-miR-361-5p	TTATCAGAATCTCCAGGGGTAC	5'	Yes	gp1b	...((((...((((((..(((((((((.((.((((.((((...........)))).)))).))...)))))))))..))))))...))))......	87	45.8	-39	1869	1654	907	1945	3934	5400	2056.52	1686.81	1529.81	2560.06	2631.81	2953.62	middle
122	185	chi-miR-361-3p_R+1	TCCCCCAGGTGTGATTCTGATTT	23	chrX	-	73739805	73739900	cctgggatttgggagcTTATCAGAATCTCCAGGGGTACttataatttgaaaaagTCCCCCAGGTGTGATTCTGATTTgcttccttctcctcctcct	18	chi-mir-361,bta-mir-361,pha-mir-361,mml-mir-361,hsa-mir-361,ppy-mir-361,ggo-mir-361,ptr-mir-361,mmr-mir-361,nle-mir-361,oga-mir-361,cgr-mir-361,mmu-mir-361,rno-mir-361,cpo-mir-361,tch-mir-361,ssc-mir-361,dno-mir-361,	chi-mir-361	cctgggatttgggagcTTATCAGAATCTCCAGGGGTACttataatttgaaaaagTCCCCCAGGTGTGATTCTGATTtgcttccttctcctcctcct	chi-miR-361-3p	TCCCCCAGGTGTGATTCTGATT	3'	Diff	gp1b	...((((...((((((..(((((((((.((.((((.((((...........)))).)))).))...)))))))))..))))))...))))......	87	45.8	-39	2201	2748	1465	2094	3262	5167	2421.83	2802.52	2470.98	2756.17	2182.25	2826.17	middle
123	186	chi-miR-363-5p_R+1	CGGGTGGATCACGATGCAATTTT	23	chrX	+	95608593	95608720	gttctgatatttgatcattgtaaaatgacctgttttgctgttgtCGGGTGGATCACGATGCAATTTTgattagtataataggagaaaAATTGCACGGTATCCATCTGCGaaccgcaggacccttgttg	14	chi-mir-363,bta-mir-363,cja-mir-363,mml-mir-363,ppy-mir-363,ggo-mir-363,hsa-mir-363,oan-mir-363,rno-mir-363,cpo-mir-363,tch-mir-363,dno-mir-363,ssc-mir-363-2,ssc-mir-363-1,	chi-mir-363	ttgtaaaatgacctgttttgctgttgtCGGGTGGATCACGATGCAATTTtgattagtataataggagaaaAATTGCACGGTATCCATCTGCGaaccgcaggacccttgttg	chi-miR-363-5p	CGGGTGGATCACGATGCAATTT	5'	Diff	gp1b	((((((.............(((((((.....)))))))..(((.(((((((((..((.(((((((((..(((......)))....)))))))))))..))))))))))))....))))))........	70	40.6	-36.2	0	0	0	0	11	17	0	0	0	0	7.35891	9.29842	low
123	187	chi-miR-363-3p	AATTGCACGGTATCCATCTGCG	22	chrX	+	95608593	95608720	gttctgatatttgatcattgtaaaatgacctgttttgctgttgtCGGGTGGATCACGATGCAATTTTgattagtataataggagaaaAATTGCACGGTATCCATCTGCGaaccgcaggacccttgttg	14	chi-mir-363,bta-mir-363,cja-mir-363,mml-mir-363,ppy-mir-363,ggo-mir-363,hsa-mir-363,oan-mir-363,rno-mir-363,cpo-mir-363,tch-mir-363,dno-mir-363,ssc-mir-363-2,ssc-mir-363-1,	chi-mir-363	ttgtaaaatgacctgttttgctgttgtCGGGTGGATCACGATGCAATTTtgattagtataataggagaaaAATTGCACGGTATCCATCTGCGaaccgcaggacccttgttg	chi-miR-363-3p	AATTGCACGGTATCCATCTGCG	3'	Yes	gp1b	((((((.............(((((((.....)))))))..(((.(((((((((..((.(((((((((..(((......)))....)))))))))))..))))))))))))....))))))........	70	40.6	-36.2	555	299	209	980	2242	2669	610.684	304.932	352.515	1289.9	1499.88	1459.85	middle
124	188	mml-miR-365-2-5p	GAGGGACTTTCAGGGGCAGCTGT	23	chr11	-	18086994	18087105	agagtgctcgaggacagcaagaaaaatGAGGGACTTTCAGGGGCAGCTGTgttttctgactcagtcaTAATGCCCCTAAAAATCCTTATtgttcttgcagtgtgcatcaggc	18	chi-mir-365,bta-mir-365-2,cja-mir-365-2,mml-mir-365-2,hsa-mir-365b,ppy-mir-365-2,ptr-mir-365-2,mmr-mir-365-2,nle-mir-365-2,oga-mir-365-2,cpo-mir-365-2,dno-mir-365-2,oan-mir-365-2,cgr-mir-365-2,mmu-mir-365-2,rno-mir-365,tch-mir-365b,ssc-mir-365-2,	mml-mir-365-2	agagtgttcaaggacagcaagaaaaatGAGGGACTTTCAGGGGCAGCTGTgttttctgactcagtcaTAATGCCCCTAAAAATCCTTATtgttcttgcagtgtgcatcagg	mml-miR-365-2-5p	GAGGGACTTTCAGGGGCAGCTGT	5'	Yes	gp1b	.....((..((..((((((((((.((((((((..(((.(((((((((((.(((....))).)))).....))))))))))..)))))))).)))))))..)))...))..))	107	46.4	-41.5	7	8	0	0	7	15	7.70232	8.15872	0	0	4.68294	8.20449	low
124	189	chi-miR-365-3p	TAATGCCCCTAAAAATCCTTAT	22	chr11	-	18086994	18087105	agagtgctcgaggacagcaagaaaaatGAGGGACTTTCAGGGGCAGCTGTgttttctgactcagtcaTAATGCCCCTAAAAATCCTTATtgttcttgcagtgtgcatcaggc	18	chi-mir-365,bta-mir-365-2,cja-mir-365-2,mml-mir-365-2,hsa-mir-365b,ppy-mir-365-2,ptr-mir-365-2,mmr-mir-365-2,nle-mir-365-2,oga-mir-365-2,cpo-mir-365-2,dno-mir-365-2,oan-mir-365-2,cgr-mir-365-2,mmu-mir-365-2,rno-mir-365,tch-mir-365b,ssc-mir-365-2,	chi-mir-365	agagtgctcgaggacagcaagaaaaatgagggactttcaggggcagctgtgttttctgactcagtcaTAATGCCCCTAAAAATCCTTATtgttcttgcagtgtgcatcagg	chi-miR-365-3p	TAATGCCCCTAAAAATCCTTAT	3'	Yes	gp1b	.....((..((..((((((((((.((((((((..(((.(((((((((((.(((....))).)))).....))))))))))..)))))))).)))))))..)))...))..))	107	46.4	-41.5	10452	9676	6684	6953.5	17565	24815	11500.7	9867.97	11273.7	9152.37	11750.8	13573	high
125	190	bta-miR-365-5p_R+1	AGGGACTTTTGGGGGCAGATGTGT	24	chr24	+	13223771	13223880	ccagctggttggttaccgcagggaaaatgAGGGACTTTTGGGGGCAGATGTGTttgcattccactatcaTAATGCCCCTAAAAATCCTTATtgctcttgcagtattcctc	18	bta-mir-365-1,cja-mir-365-1,mml-mir-365-1,hsa-mir-365a,ppy-mir-365-1,ggo-mir-365a,ptr-mir-365-1,mmr-mir-365-1,nle-mir-365-1,oga-mir-365-1,cpo-mir-365-1,dno-mir-365-1,oan-mir-365-1,cgr-mir-365,mmu-mir-365-1,tch-mir-365a-1,tch-mir-365a-2,ssc-mir-365-1,	bta-mir-365-1	accgcagggaaaatgAGGGACTTTTGGGGGCAGATGTGtttgcattccactatcaTAATGCCCCTAAAAATCCTTATtgctcttgca	bta-miR-365-5p	AGGGACTTTTGGGGGCAGATGTG	5'	Diff	gp1b	((....))..((.(((.((((((..((((((((..(((((((((((..((((...............)))).))))))))))).))))))))..)))))).)))..))..	98	46.4	-39.1	140	151	124	51	73	177	154.046	153.996	209.148	67.1275	48.8364	96.813	middle
125	191	bta-miR-365-3p	TAATGCCCCTAAAAATCCTTAT	22	chr24	+	13223771	13223880	ccagctggttggttaccgcagggaaaatgAGGGACTTTTGGGGGCAGATGTGTttgcattccactatcaTAATGCCCCTAAAAATCCTTATtgctcttgcagtattcctc	18	bta-mir-365-1,cja-mir-365-1,mml-mir-365-1,hsa-mir-365a,ppy-mir-365-1,ggo-mir-365a,ptr-mir-365-1,mmr-mir-365-1,nle-mir-365-1,oga-mir-365-1,cpo-mir-365-1,dno-mir-365-1,oan-mir-365-1,cgr-mir-365,mmu-mir-365-1,tch-mir-365a-1,tch-mir-365a-2,ssc-mir-365-1,	bta-mir-365-1	accgcagggaaaatgAGGGACTTTTGGGGGCAGATGTGtttgcattccactatcaTAATGCCCCTAAAAATCCTTATtgctcttgca	bta-miR-365-3p	TAATGCCCCTAAAAATCCTTAT	3'	Yes	gp1b	((....))..((.(((.((((((..((((((((..(((((((((((..((((...............)))).))))))))))).))))))))..)))))).)))..))..	98	46.4	-39.1	10452	9676	6684	6953.5	17565	24815	11500.7	9867.97	11273.7	9152.37	11750.8	13573	high
126	192	chi-miR-378-5p	CTCCTGACTCCAGGTCCTGTGT	22	chr5	+	58587404	58587513	gcagccagtgggtgacagagccacccagggCTCCTGACTCCAGGTCCTGTGTgttacctcgaaatagcACTGGACTTGGAGTCAGAAGGCctgagtggagtcgccttccc	19	chi-mir-378,bta-mir-378-1,mml-mir-378a,mmu-mir-378a,cja-mir-378,pha-mir-378,cpo-mir-378,tch-mir-378a,ggo-mir-378a,hsa-mir-378a,ppa-mir-378a,nle-mir-378a,ptr-mir-378a,ppy-mir-378a,oga-mir-378,dno-mir-378,cgr-mir-378,rno-mir-378a,ssc-mir-378-1,	chi-mir-378	gcagccagtgggtgacagagccacccagggCTCCTGACTCCAGGTCCTGTGTgttacctcgaaatagcACTGGACTTGGAGTCAGAAGGCctgagtggaatcgccttccc	chi-miR-378-5p	CTCCTGACTCCAGGTCCTGTGT	5'	Yes	gp1b	.........(((((((....((((.((((.((.((((((((((((((...((((((........)))))).)))))))))))))).)).)))).)))).)))))))....	97	60	-58.3	19015	14100	8736	20349	39568	44394	20922.8	14379.7	14734.8	26783.9	26470.7	24282	high
126	193	chi-miR-378-3p	ACTGGACTTGGAGTCAGAAGGC	22	chr5	+	58587404	58587513	gcagccagtgggtgacagagccacccagggCTCCTGACTCCAGGTCCTGTGTgttacctcgaaatagcACTGGACTTGGAGTCAGAAGGCctgagtggagtcgccttccc	19	chi-mir-378,bta-mir-378-1,mml-mir-378a,mmu-mir-378a,cja-mir-378,pha-mir-378,cpo-mir-378,tch-mir-378a,ggo-mir-378a,hsa-mir-378a,ppa-mir-378a,nle-mir-378a,ptr-mir-378a,ppy-mir-378a,oga-mir-378,dno-mir-378,cgr-mir-378,rno-mir-378a,ssc-mir-378-1,	chi-mir-378	gcagccagtgggtgacagagccacccagggCTCCTGACTCCAGGTCCTGTGTgttacctcgaaatagcACTGGACTTGGAGTCAGAAGGCctgagtggaatcgccttccc	chi-miR-378-3p	ACTGGACTTGGAGTCAGAAGGC	3'	Yes	gp1b	.........(((((((....((((.((((.((.((((((((((((((...((((((........)))))).)))))))))))))).)).)))).)))).)))))))....	97	60	-58.3	618132	749366	438836	605820	1.21169e+06	1.53183e+06	680151	764234	740174	797395	810612	837857	high
127	194	bta-miR-378d_R-3	CTGGACTTGGAGTCAGAAG	19	chr11	-	8033049	8033136	tgggctttctgggtccaggcagcagtatgctcagggaggcagctacggtgcagagaaagggagcgCTGGACTTGGAGTCAGAAGacct	1	bta-mir-378d,	bta-mir-378d	tgggctttctgggtccaggcagcagtatgctcagggaggcagctacggtgcagagaaagggagctCTGGACTTGGAGTCAGAAGACCtcag	bta-miR-378d	CTGGACTTGGAGTCAGAAGACC	3'	Diff	gp1b	.(((..(((((..((((((...((((..((((......(((.(....)))).........))))))))..))))))..)))))..)))	87	59.1	-32.3	167.5	187.5	104	203	428.5	324.5	184.306	191.22	175.414	267.194	286.663	177.491	middle
128	195	chi-miR-383_R-1	AGATCAGAAGGTGATTGTGGCT	22	chr26	+	20966906	20967016	ctccacgtcacctgctcctcAGATCAGAAGGTGATTGTGGCTttgggtggatattaatcagccacagcactgcctggtcagaaagagcaagtgtcctagccttttacctca	13	chi-mir-383,ggo-mir-383,bta-mir-383,cja-mir-383a,mml-mir-383,hsa-mir-383,ppy-mir-383,ptr-mir-383,mmu-mir-383,rno-mir-383,cpo-mir-383,ssc-mir-383,dno-mir-383,	chi-mir-383	ctccacgtcacctgctcctcAGATCAGAAGGTGATTGTGGCTTtgggtggatattaatcagccacagcactgcctggtcagaaagagcaagtgtcctagccttttacctca	chi-miR-383	AGATCAGAAGGTGATTGTGGCTT	5'	Diff	gp1b	........(((.(((((.((.((((((..((((.((((((((...(((........)))))))))))))))..)))))).))..))))).)))..................	85	50.5	-36.7	62	28	13	22	74	119	68.2206	28.5555	21.9268	28.9569	49.5054	65.089	middle
129	196	chi-miR-421-3p	ATCAACAGACATTAATTGGGCGC	23	chrX	-	62832025	62832141	gtattcgcagtgcctaattcggtgcacattgtaggcctcattaaatgtttgttgaatgaaaaaatgaatcATCAACAGACATTAATTGGGCGCctgctctgtgatctccatgggctc	14	chi-mir-421,bta-mir-421,hsa-mir-421,cja-mir-421,mml-mir-421,ggo-mir-421,ppa-mir-421,oga-mir-421,ptr-mir-421,ppy-mir-421,nle-mir-421,mmu-mir-421,rno-mir-421,ssc-mir-421,	chi-mir-421	gtattcgcagtgcctaattcggtgcacattgtaggcctcattaaatgtttgttgaatgaaaaaatgaatcATCAACAGACATTAATTGGGCGCctgctctgtgatctccatg	chi-miR-421-3p	ATCAACAGACATTAATTGGGCGC	3'	Yes	gp1b	...........(((((....(((.((((..((((((((((...((((((((((((.(((.........)))))))))))))))...)))).))))))..)))))))....)))))..	104	42.7	-43.4	16	17	0	24	77	120	17.6053	17.3373	0	31.5894	51.5124	65.6359	middle
130	197	chi-miR-423-5p	TGAGGGGCAGAGAGCGAGACTTT	23	chr11	+	20863465	20863641	acattttgcaggatggaagcccgaagtttgagggagaaacttgtgaggaaataaaggaagttaggcTGAGGGGCAGAGAGCGAGACTTTtctattttccaaaAGCTCGGTCTGAGGCCCCTCAGTcttgcttcctaccccgcgcttgagtttctccccggttggatgctttcagggg	21	chi-mir-423,bta-mir-423,mml-mir-423,cja-mir-423,sbo-mir-423,pha-mir-423,ppa-mir-423,dma-mir-423,nle-mir-423,oga-mir-423,cpo-mir-423,tch-mir-423,dno-mir-423,ggo-mir-423,hsa-mir-423,ptr-mir-423,ppy-mir-423,cgr-mir-423,mmu-mir-423,rno-mir-423,ssc-mir-423,	chi-mir-423	acttgtgaggaaataaaggaagttaggcTGAGGGGCAGAGAGCGAGACTTTtctattttccaaaAGCTCGGTCTGAGGCCCCTCAGTcttgcttcctaccccgcgcttgagtttctcccc	chi-miR-423-5p	TGAGGGGCAGAGAGCGAGACTTT	5'	Yes	gp1b	.............(((((((((((....((.((((((((((((((.((......((((((..((((((((((((..(((.((((.(((((.........))))))))).)))...))))))))))))..))))))...)).)))..))))))))))))).))))..)))))))....	160	51.4	-78.9	19546	24969	16363	17885	19342	37987	21507.1	25464.4	27599.1	23540.7	12939.6	20777.6	high
130	198	chi-miR-423-3p	AGCTCGGTCTGAGGCCCCTCAGT	23	chr11	+	20863465	20863641	acattttgcaggatggaagcccgaagtttgagggagaaacttgtgaggaaataaaggaagttaggcTGAGGGGCAGAGAGCGAGACTTTtctattttccaaaAGCTCGGTCTGAGGCCCCTCAGTcttgcttcctaccccgcgcttgagtttctccccggttggatgctttcagggg	21	chi-mir-423,bta-mir-423,mml-mir-423,cja-mir-423,sbo-mir-423,pha-mir-423,ppa-mir-423,dma-mir-423,nle-mir-423,oga-mir-423,cpo-mir-423,tch-mir-423,dno-mir-423,ggo-mir-423,hsa-mir-423,ptr-mir-423,ppy-mir-423,cgr-mir-423,mmu-mir-423,rno-mir-423,ssc-mir-423,	chi-mir-423	acttgtgaggaaataaaggaagttaggcTGAGGGGCAGAGAGCGAGACTTTtctattttccaaaAGCTCGGTCTGAGGCCCCTCAGTcttgcttcctaccccgcgcttgagtttctcccc	chi-miR-423-3p	AGCTCGGTCTGAGGCCCCTCAGT	3'	Yes	gp1b	.............(((((((((((....((.((((((((((((((.((......((((((..((((((((((((..(((.((((.(((((.........))))))))).)))...))))))))))))..))))))...)).)))..))))))))))))).))))..)))))))....	160	51.4	-78.9	53582	54187	33686	41739	71693	116638	58958	55262	56817.4	54937.9	47962	63797	high
131	199	chi-miR-424-5p	CAGCAGCAATTCATGTTTTGA	21	chrX	+	95343687	95343803	atcctccttcgttgactccaaggggataCAGCAGCAATTCATGTTTTGAagtgctttaaacggttCAAAACGTGAGGCGCTGCTATacccccttgcgaggaagtaggaaggtggggt	16	chi-mir-424,bta-mir-424,cja-mir-424,sbo-mir-424,mml-mir-424,hsa-mir-424,ppy-mir-424,ggo-mir-424,ppa-mir-424,nle-mir-424,ptr-mir-424,mmr-mir-424,dno-mir-424,cpo-mir-424,tch-mir-424,ssc-mir-424,	chi-mir-424	tcgttgactccaaggggataCAGCAGCAATTCATGTTTTGAagtgctttaaacggttCAAAACGTGAGGCGCTGCTATacccccttgcgaggaagtaggaaggtggggt	chi-miR-424-5p	CAGCAGCAATTCATGTTTTGA	5'	Yes	gp1b	((((((((((.((..((((((((((.((.((((((..(((((((((((((((.......))..)))))))))))))..)))))).)).))))))).)))..))...))))).)))))	117	49.6	-54.4	231	198	86	322	516	751	254.177	201.928	145.054	423.824	345.2	410.772	middle
131	200	chi-miR-424-3p	CAAAACGTGAGGCGCTGCTAT	21	chrX	+	95343687	95343803	atcctccttcgttgactccaaggggataCAGCAGCAATTCATGTTTTGAagtgctttaaacggttCAAAACGTGAGGCGCTGCTATacccccttgcgaggaagtaggaaggtggggt	16	chi-mir-424,bta-mir-424,cja-mir-424,sbo-mir-424,mml-mir-424,hsa-mir-424,ppy-mir-424,ggo-mir-424,ppa-mir-424,nle-mir-424,ptr-mir-424,mmr-mir-424,dno-mir-424,cpo-mir-424,tch-mir-424,ssc-mir-424,	chi-mir-424	tcgttgactccaaggggataCAGCAGCAATTCATGTTTTGAagtgctttaaacggttCAAAACGTGAGGCGCTGCTATacccccttgcgaggaagtaggaaggtggggt	chi-miR-424-3p	CAAAACGTGAGGCGCTGCTAT	3'	Yes	gp1b	((((((((((.((..((((((((((.((.((((((..(((((((((((((((.......))..)))))))))))))..)))))).)).))))))).)))..))...))))).)))))	117	49.6	-54.4	792	574	526	1564	3308	3415	871.463	585.388	887.191	2058.58	2213.03	1867.89	middle
132	201	chi-miR-425-5p	AATGACACGATCACTCCCGTTGA	23	chr19	+	50919246	50919332	gaaagcgctttggAATGACACGATCACTCCCGTTGAgtgggcacccaagaagcCATCGGGAATGTCGTGTCCGCCcagtgctctttc	14	chi-mir-425,bta-mir-425,mml-mir-425,hsa-mir-425,ppy-mir-425,ptr-mir-425,mmr-mir-425,cgr-mir-425,mmu-mir-425,rno-mir-425,cpo-mir-425,tch-mir-425,ssc-mir-425,dno-mir-425,	chi-mir-425	aaagtgctttggAATGACACGATCACTCCCGTTGAgtgggcacccaagaagcCATCGGGAATGTCGTGTCCGCCcagtgctctttc	chi-miR-425-5p	AATGACACGATCACTCCCGTTGA	5'	Yes	gp1b	(((((.((..(((...(((((((.((.(((((.((..(((....)))......)).))))).)))))))))...)))..)).)))))	87	56.3	-35.3	162	161	95	198	575	845	178.254	164.194	160.234	260.613	384.67	462.186	middle
132	202	chi-miR-425-3p	CATCGGGAATGTCGTGTCCGCC	22	chr19	+	50919246	50919332	gaaagcgctttggAATGACACGATCACTCCCGTTGAgtgggcacccaagaagcCATCGGGAATGTCGTGTCCGCCcagtgctctttc	14	chi-mir-425,bta-mir-425,mml-mir-425,hsa-mir-425,ppy-mir-425,ptr-mir-425,mmr-mir-425,cgr-mir-425,mmu-mir-425,rno-mir-425,cpo-mir-425,tch-mir-425,ssc-mir-425,dno-mir-425,	chi-mir-425	aaagtgctttggAATGACACGATCACTCCCGTTGAgtgggcacccaagaagcCATCGGGAATGTCGTGTCCGCCcagtgctctttc	chi-miR-425-3p	CATCGGGAATGTCGTGTCCGCC	3'	Yes	gp1b	(((((.((..(((...(((((((.((.(((((.((..(((....)))......)).))))).)))))))))...)))..)).)))))	87	56.3	-35.3	105	102	73	101	241	315	115.535	104.024	123.127	132.939	161.227	172.294	middle
133	203	bta-miR-450b_R-1	TTTTGCAATATGTTCCTGAAT	21	chrX	+	95350317	95350402	aaaattatTTTTGCAATATGTTCCTGAATatttagtataagtatattgggaacattttgcatccatagttttgtatcagtatttag	7	bta-mir-450b,mml-mir-450b,hsa-mir-450b,ppy-mir-450b,ptr-mir-450b,cpo-mir-450b,ssc-mir-450b,	bta-mir-450b	aaaattatTTTTGCAATATGTTCCTGAATAtttaatataagtatattgggaacattttgcatccatagttttgtatcagtatttag	bta-miR-450b	TTTTGCAATATGTTCCTGAATA	5'	Diff	gp1b	((((((((...(((((.(((((((..((((((((...))))))).)..))))))).)))))...))))))))..............	72	24.4	-24.6	87	121	92	180	218	291	95.7289	123.401	155.174	236.92	145.84	159.167	middle
134	204	chi-miR-450-5p_R+2	TTTTGCGATGTGTTCCTAATAT	22	chrX	+	95349990	95350082	caaagaaagatgctaaactatTTTTGCGATGTGTTCCTAATATgtaatctaaatgtATTGGGAACATTTTGCATTCATagttttgtatcaata	12	chi-mir-450,bta-mir-450a-2,mml-mir-450a-2,hsa-mir-450a-2,ggo-mir-450a,ppa-mir-450a-2,ptr-mir-450a-2,ppy-mir-450a-2,nle-mir-450a-2,cpo-mir-450a-2,tch-mir-450a-2,ssc-mir-450c,	chi-mir-450	caaagaaagatgctaaactatTTTTGCGATGTGTTCCTAATatgtaatctaaatgtATTGGGAACATTTTGCATtcatagttttgtatcaata	chi-miR-450-5p	TTTTGCGATGTGTTCCTAAT	5'	Diff	gp1b	........(((((.(((((((...(((((..(((((((((((..(.......)..)))))))))))..)))))...))))))).)))))....	81	28	-34.5	199.5	270.5	174.5	494.5	835	1042	219.516	275.867	294.325	650.873	558.608	569.939	middle
134	205	chi-miR-450-3p_R+4	ATTGGGAACATTTTGCATTCAT	22	chrX	+	95349990	95350082	caaagaaagatgctaaactatTTTTGCGATGTGTTCCTAATATgtaatctaaatgtATTGGGAACATTTTGCATTCATagttttgtatcaata	12	chi-mir-450,bta-mir-450a-2,mml-mir-450a-2,hsa-mir-450a-2,ggo-mir-450a,ppa-mir-450a-2,ptr-mir-450a-2,ppy-mir-450a-2,nle-mir-450a-2,cpo-mir-450a-2,tch-mir-450a-2,ssc-mir-450c,	chi-mir-450	caaagaaagatgctaaactatTTTTGCGATGTGTTCCTAATatgtaatctaaatgtATTGGGAACATTTTGCATtcatagttttgtatcaata	chi-miR-450-3p	ATTGGGAACATTTTGCAT	3'	Diff	gp1b	........(((((.(((((((...(((((..(((((((((((..(.......)..)))))))))))..)))))...))))))).)))))....	81	28	-34.5	7	0	0	7	5	12	7.70232	0	0	9.21357	3.34496	6.56359	low
135	206	bta-miR-450a	TTTTGCGATGTGTTCCTAATAT	22	chrX	+	95350134	95350234	tcaaagaaagatgctaaactgtTTTTGCGATGTGTTCCTAATATgcagtataaatatATTGGGAGCATTTTGCATGTATggttttgtatcaatatacagat	12	bta-mir-450a-1,cja-mir-450b,mml-mir-450a-1,hsa-mir-450a-1,ppa-mir-450a-1,nle-mir-450a-1,ptr-mir-450a-1,ppy-mir-450a-1,cpo-mir-450a-1,tch-mir-450a-1,ssc-mir-450a,dno-mir-450a,	bta-mir-450a-1	actatTTTTGCGATGTGTTCCTAATATgcagtataaatatattgggagcattttgcatgcatggttttgtatcaatatacag	bta-miR-450a	TTTTGCGATGTGTTCCTAATAT	5'	Yes	gp1b	.........(((((.((((..(...(((((..(((((((((((((.........)))))))))))))..)))))...)..)))).)))))...........	81	30.7	-32.9	199.5	270.5	174.5	494.5	835	1042	219.516	275.867	294.325	650.873	558.608	569.939	middle
135	207	mml-miR-450a-1-3p_2ss8AG21GA	ATTGGGAGCATTTTGCATGTAT	22	chrX	+	95350134	95350234	tcaaagaaagatgctaaactgtTTTTGCGATGTGTTCCTAATATgcagtataaatatATTGGGAGCATTTTGCATGTATggttttgtatcaatatacagat	12	bta-mir-450a-1,cja-mir-450b,mml-mir-450a-1,hsa-mir-450a-1,ppa-mir-450a-1,nle-mir-450a-1,ptr-mir-450a-1,ppy-mir-450a-1,cpo-mir-450a-1,tch-mir-450a-1,ssc-mir-450a,dno-mir-450a,	mml-mir-450a-1	aaatgatactaaactgtTTTTGCGATGTGTTCCTAATATgtactataaatatATTGGGAACATTTTGCATGTGTagttttgtatcaatata	mml-miR-450a-1-3p	ATTGGGAACATTTTGCATGTGT	3'	Diff	gp1b	.........(((((.((((..(...(((((..(((((((((((((.........)))))))))))))..)))))...)..)))).)))))...........	81	30.7	-32.9	0	0	0	7	9	14	0	0	0	9.21357	6.02093	7.65753	low
136	208	chi-miR-451-5p_R+4	AAACCGTTACCATTACTGAGTTT	23	chr11	-	19864069	19864142	cttggggtggcgaggAAACCGTTACCATTACTGAGTTTagtaatggtaacggttctcttgctgcacccagaaaa	12	chi-mir-451,bta-mir-451,cja-mir-451,hsa-mir-451a,ppy-mir-451,ptr-mir-451,cgr-mir-451a,mmu-mir-451a,rno-mir-451,cpo-mir-451,ssc-mir-451,dno-mir-451,	chi-mir-451	cttggggtggcgaggAAACCGTTACCATTACTGAgTTTAGTAATGGTAACGGTTCTcttgctgcacccaga	chi-miR-451-5p	AAACCGTTACCATTACTGA	5'	Diff	gp1b	.((((((..(((((..(((((((((((((((((....)))))))))))))))))..)))))..).)))))....	69	47.3	-47.1	1464	1214	366	1472	1418	3051	1610.89	1238.09	617.323	1937.48	948.63	1668.79	middle
137	209	bta-miR-452_L+3R-3	AACTGTTTGCAGAGGAAACTGA	22	chrX	+	79045350	79045446	tataaatgctaagcacttacAACTGTTTGCAGAGGAAACTGAggctttgtagctatatcTCAGTCTCATCTGCAAAGAAGTaagtgctttgccaagc	10	bta-mir-452,cja-mir-452,mml-mir-452,hsa-mir-452,ppy-mir-452,ggo-mir-452,ptr-mir-452,mmu-mir-452,rno-mir-452,ssc-mir-452,	bta-mir-452	gctaagcacttacaacTGTTTGCAGAGGAAACTGAGACtttgtaactatatctcagtctcatctgcaaagaagtaagtgctttgc	bta-miR-452	TGTTTGCAGAGGAAACTGAGAC	5'	Diff	gp1b	.......((.((((((((((..((..(((((((.((.(((((((((....))).....)))))).)).)))))))))..)))))))))).)).....	85	40.2	-38.3	35	35	27	55	172	203	38.5116	35.6944	45.5402	72.3924	115.067	111.034	middle
137	210	mml-miR-452-3p_L+2R-2	TCAGTCTCATCTGCAAAGAAGT	22	chrX	+	79045350	79045446	tataaatgctaagcacttacAACTGTTTGCAGAGGAAACTGAggctttgtagctatatcTCAGTCTCATCTGCAAAGAAGTaagtgctttgccaagc	10	bta-mir-452,cja-mir-452,mml-mir-452,hsa-mir-452,ppy-mir-452,ggo-mir-452,ptr-mir-452,mmu-mir-452,rno-mir-452,ssc-mir-452,	mml-mir-452	gctaagcacttacAACTGTTTGCAGAGGAAACTGAgactttgtaactatgtctcAGTCTCATCTGCAAAGAAGTAAgtgctttgc	mml-miR-452-3p	AGTCTCATCTGCAAAGAAGTAA	3'	Diff	gp1b	.......((.((((((((((..((..(((((((.((.(((((((((....))).....)))))).)).)))))))))..)))))))))).)).....	85	40.2	-38.3	0	0	5	8	21	32	0	0	8.43338	10.5298	14.0488	17.5029	middle
138	211	chi-miR-454-5p_R+1	ACCCTATCGATATTGTCTCTGC	22	chr11	-	9659196	9659316	ctgtttattaccagatcctagaACCCTATCGATATTGTCTCTGCtgtgtaaatagctctgagTAGTGCAATATTGCTTATAGGGTtttggtgtttgggaagaacaatgggcaggttgcaga	12	chi-mir-454,bta-mir-454,mml-mir-454,ggo-mir-454,hsa-mir-454,ptr-mir-454,ppy-mir-454,nle-mir-454,oan-mir-454,cpo-mir-454,ssc-mir-454,dno-mir-454,	chi-mir-454	ctgtttattaccagatcctagaACCCTATCGATATTGTCTCTGctgtgtaaatagctctgagTAGTGCAATATTGCTTATAGGGTtttggtgtttgggaagaacaatgggcagg	chi-miR-454-5p	ACCCTATCGATATTGTCTCTG	5'	Diff	gp1b	.(((((....(((((..((((((((((((((((((((((((.(((((....)))))...)))....)))))))))...))))))))))))..)))))...)))))....((.....))...	104	41.3	-42.4	0	0	10	0	0	0	0	0	16.8668	0	0	0	middle
138	212	chi-miR-454-3p	TAGTGCAATATTGCTTATAGGGT	23	chr11	-	9659196	9659316	ctgtttattaccagatcctagaACCCTATCGATATTGTCTCTGCtgtgtaaatagctctgagTAGTGCAATATTGCTTATAGGGTtttggtgtttgggaagaacaatgggcaggttgcaga	12	chi-mir-454,bta-mir-454,mml-mir-454,ggo-mir-454,hsa-mir-454,ptr-mir-454,ppy-mir-454,nle-mir-454,oan-mir-454,cpo-mir-454,ssc-mir-454,dno-mir-454,	chi-mir-454	ctgtttattaccagatcctagaACCCTATCGATATTGTCTCTGctgtgtaaatagctctgagTAGTGCAATATTGCTTATAGGGTtttggtgtttgggaagaacaatgggcagg	chi-miR-454-3p	TAGTGCAATATTGCTTATAGGGT	3'	Yes	gp1b	.(((((....(((((..((((((((((((((((((((((((.(((((....)))))...)))....)))))))))...))))))))))))..)))))...)))))....((.....))...	104	41.3	-42.4	0	0	0	8	9	5	0	0	0	10.5298	6.02093	2.73483	middle
139	213	chi-miR-455-5p	TATGTGCCTTTGGACTACATCG	22	chr2	-	9471671	9471783	gcgagtgcccgcgcccttccctggcgtgagggTATGTGCCTTTGGACTACATCGtggaagccagcaccatGCAGTCCATGGGCATATACACttgcctcaaggcctatgtcatc	18	chi-mir-455,bta-mir-455,cja-mir-455,mml-mir-455,hsa-mir-455,ppy-mir-455,ggo-mir-455,ptr-mir-455,mmr-mir-455,nle-mir-455,oga-mir-455,cgr-mir-455,rno-mir-455,mmu-mir-455,cpo-mir-455,tch-mir-455,ssc-mir-455,dno-mir-455,	chi-mir-455	gcgagtgcccgcgcccttccctggcgtgagggTATGTGCCTTTGGACTACATCGtggaagccagcaccatGCAGTCCATGGGCATATACACTtgcctcaaggcctatgtcatc	chi-miR-455-5p	TATGTGCCTTTGGACTACATCG	5'	Yes	gp1b	(((((((((((((((.......)))))).)).((((((((..((((((.(((.(((........))).))).))))))..))))))))))))))).....(((....)))...	56	58.4	-47.9	9	13	13	5	25	14	9.90299	13.2579	21.9268	6.58112	16.7248	7.65753	middle
139	214	chi-miR-455-3p_R-1	GCAGTCCATGGGCATATACAC	21	chr2	-	9471671	9471783	gcgagtgcccgcgcccttccctggcgtgagggTATGTGCCTTTGGACTACATCGtggaagccagcaccatGCAGTCCATGGGCATATACACttgcctcaaggcctatgtcatc	18	chi-mir-455,bta-mir-455,cja-mir-455,mml-mir-455,hsa-mir-455,ppy-mir-455,ggo-mir-455,ptr-mir-455,mmr-mir-455,nle-mir-455,oga-mir-455,cgr-mir-455,rno-mir-455,mmu-mir-455,cpo-mir-455,tch-mir-455,ssc-mir-455,dno-mir-455,	chi-mir-455	gcgagtgcccgcgcccttccctggcgtgagggTATGTGCCTTTGGACTACATCGtggaagccagcaccatGCAGTCCATGGGCATATACACTtgcctcaaggcctatgtcatc	chi-miR-455-3p	GCAGTCCATGGGCATATACACT	3'	Diff	gp1b	(((((((((((((((.......)))))).)).((((((((..((((((.(((.(((........))).))).))))))..))))))))))))))).....(((....)))...	56	58.4	-47.9	1167	1059	947	873	2777	3804	1284.09	1080.01	1597.28	1149.06	1857.79	2080.66	middle
140	215	bta-miR-484	TCAGGCTCAGTCCCCTCCCGAT	22	chr24	+	14053218	14053324	ctcgcggccctgcagcctcgTCAGGCTCAGTCCCCTCCCGATaaacctctaaatagggaccttcccggggggctacctcggcttttttggcgaaaacccccagttta	7	bta-mir-484,mml-mir-484,ggo-mir-484,hsa-mir-484,ppy-mir-484,ptr-mir-484,ssc-mir-484,	bta-mir-484	gTCAGGCTCAGTCCCCTCCCGATaaacctctaaatagggaccttcccggggggctacctcggc	bta-miR-484	TCAGGCTCAGTCCCCTCCCGAT	5'	Yes	gp1b	.....((..(((.(((((....))))))))..)).......(((((.........(((.....))).(((((.....(((.((.....)))))...))))).)))))	29	59.8	-31.3	4112	3980	2235	4286	9876	13948	4524.57	4058.96	3769.72	5641.34	6606.96	7629.08	middle
141	216	sbo-miR-486b_L-4R-1	GTACTGAGCTGCCCCGAG	18	chr26	+	35066708	35066796	cccaccccgacgcgcccgGTACTGAGCTGACCCGAGctgggcacagcgaagggcctcggggcagctcagtacaggacccgtcagggagg	5	sbo-mir-486b,hsa-mir-486-2,ppa-mir-486-2,mmu-mir-486b,rno-mir-486,	sbo-mir-486b	TCCTGTACTGAGCTGCCCCGAGCtgggcagcatgaagggcctcggggcagctcagtacaggatg	sbo-miR-486b	TCCTGTACTGAGCTGCCCCGAGC	5'	Diff	gp1b	.((.(((.((((...((.(((((((((((.(((((((((....))))........))))).))))))))))).))...)))).))).))	88	71.9	-49.5	9.5	5	8	3	2.5	2.5	10.4532	5.0992	13.4934	3.94867	1.67248	1.36742	middle
142	217	bta-miR-486	TCCTGTACTGAGCTGCCCCGAG	22	chr26	-	35066691	35066825	ggggcttcaaggccagcttggacctgcgtcctccctgacgggTCCTGTACTGAGCTGCCCCGAGgcccttcgctgtgcccagcTCGGGTCAGCTCAGTACCGGGCgcgtcggggtgggagtcggccggaagcagg	10	bta-mir-486,sbo-mir-486a,ppa-mir-486-1,ptr-mir-486,oga-mir-486,cpo-mir-486,tch-mir-486,ssc-mir-486-2,ssc-mir-486-1,dno-mir-486,	bta-mir-486	gccagcttggacctgcgtcctccctgacgggTCCTGTACTGAGCTGCCCCGAGgcccttcgctgtgcccagctcgggtcagctcagtaccgggcgcgtcggggtgggagtcggccggaagcagg	bta-miR-486	TCCTGTACTGAGCTGCCCCGAG	5'	Yes	gp1b	...(((((..((((.((........)).((((((((((((.((((.(((((((((((.(((((........((((....))))))))).))))))))))).)))).)))))))).))))...)))).)))))...	91	70.4	-79.7	577502	565122	443579	352980	326322	507906	635443	576334	748174	464601	218307	277807	high
142	218	bta-mir-486-p3	TCGGGTCAGCTCAGTACCGGGC	22	chr26	-	35066691	35066825	ggggcttcaaggccagcttggacctgcgtcctccctgacgggTCCTGTACTGAGCTGCCCCGAGgcccttcgctgtgcccagcTCGGGTCAGCTCAGTACCGGGCgcgtcggggtgggagtcggccggaagcagg	10	bta-mir-486,sbo-mir-486a,ppa-mir-486-1,ptr-mir-486,oga-mir-486,cpo-mir-486,tch-mir-486,ssc-mir-486-2,ssc-mir-486-1,dno-mir-486,	bta-mir-486	gccagcttggacctgcgtcctccctgacgggTCCTGTACTGAGCTGCCCCGAGgcccttcgctgtgcccagctcgggtcagctcagtaccgggcgcgtcggggtgggagtcggccggaagcagg	bta-mir-486-p3	tcgggtcagctcagtaccgggc	3'	New	gp1b	...(((((..((((.((........)).((((((((((((.((((.(((((((((((.(((((........((((....))))))))).))))))))))).)))).)))))))).))))...)))).)))))...	91	70.4	-79.7	328	207	161	287	571	755	360.909	211.107	271.555	377.757	381.994	412.959	middle
143	219	chi-miR-490	CAACCTGGAGGACTCCATGCTGT	23	chr4	+	100392472	100392599	tggagaccttgctggtttggaaagttcattgttcgacaccatggatctccaggtgggtcacgtttagagatacacCAACCTGGAGGACTCCATGCTGTtgagctgttcacaagcagcggacacttcta	13	chi-mir-490,bta-mir-490,mml-mir-490,hsa-mir-490,ggo-mir-490,ptr-mir-490,ppy-mir-490,mmu-mir-490,rno-mir-490,cpo-mir-490,ssc-mir-490-2,ssc-mir-490-1,dno-mir-490,	chi-mir-490	tggagaccttgctggtttggaaagttcattgttcgacaccatggatctccaggtgggtcacgtttagagatacacCAACCTGGAGGACTCCATGCTGTtgagctgttcacaagcagcggacacttcta	chi-miR-490	CAACCTGGAGGACTCCATGCTGT	3'	Yes	gp1b	.((((....((((.((((((((........((((((((.(((((((((((((((.(((...(((....)))..))).)))))))))..)))))).))))))))..))).)))))))))....))))..	125	50	-48.8	18	46	7	21	8	32	19.806	46.9126	11.8067	27.6407	5.35193	17.5029	middle
144	220	chi-miR-491-5p	AGTGGGGAACCCTTCCATGAGG	22	chr2	+	88514479	88514579	gggaattgacttagctgggtAGTGGGGAACCCTTCCATGAGGagtagaacactccttatgcaagattcccttctacctgactgggttggagtcatatcctg	13	chi-mir-491,bta-mir-491,cja-mir-491,mml-mir-491,hsa-mir-491,ppy-mir-491,ggo-mir-491,ptr-mir-491,mmu-mir-491,cpo-mir-491,tch-mir-491,dno-mir-491,ssc-mir-491,	chi-mir-491	gggaattgacttagctgggtAGTGGGGAACCCTTCCATGAGGagtagaacactcCTTATGCAAGATTCCCTTCTACctgactgggttggagtcatatcctg	chi-miR-491-5p	AGTGGGGAACCCTTCCATGAGG	5'	Yes	gp1b	((((..((((((((((((((((..(((((..(((.((((((((((.....)))))))))).))).)))))..)))))).....))))).)))))..)))).	100	49.5	-46.4	74	68	42	61	190	216	81.4246	69.3491	70.8404	80.2897	127.108	118.145	middle
145	221	chi-miR-497-5p_L+1R-2	CAGCAGCACACTGTGGTTTGT	21	chr11	-	26433022	26433144	ctcaacccaccccagtcctgctcccgcccCAGCAGCACACTGTGGTTTGTacggcactgtggccacgtccaaaccacactgtggtgttagagcgagggtgggggaggcgccgctgaggcttgg	18	chi-mir-497,bta-mir-497,cja-mir-497,mml-mir-497,hsa-mir-497,ggo-mir-497,ptr-mir-497,rno-mir-497,ppy-mir-497,mmr-mir-497,nle-mir-497,oga-mir-497,cgr-mir-497,mmu-mir-497a,cpo-mir-497,tch-mir-497,ssc-mir-497,dno-mir-497,	chi-mir-497	ccaccccagtcctgctcccgccccAGCAGCACACTGTGGTTTGTACggcactgtggccacgTCCAAACCACACTGTGATGTTagagcgagggtgggggaggcgccgctgaggc	chi-miR-497-5p	AGCAGCACACTGTGGTTTGTAC	5'	Diff	gp1b	......(((.(((((((((.(((((((((.((((.((((.(((((((((.(((((......)))..)).))))))))).)))).)))).......))))))))))))....)))).))..)))	117	65	-54.5	457	393	315	361	1134	1319	502.852	400.797	531.303	475.157	758.637	721.448	middle
146	222	chi-miR-499-5p	TTAAGACTTGCAGTGATGTTT	21	chr13	+	63849616	63849764	ccctgctctgtcccctgcacccggggcgggcggctgTTAAGACTTGCAGTGATGTTTaactcctctccacgtgAACATCACAGCAAGTCTGTGCTgcttcccgtccccacgctgcctgggcagggtttaggggggatggggtgggagcc	15	chi-mir-499,bta-mir-499,cja-mir-499a,mml-mir-499,ggo-mir-499a,hsa-mir-499a,ptr-mir-499,ppy-mir-499,cgr-mir-499,mmu-mir-499,rno-mir-499,cpo-mir-499,tch-mir-499a,ssc-mir-499,dno-mir-499,	chi-mir-499	tctgtcccctgcacccggggcgggcggctgTTAAGACTTGCAGTGATGTTTaactcctctccacgtGAACATCACAGCAAGTCTGTGCtgcttcccgtccccacgctgcctgggcagggt	chi-miR-499-5p	TTAAGACTTGCAGTGATGTTT	5'	Yes	gp1b	.((..(((..((((((......((((((((..((.((..((((((((.((((((((((.............)))))))))).))))))))..)).))..)))))))).((.((((....)))).))....))))))..)))..))....	85	63.1	-81.3	1187	3242	861	1109	1606	1690	1306.09	3306.32	1452.23	1459.69	1074.4	924.373	middle
146	223	chi-miR-499-3p_L-1R+1	AACATCACAGCAAGTCTGTGCT	22	chr13	+	63849616	63849764	ccctgctctgtcccctgcacccggggcgggcggctgTTAAGACTTGCAGTGATGTTTaactcctctccacgtgAACATCACAGCAAGTCTGTGCTgcttcccgtccccacgctgcctgggcagggtttaggggggatggggtgggagcc	15	chi-mir-499,bta-mir-499,cja-mir-499a,mml-mir-499,ggo-mir-499a,hsa-mir-499a,ptr-mir-499,ppy-mir-499,cgr-mir-499,mmu-mir-499,rno-mir-499,cpo-mir-499,tch-mir-499a,ssc-mir-499,dno-mir-499,	chi-mir-499	tctgtcccctgcacccggggcgggcggctgTTAAGACTTGCAGTGATGTTTaactcctctccacgtGAACATCACAGCAAGTCTGTGCtgcttcccgtccccacgctgcctgggcagggt	chi-miR-499-3p	GAACATCACAGCAAGTCTGTGC	3'	Diff	gp1b	.((..(((..((((((......((((((((..((.((..((((((((.((((((((((.............)))))))))).))))))))..)).))..)))))))).((.((((....)))).))....))))))..)))..))....	85	63.1	-81.3	0	6	0	5	0	0	0	6.11904	0	6.58112	0	0	low
147	224	chi-miR-500-5p	TAATCCTTGCTACCTGGGTGAGA	23	chrX	-	52160480	52160563	gctccccctctcTAATCCTTGCTACCTGGGTGAGAgtgctttctgaatgcaATGCACCTGGGCAAGGATTCTGAgagagggagc	27	chi-mir-500,bta-mir-500,cja-mir-502b,pha-mir-502b,dma-mir-502b,nle-mir-502b,mml-mir-500a,mml-mir-502,mml-mir-500b,hsa-mir-500a,ppy-mir-500,hsa-mir-502,hsa-mir-500b,ptr-mir-500-1,ptr-mir-502,ptr-mir-501,ptr-mir-500-2,ppy-mir-502,mmr-mir-500,mmr-mir-502b,nle-mir-502a,oga-mir-500,oga-mir-502b,cpo-mir-500b,ssc-mir-500,dno-mir-500a,dno-mir-500b,	chi-mir-500	gctccccctctcTAATCCTTGCTACCTGGGTGAGAgtgctttctgaatgcaATGCACCTGGGCAAGGATTCTgagagagggagc	chi-miR-500-5p	TAATCCTTGCTACCTGGGTGAGA	5'	Yes	gp1b	((((((.(((((.(((((((((...(..((((....(((.........)))...))))..))))))))))..))))).))))))	84	54.8	-45.8	477	301	313	788	1770	2710	524.858	306.972	527.929	1037.19	1184.12	1482.28	middle
147	225	chi-miR-500-3p_R+2	ATGCACCTGGGCAAGGATTCTGA	23	chrX	-	52160480	52160563	gctccccctctcTAATCCTTGCTACCTGGGTGAGAgtgctttctgaatgcaATGCACCTGGGCAAGGATTCTGAgagagggagc	27	chi-mir-500,bta-mir-500,cja-mir-502b,pha-mir-502b,dma-mir-502b,nle-mir-502b,mml-mir-500a,mml-mir-502,mml-mir-500b,hsa-mir-500a,ppy-mir-500,hsa-mir-502,hsa-mir-500b,ptr-mir-500-1,ptr-mir-502,ptr-mir-501,ptr-mir-500-2,ppy-mir-502,mmr-mir-500,mmr-mir-502b,nle-mir-502a,oga-mir-500,oga-mir-502b,cpo-mir-500b,ssc-mir-500,dno-mir-500a,dno-mir-500b,	chi-mir-500	gctccccctctcTAATCCTTGCTACCTGGGTGAGAgtgctttctgaatgcaATGCACCTGGGCAAGGATTCTgagagagggagc	chi-miR-500-3p	ATGCACCTGGGCAAGGATTCT	3'	Diff	gp1b	((((((.(((((.(((((((((...(..((((....(((.........)))...))))..))))))))))..))))).))))))	84	54.8	-45.8	12061	18210.2	13216.7	7878.83	14489.3	26428.7	13271.1	18571.4	22292.2	10370.3	9693.25	14455.6	high
148	226	bta-miR-502a_L-1R-1	ATGCACCTGGGCAAGGATTC	20	chrX	-	52166537	52166626	ctgctctgttcccctgtctccaatcataatgcccagatgtgggtactgtctcagtgcaATGTACCTGGGCAAGGATTCacagaagataag	1	bta-mir-502a-2,	bta-mir-502a-2	ctgctctgttcccctgtatccaatcttaatgcccagatgcaggtactgtctcagtgcAATGCACCTGGGCAAGGATTCAcagaagataag	bta-miR-502a	AATGCACCTGGGCAAGGATTCA	3'	Diff	gp1b	....((((((((..((........))...(((((((......((((((...)))))).......))))))).)))...))))).......	42	48.9	-23.9	118	157.667	104.167	100.333	150.333	201.667	129.839	160.795	175.695	132.061	100.572	110.305	middle
149	227	chi-miR-502b-5p_R+1_1ss18GA	TAATTCTTGCTCCCCAGATGAGA	23	chrX	-	52162234	52162316	gctcccctctcTAATTCTTGCTCCCCAGATGAGAgtgctttgtgaatgcaATCCACCTGGGCAAGGATTCTGAAtgtgagagc	2	chi-mir-502b,bta-mir-502b,	chi-mir-502b	gctcccctctcTAATTCTTGCTCCCCAGGTGAGagtgctttgtgaatgcaATCCACCTGGGCAAGGATTCTGAAtgtgagagc	chi-miR-502b-5p	TAATTCTTGCTCCCCAGGTGAG	5'	Diff	gp1b	((((.....((.(((((((((...((((.((.((.(((.........))).)))).)))))))))))))..))......))))	83	50.6	-24.3	0	5	0	6	35	65	0	5.0992	0	7.89735	23.4147	35.5528	middle
149	228	chi-miR-502b-3p_1ss3CG	ATGCACCTGGGCAAGGATTCTGAA	24	chrX	-	52162234	52162316	gctcccctctcTAATTCTTGCTCCCCAGATGAGAgtgctttgtgaatgcaATCCACCTGGGCAAGGATTCTGAAtgtgagagc	2	chi-mir-502b,bta-mir-502b,	chi-mir-502b	gctcccctctcTAATTCTTGCTCCCCAGGTGAGagtgctttgtgaatgcaATCCACCTGGGCAAGGATTCTGAAtgtgagagc	chi-miR-502b-3p	ATCCACCTGGGCAAGGATTCTGAA	3'	Diff	gp1b	((((.....((.(((((((((...((((.((.((.(((.........))).)))).)))))))))))))..))......))))	83	50.6	-24.3	108	225.5	123	68.5	139	208	118.836	229.974	207.461	90.1614	92.9899	113.769	middle
150	229	chi-miR-502a_1ss11AG	ATGCACCTGGGCAAGGATTC	20	chrX	-	52156444	52156528	tgcccacccctctaatccttgctctctgggtgctagtgctgtctccatgcgATGCACCTGGACAAGGATTCagagagggtgggct	2	chi-mir-502a,bta-mir-502a-1,	chi-mir-502a	tgcccacccctctaatccttgctctctgggtgctagtgctgtctccatgcgATGCACCTGGACAAGGATTCagagagggtgggct	chi-miR-502a	ATGCACCTGGACAAGGATTC	3'	Diff	gp1b	.((((((((((((((((((((...((..(((((...(((((....)).)))..)))))..)))))))))).)))).)))))))).	83	57.6	-51.8	118	157.667	104.167	100.333	150.333	201.667	129.839	160.795	175.695	132.061	100.572	110.305	middle
151	230	bta-miR-503-5p_R+3	TAGCAGCGGGAACAGTACTGCAG	23	chrX	+	95344030	95344132	gcactcagccgtgcccTAGCAGCGGGAACAGTACTGCAGtgggcgatcggtgatctGGAGTATTGTTTCCGCTGCCCGGgcaaggctgggactcccgcacggg	5	bta-mir-503,mmu-mir-503,rno-mir-503-2,rno-mir-503-1,ssc-mir-503,	bta-mir-503	agccgtgcccTAGCAGCGGGAACAGTACTGcagtgggcaattggtgatctGGAGTATTGTTTCTGCTGCCCGGgcaagactgg	bta-miR-503-5p	TAGCAGCGGGAACAGTACTG	5'	Diff	gp1b	...(((((((.(((((..(((((((((((((((((.(((...((.....))...))).)))))))))))))))))..))))).)))))))...(((....)))	87	65	-62.5	31	22	6	71	180	213	34.1103	22.4365	10.1201	93.452	120.419	116.504	middle
151	231	bta-miR-503-3p_1ss14TC	GGAGTATTGTTTCCGCTGCCCGG	23	chrX	+	95344030	95344132	gcactcagccgtgcccTAGCAGCGGGAACAGTACTGCAGtgggcgatcggtgatctGGAGTATTGTTTCCGCTGCCCGGgcaaggctgggactcccgcacggg	5	bta-mir-503,mmu-mir-503,rno-mir-503-2,rno-mir-503-1,ssc-mir-503,	bta-mir-503	agccgtgcccTAGCAGCGGGAACAGTACTGcagtgggcaattggtgatctGGAGTATTGTTTCTGCTGCCCGGgcaagactgg	bta-miR-503-3p	GGAGTATTGTTTCTGCTGCCCGG	3'	Diff	gp1b	...(((((((.(((((..(((((((((((((((((.(((...((.....))...))).)))))))))))))))))..))))).)))))))...(((....)))	87	65	-62.5	19	16	0	44	78	120	20.9063	16.3174	0	57.9139	52.1814	65.6359	middle
152	232	chi-miR-504_R+1	AGACCCTGGTCTGCACTCTGTC	22	chrX	+	91609138	91609241	cagctgctgttgggAGACCCTGGTCTGCACTCTGTCtgtatgcttactgaagggagcgcagggcagggtttcccatacagagggcacaggcaaccaccgcatgg	12	chi-mir-504,bta-mir-504,cja-mir-504,mml-mir-504,ggo-mir-504,hsa-mir-504,ppy-mir-504,ptr-mir-504,mmu-mir-504,rno-mir-504,cpo-mir-504,ssc-mir-504,	chi-mir-504	gctgctgttgggAGACCCTGGTCTGCACTCTGTctgtatgcttactgaagggagcgcagggcagggtttcccatacagagggcacaggcaacca	chi-miR-504	AGACCCTGGTCTGCACTCTGT	5'	Diff	gp1b	..(((.((((((((((((((((..((((.((((.((.(((....))).))..)))).))))..)))))))))))).))))..))).((.((.......)).)).	83	59.6	-50.3	13312	13344	9936	6923	10954	15914	14647.6	13608.7	16758.8	9112.22	7328.14	8704.42	high
153	233	mml-miR-505-5p_L-1R+1	GGGAGCCAGGAAGTATTGATGTT	23	chrX	+	90390157	90390266	taaattgatgcacccagtggGGGAGCCAGGAAGTATTGATGTTtctgccagtttagcgTCAACACTTGCTGGTTTCCTCTctggagcatcactaaattcgtggattttca	17	chi-mir-505,bta-mir-505,cja-mir-505,mml-mir-505,hsa-mir-505,ggo-mir-505,ptr-mir-505,ppy-mir-505,nle-mir-505,oga-mir-505,cgr-mir-505,mmu-mir-505,rno-mir-505,cpo-mir-505,dno-mir-505,tch-mir-505,ssc-mir-505,	mml-mir-505	gatgcacccagtgGGGGAGCCAGGAAGTATTGATGTttctgccagtttagCGTCAACACTTGCTGGTTTCCTctctggagcatc	mml-miR-505-5p	GGGGAGCCAGGAAGTATTGATGT	5'	Diff	gp1b	.....((((((..((((.(((((((((((.((((.((((((((...........)))))))).)))).))))))))))).)))).))))))..(((((....)))))...	86	45.5	-47.5	11	0	0	13	12	36	12.1037	0	0	17.1109	8.0279	19.6908	middle
153	234	chi-miR-505-3p	TCAACACTTGCTGGTTTCCTCT	22	chrX	+	90390157	90390266	taaattgatgcacccagtggGGGAGCCAGGAAGTATTGATGTTtctgccagtttagcgTCAACACTTGCTGGTTTCCTCTctggagcatcactaaattcgtggattttca	17	chi-mir-505,bta-mir-505,cja-mir-505,mml-mir-505,hsa-mir-505,ggo-mir-505,ptr-mir-505,ppy-mir-505,nle-mir-505,oga-mir-505,cgr-mir-505,mmu-mir-505,rno-mir-505,cpo-mir-505,dno-mir-505,tch-mir-505,ssc-mir-505,	chi-mir-505	taaattgatgcacccagtgggggagccaggaagtattgatgtttctgccagtttagcgTCAACACTTGCTGGTTTCCTCTctggagcatcactaaattcgtggattttca	chi-miR-505-3p	TCAACACTTGCTGGTTTCCTCT	3'	Yes	gp1b	.....((((((..((((.(((((((((((.((((.((((((((...........)))))))).)))).))))))))))).)))).))))))..(((((....)))))...	86	45.5	-47.5	469	333	376	382	774	917	516.056	339.607	634.19	502.798	517.8	501.568	middle
154	235	bta-miR-507-3p_R-1_1ss8TC	ATTGGCACGTCTTGGAATGA	20	chrX	-	83608702	83608782	gtgtgctgtaccccattccaaggcttgccattcatctggctaaacttgtgATTGGCACGTCTTGGAATGAagtaacgtaca	1	bta-mir-507,	bta-mir-507	gtgtgctgtaccccattccaaggcttgccattcatctggctaaacttgtgATTGGCATGTCTTGGAATGAAgtaacgtaca	bta-miR-507-3p	ATTGGCATGTCTTGGAATGAA	3'	Diff	gp1b	.(((((..(((..(((((((((((.(((((.((((..((.....)).)))).))))).)))))))))))..)))..)))))	80	46.9	-36.4	0	0	0	0	0	6	0	0	0	0	0	3.2818	low
155	236	chi-miR-532-5p	CATGCCTTGAGTGTAGGACCGT	22	chrX	-	52176257	52176357	gacttgctttctctcttaCATGCCTTGAGTGTAGGACCGTtggcatcttaattacCCTCCCACACCCAAGGCTTGCAggagggccagccttttcctccctc	20	chi-mir-532,bta-mir-532,cja-mir-532,pha-mir-532,ppa-mir-532,mmr-mir-532,dma-mir-532,nle-mir-532,tch-mir-532,mml-mir-532,ggo-mir-532,hsa-mir-532,ppy-mir-532,ptr-mir-532,oga-mir-532,mmu-mir-532,rno-mir-532,cpo-mir-532,ssc-mir-532,dno-mir-532,	chi-mir-532	gacttgctttctctcttaCATGCCTTGAGTGTAGGACCGTtggcatcttaattacCCTCCCACACCCAAGGCTTGCaggagggccagccttttcctccctc	chi-miR-532-5p	CATGCCTTGAGTGTAGGACCGT	5'	Yes	gp1b	.....(((..(((((((.((.((((((.((((.(((..((.............))..))).)))).)))))).)).)))))))..))).............	83	53.5	-32	6842	9244	6176	10507	22946	28206	7528.47	9427.4	10416.9	13829.6	15350.7	15427.7	high
155	237	chi-miR-532-3p_R+1	CCTCCCACACCCAAGGCTTGCA	22	chrX	-	52176257	52176357	gacttgctttctctcttaCATGCCTTGAGTGTAGGACCGTtggcatcttaattacCCTCCCACACCCAAGGCTTGCAggagggccagccttttcctccctc	20	chi-mir-532,bta-mir-532,cja-mir-532,pha-mir-532,ppa-mir-532,mmr-mir-532,dma-mir-532,nle-mir-532,tch-mir-532,mml-mir-532,ggo-mir-532,hsa-mir-532,ppy-mir-532,ptr-mir-532,oga-mir-532,mmu-mir-532,rno-mir-532,cpo-mir-532,ssc-mir-532,dno-mir-532,	chi-mir-532	gacttgctttctctcttaCATGCCTTGAGTGTAGGACCGTtggcatcttaattacCCTCCCACACCCAAGGCTTGCaggagggccagccttttcctccctc	chi-miR-532-3p	CCTCCCACACCCAAGGCTTGC	3'	Diff	gp1b	.....(((..(((((((.((.((((((.((((.(((..((.............))..))).)))).)))))).)).)))))))..))).............	83	53.5	-32	3619	4044	3246	3435	7859	9433	3982.1	4124.23	5474.95	4521.23	5257.61	5159.53	middle
156	238	chi-miR-542-5p	TCGGGGATCATCATGTCACGAGA	23	chrX	+	95348817	95348925	gtcaaggatgcacagacctcagacatcTCGGGGATCATCATGTCACGAGAtaccactgtgcactTGTGACAGATTGATAACTGAAAggtctgggagccgctcatcttca	17	chi-mir-542,bta-mir-542,cja-mir-542,mml-mir-542,ggo-mir-542,hsa-mir-542,ppa-mir-542,ppy-mir-542,mmr-mir-542,nle-mir-542,mmu-mir-542,rno-mir-542-2,rno-mir-542-1,rno-mir-542-3,tch-mir-542,ssc-mir-542,dno-mir-542,	chi-mir-542	gtcaaggatgcacagacctcagacatcTCGGGGATCATCATGTCACGAGAtaccactgtgcactTGTGACAGATTGATAACTGAaaggtctgggagccgctcatcttca	chi-miR-542-5p	TCGGGGATCATCATGTCACGAGA	5'	Yes	gp1b	....((((((.......(((((((...((((..((((...(((((((((.(((....)))..)))))))))...))))..))))...))))))).......))))))..	77	49.5	-38.5	5	11	0	56	101	108	5.50166	11.2182	0	73.7086	67.5682	59.0723	middle
156	239	chi-miR-542-3p_R+2	TGTGACAGATTGATAACTGAAA	22	chrX	+	95348817	95348925	gtcaaggatgcacagacctcagacatcTCGGGGATCATCATGTCACGAGAtaccactgtgcactTGTGACAGATTGATAACTGAAAggtctgggagccgctcatcttca	17	chi-mir-542,bta-mir-542,cja-mir-542,mml-mir-542,ggo-mir-542,hsa-mir-542,ppa-mir-542,ppy-mir-542,mmr-mir-542,nle-mir-542,mmu-mir-542,rno-mir-542-2,rno-mir-542-1,rno-mir-542-3,tch-mir-542,ssc-mir-542,dno-mir-542,	chi-mir-542	gtcaaggatgcacagacctcagacatcTCGGGGATCATCATGTCACGAGAtaccactgtgcactTGTGACAGATTGATAACTGAaaggtctgggagccgctcatcttca	chi-miR-542-3p	TGTGACAGATTGATAACTGA	3'	Diff	gp1b	....((((((.......(((((((...((((..((((...(((((((((.(((....)))..)))))))))...))))..))))...))))))).......))))))..	77	49.5	-38.5	190	192	89	298	467	378	209.063	195.809	150.114	392.235	312.419	206.753	middle
157	240	mml-miR-615-3p_R-1	TCCGAGCCTGGGTCTCCCTCT	21	chr3	-	132334818	132334907	ctcgggaggggcgggaggggggtccccggtgctcggatctcgagggtgcttattgttcggTCCGAGCCTGGGTCTCCCTCTccccccacc	13	bta-mir-615,mml-mir-615,ggo-mir-615,ppa-mir-615,mmr-mir-615,hsa-mir-615,ptr-mir-615,oga-mir-615,cgr-mir-615,mmu-mir-615,rno-mir-615,cpo-mir-615,ssc-mir-615,	mml-mir-615	ctcgggaggggcggaagGGGGGTCCCCGGTGCTCGGATCtcgagggtgcttattgttcggTCCGAGCCTGGGTCTCCCTCTTccccccaacccccc	mml-miR-615-3p	TCCGAGCCTGGGTCTCCCTCTT	3'	Diff	gp1b	....((..(((.((((((((((..(((((.(((((((((.(((..(...)..)))...))))))))))))))..))))))))))))).))	86	71.1	-54.5	388	391	406	408	949	1034	426.929	398.757	684.79	537.02	634.873	565.563	middle
158	241	chi-miR-628-5p_R-1	ATGCTGACATATTTACTAGAGG	22	chr7	+	51955200	51955307	atagctattgtgtcacttcctcATGCTGACATATTTACTAGAGGgtaaaattaataaccTTCTAGTAAGAGTGGCAGTCGAagggaagggctcatctgacttctggaa	13	chi-mir-628,bta-mir-628,hsa-mir-628,ppy-mir-628,cja-mir-628,mml-mir-628,ggo-mir-628,ptr-mir-628,nle-mir-628,cgr-mir-628,tch-mir-628,ssc-mir-628,dno-mir-628,	chi-mir-628	atagctattgtgtcacttcctcATGCTGACATATTTACTAGAGGGtaaaattaataaccttctagtaagagtggcagtcgaagggaagggctcatctgacttctggaa	chi-miR-628-5p	ATGCTGACATATTTACTAGAGGG	5'	Diff	gp1b	........((.(((.((((((..(((((.((..(((((((((((((..........)))))))))))))..)).))).))..))))))))).))..............	86	40.7	-35.4	0	5	0	0	0	0	0	5.0992	0	0	0	0	low
158	242	mml-miR-628-3p_L+1	TTCTAGTAAGAGTGGCAGTCGA	22	chr7	+	51955200	51955307	atagctattgtgtcacttcctcATGCTGACATATTTACTAGAGGgtaaaattaataaccTTCTAGTAAGAGTGGCAGTCGAagggaagggctcatctgacttctggaa	13	chi-mir-628,bta-mir-628,hsa-mir-628,ppy-mir-628,cja-mir-628,mml-mir-628,ggo-mir-628,ptr-mir-628,nle-mir-628,cgr-mir-628,tch-mir-628,ssc-mir-628,dno-mir-628,	mml-mir-628	atagctgttgtgtcacttcctcATGCTGACATATTTACTAGAGGgtaaaattaataacctTCTAGTAAGAGTGGCAGTCGAagggaaggactcat	mml-miR-628-3p	TCTAGTAAGAGTGGCAGTCGA	3'	Diff	gp1b	........((.(((.((((((..(((((.((..(((((((((((((..........)))))))))))))..)).))).))..))))))))).))..............	86	40.7	-35.4	38	88	13	27	36	43	41.8126	89.7459	21.9268	35.5381	24.0837	23.5195	middle
159	243	bta-miR-652_R+1	AATGGCGCCACTAGGGTTGTGT	22	chrX	-	118401676	118401784	cagggccgccacgaatggctatgcactgcacaaccctaggagagggtgccattcacatagactagaattgAATGGCGCCACTAGGGTTGTGCagtgcacaacctacaca	12	bta-mir-652,cja-mir-652a,mml-mir-652,ggo-mir-652,hsa-mir-652,ptr-mir-652,ppy-mir-652,cgr-mir-652,mmu-mir-652,rno-mir-652,tch-mir-652,ssc-mir-652,	bta-mir-652	acgaatggctatgcactgcacaaccctaggagagggtgccattcacatagactagaattgAATGGCGCCACTAGGGTTGTGcagtgcacaacctacac	bta-miR-652	AATGGCGCCACTAGGGTTGTG	3'	Diff	gp1b	.(((...((((....))))..((((((((((((((((((.....(((((((((((.............))))))))))).))))))))))))))))))...))).....	77	54.1	-58.4	1501	1577	1236	1024	2175	2749	1651.6	1608.29	2084.73	1347.81	1455.06	1503.61	middle
160	244	chi-miR-656	AATATTATACAGTCAACCTCT	21	chr18	+	64660712	64660790	ctgaaataggttgcctgtgaggtgttcacttttctaaacgatgAATATTATACAGTCAACCTCTttccgatatcgaatc	8	chi-mir-656,bta-mir-656,mml-mir-656,hsa-mir-656,ppy-mir-656,ptr-mir-656,cpo-mir-656,tch-mir-656,	chi-mir-656	ctgaaataggttgcctgtgaggtgttcacttttctaaacgatgAATATTATACAGTCAACCTCTttccgatatcgaatc	chi-miR-656	AATATTATACAGTCAACCTCT	3'	Yes	gp1b	..((((.((((((.(((((..(((((((....((.....)))))))))..))))).)))))).))))............	65	38	-22.7	0	0	0	11	26	15	0	0	0	14.4785	17.3938	8.20449	middle
161	245	chi-miR-660	TACCCATTGCATATCGGAGCTGT	23	chrX	-	52158371	52158448	ctgctccttctccagTACCCATTGCATATCGGAGCTGTgaatgctcaaagcACCTCCTATGTGCATGGATTACaggag	2	chi-mir-660,bta-mir-660,	chi-mir-660	ctgctccttctcccgTACCCATTGCATATCGGAGCTGTgaatgctcaaagcacctcctatgtgcatggattacaggag	chi-miR-660	TACCCATTGCATATCGGAGCTGT	5'	Yes	gp1b	.........((((.(((.(((.(((((((.((((.(((...........))).)))).))))))))))..))).))))	69	50	-25.5	1532	2433	1389	1946	4195	6356	1685.71	2481.27	2342.79	2561.37	2806.42	3476.52	middle
161	246	chi-mir-660-p3	ACCTCCTATGTGCATGGATTAC	22	chrX	-	52158371	52158448	ctgctccttctccagTACCCATTGCATATCGGAGCTGTgaatgctcaaagcACCTCCTATGTGCATGGATTACaggag	2	chi-mir-660,bta-mir-660,	chi-mir-660	ctgctccttctcccgTACCCATTGCATATCGGAGCTGTgaatgctcaaagcacctcctatgtgcatggattacaggag	chi-mir-660-p3	acctcctatgtgcatggattac	3'	New	gp1b	.........((((.(((.(((.(((((((.((((.(((...........))).)))).))))))))))..))).))))	69	50	-25.5	0	0	0	0	0	5	0	0	0	0	0	2.73483	low
162	247	ssc-miR-664-5p_R-1_1ss14GA	CAGGCTAGGAGAAATGATTGGA	22	chr12	-	21811325	21811399	gaacattgaaaCAGGCTAGGAGAAATGATTGGAtagaaaattttattcTATTCATTTATCTCCCAGCCTACAaaa	2	bta-mir-664b,ssc-mir-664,	ssc-mir-664	gaacattgaaaCAGGCTAGGAGAAGTGATTGGATagaaaatggtattcTATTCATTTATCTCCCAGCCTACAaaaagaaa	ssc-miR-664-5p	CAGGCTAGGAGAAGTGATTGGAT	5'	Diff	gp1b	............(((((.(((((..(((.(((((((((.......))))))))).)))))))).)))))......	57	32	-24.7	62	281	58	121	60	122	68.2206	286.575	97.8272	159.263	40.1395	66.7299	middle
162	248	bta-miR-664b_R+1	TATTCATTTATCTCCCAGCCTACA	24	chr12	-	21811325	21811399	gaacattgaaaCAGGCTAGGAGAAATGATTGGAtagaaaattttattcTATTCATTTATCTCCCAGCCTACAaaa	2	bta-mir-664b,ssc-mir-664,	bta-mir-664b	caggctaggagaaatgattggatagaaaattttattcTATTCATTTATCTCCCAGCCTAC	bta-miR-664b	TATTCATTTATCTCCCAGCCTAC	3'	Diff	gp1b	............(((((.(((((..(((.(((((((((.......))))))))).)))))))).)))))......	57	32	-24.7	683	1885	387	1044	1348	3092	751.527	1922.4	652.743	1374.14	901.801	1691.22	middle
163	249	bta-miR-664a_R-1	CAGGCTGGGGTGTGTGTGGAT	21	chrX	+	75352453	75352536	gggacattaaagcaCAGGCTGGGGTGTGTGTGGATggagactgttactctctaTTCGTTTACTCCCTAGCCTACAgatatgcct	1	bta-mir-664a,	bta-mir-664a	gggacattaaaacaCAGGCTGGGGTGTGTGTGGATGgagactgttactctattcgtttactccctagcctccagatatgcct	bta-miR-664a	CAGGCTGGGGTGTGTGTGGATG	5'	Diff	gp1b	(((.(((........(((((((((.(((..((((((((((.......))))))))))..))).)))))))))......))))))	57	48.8	-35.7	27	20	19	30	40	47	29.709	20.3968	32.0468	39.4867	26.7597	25.7074	middle
163	250	bta-mir-664a-p3_1ss20CA	TTCGTTTACTCCCTAGCCTACA	22	chrX	+	75352453	75352536	gggacattaaagcaCAGGCTGGGGTGTGTGTGGATggagactgttactctctaTTCGTTTACTCCCTAGCCTACAgatatgcct	1	bta-mir-664a,	bta-mir-664a	gggacattaaaacaCAGGCTGGGGTGTGTGTGGATGgagactgttactctattcgtttactccctagcctccagatatgcct	bta-mir-664a-p3	ttcgtttactccctagcctcca	3'	New	gp1b	(((.(((........(((((((((.(((..((((((((((.......))))))))))..))).)))))))))......))))))	57	48.8	-35.7	497	562	331	213	426	566	546.865	573.15	558.29	280.356	284.991	309.583	middle
164	251	cja-miR-671	AGGAAGCCCTGGAGGGGCTGGAGG	24	chr4	+	113207078	113207173	aggAGGAAGCCCTGGAGGGGCTGGAGGtgatggatgttttccTCCGGTTCTCAGGGCTCCACCttttccgggccgtggagccagggctggtgcaga	10	cja-mir-671,ggo-mir-671,nle-mir-671,cpo-mir-671,tch-mir-671,dno-mir-671,cgr-mir-671,mmu-mir-671,rno-mir-671,ssc-mir-671,	cja-mir-671	ggaagaggAGGAAGCCCTGGAGGGGCTGGAGGtgatggatgttttcctccggttctcagggctccacctctttc	cja-miR-671	AGGAAGCCCTGGAGGGGCTGGAGG	5'	Yes	gp1b	(((.((.(((((((..((..(((((((.(((....)))..)))))))..))))))))))).)))...((((.((.((....)).))))))......	64	63.5	-47.3	0	0	0	0	10	38	0	0	0	0	6.68992	20.7847	middle
164	252	ggo-miR-671	TCCGGTTCTCAGGGCTCCACC	21	chr4	+	113207078	113207173	aggAGGAAGCCCTGGAGGGGCTGGAGGtgatggatgttttccTCCGGTTCTCAGGGCTCCACCttttccgggccgtggagccagggctggtgcaga	10	cja-mir-671,ggo-mir-671,nle-mir-671,cpo-mir-671,tch-mir-671,dno-mir-671,cgr-mir-671,mmu-mir-671,rno-mir-671,ssc-mir-671,	ggo-mir-671	actggcaggccaggaagaggaggaagccctggaggggctggaggtgatggatgttttccTCCGGTTCTCAGGGCTCCACCtctttcgggccgtagagccagggctggtgcaga	ggo-miR-671	TCCGGTTCTCAGGGCTCCACC	3'	Yes	gp1b	(((.((.(((((((..((..(((((((.(((....)))..)))))))..))))))))))).)))...((((.((.((....)).))))))......	64	63.5	-47.3	57	67	85	35	50	100	62.7189	68.3293	143.367	46.0679	33.4496	54.6966	middle
165	253	bta-miR-677_R-1_1ss15GC	CTCACTGATGAGCACCTTCTGA	22	chr3	+	162720999	162721064	CTCACTGATGAGCACCTTCTGActttcgttcttctgagtttgctgaagccagatgccatttctgag	1	bta-mir-677,	bta-mir-677	CTCACTGATGAGCAGCTTCTGACtttcgttcttctgagtttgctgaagccagatgccatttctgag	bta-miR-677	CTCACTGATGAGCAGCTTCTGAC	5'	Diff	gp1b	((((..((((.(((...((((.((((((..((....))..))..)))).)))))))))))..))))	66	47	-15.9	0	0	0	0	0	5	0	0	0	0	0	2.73483	low
166	254	chi-miR-708-5p	AAGGAGCTTACAATCTAGCTGGG	23	chr21	+	16030453	16030566	ctgtgtgtgaagtggtaactgccctcAAGGAGCTTACAATCTAGCTGGGggtaaacgacttgcacatgaacgCATCTAGACTGTGAGCTTCTAgagggcagggaccttacccta	17	chi-mir-708,bta-mir-708,cja-mir-708,pha-mir-708,mml-mir-708,hsa-mir-708,ppy-mir-708,ptr-mir-708,mmr-mir-708,dma-mir-708,cpo-mir-708,cgr-mir-708,mmu-mir-708,rno-mir-708,tch-mir-708,ssc-mir-708,dno-mir-708,	chi-mir-708	ctgtgtgtgaagtggtaactgccctcAAGGAGCTTACAATCTAGCTGGGggtaaacgacttgcacatgaacgCATCTAGACTGTGAGCTTCTAGAgggcagggaccttacccta	chi-miR-708-5p	AAGGAGCTTACAATCTAGCTGGG	5'	Yes	gp1b	......((((...(((..((((((((.(((((((((((.(((((.....(((.....)))(((........))).))))).))))))))))).))))))))..)))))))....	104	50.9	-47.4	55	169	23	62	244	303	60.5183	172.353	38.7935	81.6059	163.234	165.731	middle
166	255	chi-miR-708-3p_R-2	CATCTAGACTGTGAGCTTCTA	21	chr21	+	16030453	16030566	ctgtgtgtgaagtggtaactgccctcAAGGAGCTTACAATCTAGCTGGGggtaaacgacttgcacatgaacgCATCTAGACTGTGAGCTTCTAgagggcagggaccttacccta	17	chi-mir-708,bta-mir-708,cja-mir-708,pha-mir-708,mml-mir-708,hsa-mir-708,ppy-mir-708,ptr-mir-708,mmr-mir-708,dma-mir-708,cpo-mir-708,cgr-mir-708,mmu-mir-708,rno-mir-708,tch-mir-708,ssc-mir-708,dno-mir-708,	chi-mir-708	ctgtgtgtgaagtggtaactgccctcAAGGAGCTTACAATCTAGCTGGGggtaaacgacttgcacatgaacgCATCTAGACTGTGAGCTTCTAGAgggcagggaccttacccta	chi-miR-708-3p	CATCTAGACTGTGAGCTTCTAGA	3'	Diff	gp1b	......((((...(((..((((((((.(((((((((((.(((((.....(((.....)))(((........))).))))).))))))))))).))))))))..)))))))....	104	50.9	-47.4	0	5	0	0	12	17	0	5.0992	0	0	8.0279	9.29842	low
167	256	bta-miR-744_R-1	TGCGGGGCTAGGGCTAACAGC	21	chr11	+	30293050	30293149	ggttgggcggggTGCGGGGCTAGGGCTAACAGCaggctcactgacggtttcccggaaaccacgcacatgctgttgccactaacctcaaccttactcggtc	9	bta-mir-744,hsa-mir-744,ppy-mir-744,ptr-mir-744,cgr-mir-744,mmu-mir-744,cpo-mir-744,dno-mir-744,ssc-mir-744,	bta-mir-744	ggttgggcggggTGCGGGGCTAGGGCTAACAGCAggctcactgacggtttcccggaaaccacgcacatgctgttgccactaacctcaaccttactcggtc	bta-miR-744	TGCGGGGCTAGGGCTAACAGCA	5'	Diff	gp1b	(..((((..((((..((((.((((((.(((((((.......((..((((((...))))))...))..)))))))))).))).)))).))))..))))..)	100	61	-40.4	117	133	47	63	310	344	128.739	135.639	79.2738	82.9222	207.387	188.156	middle
168	257	chi-miR-767	TGCACCATGGTTGTCTGAGCAT	22	chrX	+	78723015	78723119	tttgtattataggtttttgctcgTGCACCATGGTTGTCTGAGCATgcagcatgcttgtctgctcataccccatggttcccgagcaggaaccgtcactgcttactg	3	chi-mir-767,bta-mir-767,cja-mir-767,	chi-mir-767	tttgtattataggtttttgctcgTGCACCATGGTTGTCTGAGCATgcagcctgcttgtctgctcataccccatggttcccgagcaggaaccgtcactgcttactg	chi-miR-767	TGCACCATGGTTGTCTGAGCAT	5'	Yes	gp1b	...(((.....((((..((((((...(((((((..((.((((((..(((.....)))..)))))).)).)))))))...))))))..)))).....)))......	96	49.5	-42.3	31	49	19	65	204	240	34.1103	49.9721	32.0468	85.5546	136.474	131.272	middle
169	258	bta-miR-769	TGAGACCTCCGGGTTCTGAGCT	22	chr14	+	52589366	52589484	gacttggtgctaattcccggcgctctgaccTGAGACCTCCGGGTTCTGAGCTgtgatgttgcttccgagctgggatctctggggtctcggttcagggtcgggacctctgggttctgagc	1	bta-mir-769,	bta-mir-769	gacttggtgctgattcccggcgctctgaccTGAGACCTCCGGGTTCTGAGCTgtgatgttgcttcccagctgggatctctggggtctcggttcagggtcgggacctctgggttctgagc	bta-miR-769	TGAGACCTCCGGGTTCTGAGCT	5'	Yes	gp1b	..((..(..((...(((((((.(.((((.((((((((((.(((.((..((((..((.......))..))))..)).))).)))))))))).))))))))))))......))..)..)).	116	60.5	-53	485	277	292	416	919	1013	533.661	282.496	492.509	547.55	614.804	554.077	middle
170	259	chi-miR-874-5p_R-1	CGGCCCCACGCACCAGGGTAAG	22	chr5	-	46461325	46461434	gctccttcggatgaatttttggtgttagccctgCGGCCCCACGCACCAGGGTAAGagagactcgcttcCTGCCCTGGCCCGAGGGACCGACtggctgggcctgccttctg	13	chi-mir-874,bta-mir-874,mmu-mir-874,mml-mir-874,ggo-mir-874,hsa-mir-874,ppy-mir-874,ptr-mir-874,cgr-mir-874,rno-mir-874,cpo-mir-874,ssc-mir-874,dno-mir-874,	chi-mir-874	gctccttcggatgaatttttggtgttagccctgCGGCCCCACGCACCAGGGTAAGAgagactcgcttcCTGCCCTGGCCCGAGGGACCGACtggctgggcctgccttctg	chi-miR-874-5p	CGGCCCCACGCACCAGGGTAAGA	5'	Diff	gp1b	..((((((((...........((((..(((....)))...)))).((((((((.(..((.....))..))))))))).))))))))..((..(((.......))).))..	23	63.6	-39.6	0	0	0	0	6	0	0	0	0	0	4.01395	0	low
170	260	chi-miR-874-3p	CTGCCCTGGCCCGAGGGACCGAC	23	chr5	-	46461325	46461434	gctccttcggatgaatttttggtgttagccctgCGGCCCCACGCACCAGGGTAAGagagactcgcttcCTGCCCTGGCCCGAGGGACCGACtggctgggcctgccttctg	13	chi-mir-874,bta-mir-874,mmu-mir-874,mml-mir-874,ggo-mir-874,hsa-mir-874,ppy-mir-874,ptr-mir-874,cgr-mir-874,rno-mir-874,cpo-mir-874,ssc-mir-874,dno-mir-874,	chi-mir-874	gctccttcggatgaatttttggtgttagccctgCGGCCCCACGCACCAGGGTAAGAgagactcgcttcCTGCCCTGGCCCGAGGGACCGACtggctgggcctgccttctg	chi-miR-874-3p	CTGCCCTGGCCCGAGGGACCGAC	3'	Yes	gp1b	..((((((((...........((((..(((....)))...)))).((((((((.(..((.....))..))))))))).))))))))..((..(((.......))).))..	23	63.6	-39.6	163	130	72	94	283	415	179.354	132.579	121.441	123.725	189.325	226.991	middle
171	261	chi-miR-877-5p_R+3	GTAGAGGAGATGGCGCAGGGGACA	24	chr20	-	27510213	27510325	ctgccgagaggctcgagaagGTAGAGGAGATGGCGCAGGGGACAcgagctaaaatggggggctcctgggaccccccaacatgtgTCCTCTTCTCCCTCCTCCCAGGtgtatga	9	chi-mir-877,bta-mir-877,pha-mir-877,mml-mir-877,ggo-mir-877,hsa-mir-877,ppy-mir-877,dma-mir-877,nle-mir-877,	chi-mir-877	ctgccgagaggctcgagaagGTAGAGGAGATGGCGCAGGGGacacgagctaaaatggggggctcctgggaccccccaacatgtgTCCTCTTCTCCCTCCTCCCAGGtgtacg	chi-miR-877-5p	GTAGAGGAGATGGCGCAGGGG	5'	Diff	gp1b	..(((....))).......((..((((((..((...((((((((((........(((((((.((....)))))))))...))))))))))...))))))))))..........	84	61.1	-48.3	84	101	87	63	111	197	92.4279	103.004	146.741	82.9222	74.2581	107.752	middle
171	262	chi-miR-877-3p_1ss22GT	TCCTCTTCTCCCTCCTCCCAGT	22	chr20	-	27510213	27510325	ctgccgagaggctcgagaagGTAGAGGAGATGGCGCAGGGGACAcgagctaaaatggggggctcctgggaccccccaacatgtgTCCTCTTCTCCCTCCTCCCAGGtgtatga	9	chi-mir-877,bta-mir-877,pha-mir-877,mml-mir-877,ggo-mir-877,hsa-mir-877,ppy-mir-877,dma-mir-877,nle-mir-877,	chi-mir-877	ctgccgagaggctcgagaagGTAGAGGAGATGGCGCAGGGGacacgagctaaaatggggggctcctgggaccccccaacatgtgTCCTCTTCTCCCTCCTCCCAGGtgtacg	chi-miR-877-3p	TCCTCTTCTCCCTCCTCCCAGG	3'	Diff	gp1b	..(((....))).......((..((((((..((...((((((((((........(((((((.((....)))))))))...))))))))))...))))))))))..........	84	61.1	-48.3	111	90	87	39	134	139	122.137	91.7856	146.741	51.3328	89.6449	76.0283	middle
172	263	bta-miR-885	TCCATTACACTACCCTGCCTCT	22	chr19	-	54329534	54329636	aggccccgtctgccactcggcccgcgctctcTCCATTACACTCCCCTGCCTCTtctccacgagaggcagcggggtgtagtggatagagcacgggttcaagtcc	10	bta-mir-885,cja-mir-885,mml-mir-885,hsa-mir-885,ppy-mir-885,ggo-mir-885,ptr-mir-885,tch-mir-885,ssc-mir-885,dno-mir-885,	bta-mir-885	ccgcgctctcTCCATTACACTACCCTGCCTCTtctccacgagaggcagcggggtgtagtggatagagcacgggt	bta-miR-885	TCCATTACACTACCCTGCCTCT	5'	Yes	gp1b	.(((.......))).....(((((.(((((.(((((((((((((.(((((((((......))))))))).))))))))))))).))))).)))))........	76	64.1	-61.6	33	53	7	12	22	30	36.311	54.0515	11.8067	15.7947	14.7178	16.409	middle
173	264	chi-miR-1224_R-2	GTGAGGACTCGGGAGGTGGA	20	chr1	-	201141667	201141770	cccttgGTGAGGACTCGGGAGGTGGAgggtggcgctgccagggccagggcaccgcctcagctcgcttctccccccacctcctctctcctcaggtgcgcttgcag	7	chi-mir-1224,bta-mir-1224,mml-mir-1224,hsa-mir-1224,ptr-mir-1224,ppy-mir-1224,ssc-mir-1224,	chi-mir-1224	cccttgGTGAGGACTCGGGAGGTGGAGGgtggtgctgccagggccagggcgccgcctcagctcgcttctccccccacctcctctctcctcaggtgcgcttgcag	chi-miR-1224	GTGAGGACTCGGGAGGTGGAGG	5'	Diff	gp1b	.......((((((...(((((((((.(((.(((...))).((((..((((...))))..)))).......))))))))))))...))))))..(((....))).	84	70.2	-46.8	0	0	5	0	0	6	0	0	8.43338	0	0	3.2818	low
174	265	bta-miR-1247-5p	ACCCGTCCCGTGCGTCCCCGGA	22	chr18	-	65193095	65193168	gggcgcACCCGTCCCGTGCGTCCCCGGAcgtcgctctctgcccCGGGAACGTCGGGACTGGAGcgcccgcgctg	1	bta-mir-1247,	bta-mir-1247	cgccgggcgcACCCGTCCCGTGCGTCCCCGGAcgtcgctgtctgcccCGGGAACGTCGGGACTGGAGCgcccgcgctg	bta-miR-1247-5p	ACCCGTCCCGTGCGTCCCCGGA	5'	Yes	gp1b	((((((.((.((((((.((((.(((((.....((.....)).))))).)))))))))).)).))))))......	68	78.4	-45.4	765	817	302	656	543	1157	841.754	833.209	509.376	863.444	363.263	632.84	middle
174	266	bta-miR-1247-3p_R-1	CGGGAACGTCGGGACTGGAG	20	chr18	-	65193095	65193168	gggcgcACCCGTCCCGTGCGTCCCCGGAcgtcgctctctgcccCGGGAACGTCGGGACTGGAGcgcccgcgctg	1	bta-mir-1247,	bta-mir-1247	cgccgggcgcACCCGTCCCGTGCGTCCCCGGAcgtcgctgtctgcccCGGGAACGTCGGGACTGGAGCgcccgcgctg	bta-miR-1247-3p	CGGGAACGTCGGGACTGGAGC	3'	Diff	gp1b	((((((.((.((((((.((((.(((((.....((.....)).))))).)))))))))).)).))))))......	68	78.4	-45.4	0	0	0	0	0	6	0	0	0	0	0	3.2818	low
175	267	chi-miR-1248-5p_R+3	ACCTTCTTGTATAAGCACTGTGC	23	chr1	-	198669860	198669964	tttACCTTCTTGTATAAGCACTGTGCtaaaattacagaaaccaagataaccttggtttttgtaataatgctagcagagtattaaacaagaagaagagaaactgca	3	chi-mir-1248,bta-mir-1248-1,bta-mir-1248-2,	chi-mir-1248	tttACCTTCTTGTATAAGCACTGtgctaaaattacagaaaccaagataactttggtttttgtgataatgctagcagagtattaaacaagaagaagaggaactgca	chi-miR-1248-5p	ACCTTCTTGTATAAGCACTG	5'	Diff	gp1b	.....((((((((.(((..(((.(((((..(((((((((((((((.....))))))))))))))).....))))).))).))).)))))))).............	87	32.4	-38.9	53	228	55	55	149	153	58.3176	232.523	92.7672	72.3924	99.6798	83.6858	middle
176	268	chi-miR-1249	ACGCCCTTCCCCCCCTTCTTCA	22	chr3	-	219641187	219641300	tcctcagattcttgtttgcatggggaggagggaggagatgggccacgttccctctgcctggaACGCCCTTCCCCCCCTTCTTCAcctagcgaactcctactcgtccttcaagac	14	chi-mir-1249,bta-mir-1249,cja-mir-1249,mml-mir-1249,ggo-mir-1249,hsa-mir-1249,ppy-mir-1249,ptr-mir-1249,cgr-mir-1249,mmu-mir-1249,rno-mir-1249,ssc-mir-1249-2,ssc-mir-1249-1,dno-mir-1249,	chi-mir-1249	tcctcagattcttgtttgcatggggaggagggaggagatgggccacgttccctctgcctggaACGCCCTTCCCCCCCTTCTTCAcctagcgaactcctactcgtccttcaagac	chi-miR-1249	ACGCCCTTCCCCCCCTTCTTCA	3'	Yes	gp1b	.............((((((.((((((((((((.((.((.((((...(((((........))))))))).)).)).)))))))).))))))))))........(((......)))	81	57.9	-43.4	1390	1290	744	439	891	1440	1529.46	1315.59	1254.89	577.823	596.072	787.631	middle
177	269	bta-miR-1260b_R+1_1ss9AG	ATCCCACCGCTGCCACCAT	19	chr15	-	13371393	13371492	gttgctggggctcgccgtcgATCCCACCGCTGCCACCACtgctgctactgctccgcaggtgctgctggtggtgatggtgatagtccggcgggggcgctgg	2	bta-mir-1260b,nle-mir-1260b,	bta-mir-1260b	gttgctgctgctcgccatcgATCCCACCACTGCCACCActgctgctactgctccgcaggtgctgctggtggtgatgatgatagtccggcgggggcgctgg	bta-miR-1260b	ATCCCACCACTGCCACCA	5'	Diff	gp1b	....(..(.((((.((((((((..(((((..(((((((..((.((..((((...))))..)).)))))))))..)))))...))).))))))))).)..)	96	69	-49.7	563	528	419	231	792	695	619.487	538.475	706.717	304.048	529.842	380.141	middle
178	270	chi-miR-1271-5p_R+2	CTTGGCACCTAGTAAGTACTCA	22	chr5	+	35319948	35320052	cagcacccagatcagtgCTTGGCACCTAGTAAGTACTCAgtatatacttgttgagtgcctgctatgtgccaggcattgtgctgagggctttggggggatccagag	2	chi-mir-1271,bta-mir-1271,	chi-mir-1271	cagcacccagatcagtgCTTGGCACCTAGTAAGTACTcagtatatacttgttgAGTGCCTGCTATGTGCCAGGcattgtgctgagggctttggggggatccagag	chi-miR-1271-5p	CTTGGCACCTAGTAAGTACT	5'	Diff	gp1b	.(((.(((((..(((((((((((((.(((((.(((((((..(......)..))))))).))))).)))))))))))))..))).)))))(((((....)))))..	88	52.4	-54.5	196	160	109	238	703	928	215.665	163.174	183.848	313.262	470.301	507.585	middle
179	271	hsa-miR-1277-5p_L-3	TATATATATATATGTACGTAT	21	chrX	-	110894911	110894988	acctcccaaaTATATATATATATGTACGTATgtgtatatgaatgtatacgtagatatatatgtatttttggtgggttt	7	bta-mir-1277,hsa-mir-1277,ppy-mir-1277,cpo-mir-1277,tch-mir-1277,ssc-mir-1277,dno-mir-1277,	hsa-mir-1277	acctcccAAATATATATATATATGTACGTATgtgtatataaatgtaTACGTAGATATATATGTATTTTtggtgggttt	hsa-miR-1277-5p	AAATATATATATATATGTACGTAT	5'	Diff	gp1b	(((..(((((.((((((((((((.((((((((..(......)..)))))))).)))))))))))).)))))..)))..	76	26.9	-34.6	0	0	0	8	0	0	0	0	0	10.5298	0	0	middle
180	272	ssc-mir-1285-p5	CGCGCCTGTGAATAGCCACTGTAC	24	chr16	+	6101170	6101249	gctgatcagtagtgggatCGCGCCTGTGAATAGCCACTGTACtccagcctgggcaACATAGCGAGACCCCGTCTCTTttg	1	ssc-mir-1285,	ssc-mir-1285	gctgatcagtagtgggatcgcgcctgtgaatagccactgtactccagcCTGGGCAACATAGCGAGACCCCGTctcttttg	ssc-mir-1285-p5	cgcgcctgtgaatagccactgtac	5'	New	gp1b	.......((.((((((.((.((.(((((....(((...((......))...)))..))))))).)).)))).))))....	69	56.2	-20	5427	5704	3769	2452	2930	1423	5971.5	5817.17	6357.08	3227.38	1960.15	778.333	middle
180	273	ssc-mir-1285-p3_1ss15CT	ACATAGCGAGACCCTGTCTCTT	22	chr16	+	6101170	6101249	gctgatcagtagtgggatCGCGCCTGTGAATAGCCACTGTACtccagcctgggcaACATAGCGAGACCCCGTCTCTTttg	1	ssc-mir-1285,	ssc-mir-1285	gctgatcagtagtgggatcgcgcctgtgaatagccactgtactccagcCTGGGCAACATAGCGAGACCCCGTctcttttg	ssc-mir-1285-p3	ACATAGCGAGACCCCGTctctt	3'	New	gp1b	.......((.((((((.((.((.(((((....(((...((......))...)))..))))))).)).)))).))))....	69	56.2	-20	8170	6945	4193	4833	6884	7821	8989.71	7082.79	7072.23	6361.31	4605.34	4277.82	middle
181	274	chi-miR-1296	TTAGGGCCCTGGCTCCATCTCC	22	chr25	-	19359853	19359958	cctacctaactgggTTAGGGCCCTGGCTCCATCTCCtttaggaaaaccttctgtggggagtggggctttgaccctaacctagctgggctgtaacactgctgcattt	13	chi-mir-1296,bta-mir-1296,cja-mir-1296,mml-mir-1296,ggo-mir-1296,hsa-mir-1296,ppy-mir-1296,ptr-mir-1296,nle-mir-1296,oga-mir-1296,cpo-mir-1296,ssc-mir-1296,dno-mir-1296,	chi-mir-1296	cctacctaactgggTTAGGGCCCTGGCTCCATCTCCtttaggaaaaccttctgtggggagtggggctttgaccctaacctagctgggctgtaacactgctgcattt	chi-miR-1296	TTAGGGCCCTGGCTCCATCTCC	5'	Yes	gp1b	....((((.(((((((((((....((((((((..((..(((((.....)))))..))..))))))))....))))))))))).)))).((((.......))))...	83	53.8	-47.1	1305	1032	1093	1153	2687	3525	1435.93	1052.47	1843.54	1517.61	1797.58	1928.06	middle
182	275	chi-miR-1306-5p	CCACCTCCCCTGCAAACGTCC	21	chr17	+	72145312	72145414	gcgctgccccgtggacagtctccaCCACCTCCCCTGCAAACGTCCagtgatgcagacctaatggACGTTGGCTCTGGTGGTGATGGacaggccgagccccctg	13	chi-mir-1306,bta-mir-1306,cja-mir-1306,mml-mir-1306,ggo-mir-1306,hsa-mir-1306,ppy-mir-1306,ptr-mir-1306,cgr-mir-1306,mmu-mir-1306,rno-mir-1306,tch-mir-1306,ssc-mir-1306,	chi-mir-1306	gcgctgccccgtggacagtctccaCCACCTCCCCTGCAAACGTCCagtgatgcagacgtaatggACGTTGGCTCTGGTGGTGATGGacaggccgaaccccctg	chi-miR-1306-5p	CCACCTCCCCTGCAAACGTCC	5'	Yes	gp1b	..((((((....)).)))).((((.((((.((...((.((((((((...............)))))))).))...)).)))).))))((((........))))	67	64.1	-35.6	262	176	119	234	466	628	288.287	179.492	200.714	307.997	311.75	343.495	middle
182	276	chi-miR-1306-3p_1ss22GT	ACGTTGGCTCTGGTGGTGATGT	22	chr17	+	72145312	72145414	gcgctgccccgtggacagtctccaCCACCTCCCCTGCAAACGTCCagtgatgcagacctaatggACGTTGGCTCTGGTGGTGATGGacaggccgagccccctg	13	chi-mir-1306,bta-mir-1306,cja-mir-1306,mml-mir-1306,ggo-mir-1306,hsa-mir-1306,ppy-mir-1306,ptr-mir-1306,cgr-mir-1306,mmu-mir-1306,rno-mir-1306,tch-mir-1306,ssc-mir-1306,	chi-mir-1306	gcgctgccccgtggacagtctccaCCACCTCCCCTGCAAACGTCCagtgatgcagacgtaatggACGTTGGCTCTGGTGGTGATGGacaggccgaaccccctg	chi-miR-1306-3p	ACGTTGGCTCTGGTGGTGATGG	3'	Diff	gp1b	..((((((....)).)))).((((.((((.((...((.((((((((...............)))))))).))...)).)))).))))((((........))))	67	64.1	-35.6	7	0	6	12	77	56	7.70232	0	10.1201	15.7947	51.5124	30.6301	middle
183	277	chi-miR-1307-5p_R+1	TCGACCGGACCTCGACCG	18	chr22	-	23063055	23063203	catcaagagtcggctgagtcactgccactgcctaccaatcTCGACCGGACCTCGACCGgctcgtctatgttgccaatcgACTCGGCGTGGCGTCGGTCGTGGtagataggtggtcatacagacgagttttcgagtgttgctctggtgac	14	chi-mir-1307,bta-mir-1307,cja-mir-1307,pha-mir-1307,ggo-mir-1307,ppa-mir-1307,nle-mir-1307,hsa-mir-1307,ppy-mir-1307,ptr-mir-1307,mmr-mir-1307,dma-mir-1307,ssc-mir-1307,dno-mir-1307,	chi-mir-1307	catcaagagtcggctgagtcactgccactgcctaccaatcTCGACCGGACCTCGACCggctcgtctatgttgccaatcgACTCGGCGTGGCGTCGGTCGTGGtagataggtggtcatacagacgagttttcgagtgttgctttggtgac	chi-miR-1307-5p	TCGACCGGACCTCGACC	5'	Diff	gp1b	((((.(((.(((.(((.......((((((..((((((....(((((((.((.((.(((..(((..............)))..))))).))..)))))))))))))...))))))....))).))).)))..(((.....))).))))..	124	57	-51	467	451	322	245	403	520	513.855	459.948	543.11	322.475	269.604	284.422	middle
183	278	chi-miR-1307-3p	ACTCGGCGTGGCGTCGGTCGTGG	23	chr22	-	23063055	23063203	catcaagagtcggctgagtcactgccactgcctaccaatcTCGACCGGACCTCGACCGgctcgtctatgttgccaatcgACTCGGCGTGGCGTCGGTCGTGGtagataggtggtcatacagacgagttttcgagtgttgctctggtgac	14	chi-mir-1307,bta-mir-1307,cja-mir-1307,pha-mir-1307,ggo-mir-1307,ppa-mir-1307,nle-mir-1307,hsa-mir-1307,ppy-mir-1307,ptr-mir-1307,mmr-mir-1307,dma-mir-1307,ssc-mir-1307,dno-mir-1307,	chi-mir-1307	catcaagagtcggctgagtcactgccactgcctaccaatcTCGACCGGACCTCGACCggctcgtctatgttgccaatcgACTCGGCGTGGCGTCGGTCGTGGtagataggtggtcatacagacgagttttcgagtgttgctttggtgac	chi-miR-1307-3p	ACTCGGCGTGGCGTCGGTCGTGG	3'	Yes	gp1b	((((.(((.(((.(((.......((((((..((((((....(((((((.((.((.(((..(((..............)))..))))).))..)))))))))))))...))))))....))).))).)))..(((.....))).))))..	124	57	-51	2748	3135	1929	1919	3517	4045	3023.71	3197.2	3253.6	2525.84	2352.84	2212.48	middle
184	279	bta-miR-1343-5p	TGGGGAGCGGCCCCCGGGCGGG	22	chr15	+	63661507	63661591	tgctggcttcggtgcTGGGGAGCGGCCCCCGGGCGGGcctctgctctggcccCTCCTGGGGCCCGCACTCTCGCtccgggcccgc	6	chi-mir-1343,bta-mir-1343,hsa-mir-1343,cgr-mir-1343,cpo-mir-1343,ssc-mir-1343,	bta-mir-1343	ggcttcggtgcTGGGGAGCGGCCCCCGGGCGGGcctctgctctggcccCTCCTGGGGCCCGCACTCTCgctccgggcc	bta-miR-1343-5p	TGGGGAGCGGCCCCCGGGCGGG	5'	Yes	gp1b	.((.(((.((((.((..(((.((((.(((((((.(((((........)))))..))))))).)))).)))..)).))))))).))	84	80	-55.4	10	10	0	5	0	13	11.0033	10.1984	0	6.58112	0	7.11056	middle
184	280	chi-miR-1343	CTCCTGGGGCCCGCACTCTCGC	22	chr15	+	63661507	63661591	tgctggcttcggtgcTGGGGAGCGGCCCCCGGGCGGGcctctgctctggcccCTCCTGGGGCCCGCACTCTCGCtccgggcccgc	6	chi-mir-1343,bta-mir-1343,hsa-mir-1343,cgr-mir-1343,cpo-mir-1343,ssc-mir-1343,	chi-mir-1343	tgctggcttcggtgctggggagcggcccccgggcgggcctctgctctggcccCTCCTGGGGCCCGCACTCTCGCtccgggc	chi-miR-1343	CTCCTGGGGCCCGCACTCTCGC	3'	Yes	gp1b	.((.(((.((((.((..(((.((((.(((((((.(((((........)))))..))))))).)))).)))..)).))))))).))	84	80	-55.4	2972	3844	2089	2470	2573	4094	3270.19	3920.26	3523.47	3251.08	1721.32	2239.28	middle
185	281	chi-miR-1388-5p_R+1	AGGACTGTCCAACCTGAGAATG	22	chr13	+	53226153	53226244	cctgggcagtgccttcAGGACTGTCCAACCTGAGAATGgtgagcatccagggacaATCTCAGGTTCGTCAGCCCGCAaggtgccgttccctc	5	chi-mir-1388,bta-mir-1388,dma-mir-1388,oga-mir-1388,dno-mir-1388,	chi-mir-1388	cctgggcagtgccttcAGGACTGTCCAACCTGAGAATggtgagcatccagggacaATCTCAGGTTCGTCAGCCCGCAaggtgccgttccctc	chi-miR-1388-5p	AGGACTGTCCAACCTGAGAAT	5'	Diff	gp1b	...(..(.(..((((..((.(((...(((((((((.((...............)).)))))))))...))).))..))))..).)..)....	85	59.8	-32.6	70	62	39	23	41	66	77.0232	63.2301	65.7804	30.2732	27.4287	36.0998	middle
185	282	chi-miR-1388-3p	ATCTCAGGTTCGTCAGCCCGCA	22	chr13	+	53226153	53226244	cctgggcagtgccttcAGGACTGTCCAACCTGAGAATGgtgagcatccagggacaATCTCAGGTTCGTCAGCCCGCAaggtgccgttccctc	5	chi-mir-1388,bta-mir-1388,dma-mir-1388,oga-mir-1388,dno-mir-1388,	chi-mir-1388	cctgggcagtgccttcAGGACTGTCCAACCTGAGAATggtgagcatccagggacaATCTCAGGTTCGTCAGCCCGCAaggtgccgttccctc	chi-miR-1388-3p	ATCTCAGGTTCGTCAGCCCGCA	3'	Yes	gp1b	...(..(.(..((((..((.(((...(((((((((.((...............)).)))))))))...))).))..))))..).)..)....	85	59.8	-32.6	331	356	204	153	421	556	364.21	363.063	344.082	201.382	281.646	304.113	middle
186	283	bta-miR-1434-3p_L+1	TGAAGAAATCTAAGGTCTGAGG	22	chr5	+	17596905	17596974	accttgtacatgatgactaaaatttcttcactttgacctgatggctacTGAAGAAATCTAAGGTCTGAGG	1	bta-mir-1434,	bta-mir-1434	caccttGTACATGATGACTAAAATTTCTtcactttgacctgatggctattGAAGAAATCTAAGGTCTGAGGtg	bta-miR-1434-3p	GAAGAAATCTAAGGTCTGAGG	3'	Diff	gp1b	..............((((...(((((((((......((....))....)))))))))....)))).....	51	38.6	-12.1	0	22	0	21	0	6	0	22.4365	0	27.6407	0	3.2818	middle
187	284	chi-miR-1468-5p	CTCCGTTTGCCTGTTTTGCTGA	22	chrX	-	44017377	44017470	gaagaggtgggtggtttCTCCGTTTGCCTGTTTTGCTGAtgttcatttgacttattctcagcaaaataagcaaatggaaaattcatccatcaac	5	chi-mir-1468,bta-mir-1468,cja-mir-1468,ppy-mir-1468,ssc-mir-1468,	chi-mir-1468	gaagaggtgggtggtttCTCCGTTTGCCTGTTTTGCTGAtgttcatttgacttattctcAGCAAAATAAGCAAATGGAAAAttcatccatcaac	chi-miR-1468-5p	CTCCGTTTGCCTGTTTTGCTGA	5'	Yes	gp1b	.....((((((((..((.(((((((((.(((((((((((..................))))))))))).))))))))).))..))))))))...	86	39.4	-39.2	3255	4093	2038	3161	6513	8022	3581.58	4174.2	3437.44	4160.59	4357.14	4387.76	middle
188	285	bta-miR-1839_R-2	AAGGTAGATAGAACAGGTCTTG	22	chr18	+	22140765	22140840	cctaaatgaaAAGGTAGATAGAACAGGTCTTGtgtgcaaaatgaattcaAGACCTACTTATCTACCAACAGCaatg	9	bta-mir-1839,mmr-mir-1839-3,mmr-mir-1839-2,mmr-mir-1839-4,mmr-mir-1839-1,cgr-mir-1839,mmu-mir-1839,rno-mir-1839,ssc-mir-1839,	bta-mir-1839	aatgaaAAGGTAGATAGAACAGGTCTTGTTtgcaaaatgaattcatgacctacatatctaccaacagcaatg	bta-miR-1839	AAGGTAGATAGAACAGGTCTTGTT	5'	Diff	gp1b	............(((((((((...((((((((....(.....)....))))))))..)))))))))..........	54	36.8	-23.1	115	314	51	127	138	221	126.538	320.23	86.0205	167.161	92.3209	120.88	middle
188	286	cgr-miR-1839-3p_R+1	AGACCTACTTATCTACCAACAGC	23	chr18	+	22140765	22140840	cctaaatgaaAAGGTAGATAGAACAGGTCTTGtgtgcaaaatgaattcaAGACCTACTTATCTACCAACAGCaatg	9	bta-mir-1839,mmr-mir-1839-3,mmr-mir-1839-2,mmr-mir-1839-4,mmr-mir-1839-1,cgr-mir-1839,mmu-mir-1839,rno-mir-1839,ssc-mir-1839,	cgr-mir-1839	ctaaatgaaAAGGTAGATAGAACAGGTCTTGTttgcaaaataaatccaAGACCTACTTATCTACCAACAGccattaccta	cgr-miR-1839-3p	AGACCTACTTATCTACCAACAG	3'	Diff	gp1b	............(((((((((...((((((((....(.....)....))))))))..)))))))))..........	54	36.8	-23.1	15	20	6	14	31	53	16.505	20.3968	10.1201	18.4271	20.7387	28.9892	middle
189	287	bta-miR-1949_1ss19TC	TATACCAGGATGCCAGCACAGTT	23	chr5	+	47977101	47977168	ctggttggcattctgggcctggttcatgcctactctgttgttaacTATACCAGGATGCCAGCACAGTT	1	bta-mir-1949,	bta-mir-1949	ctggttggcattctgggcctggttcatgcctactctgttattaacTATACCAGGATGCCAGCATAGTT	bta-miR-1949	TATACCAGGATGCCAGCATAGTT	3'	Diff	gp1b	((((((((((((((((...(((((...((.......))....)))))..))))))))))))).)))..	66	50	-28	87	75	26	104	158	183	95.7289	76.488	43.8536	136.887	105.701	100.095	middle
190	288	mmu-miR-1983	CTCACCTGGAGCATGTTTTCT	21	chr20	-	30056746	30056862	gaaagcatgctccagtggcgcaatcggttagcgcgcggtacttatacagcagtatatgtgcgggtgatgccgaggttgtgagttcgagcCTCACCTGGAGCATGTTTTCTttccttt	1	mmu-mir-1983,	mmu-mir-1983	cctttacagagaaagcatgctccagtggcgcaatcggttagcgcgcggtacttatacagcagtatatgtgcgggtgatgccgaggttgtgagttcgagcCTCACCTGGAGCATGTTTTCTtccctttccgcc	mmu-miR-1983	CTCACCTGGAGCATGTTTTCT	3'	Yes	gp1b	(((((((((((((((........(((((...(((.((.(((.(((((....))))).))))).)))..)))))....(((((.......))))))))))))))))))))........	109	52.1	-49.4	12	42	0	7	17	16	13.204	42.8333	0	9.21357	11.3729	8.75146	middle
191	289	bta-miR-2284k_R+2_1ss11GT	GAAAAGTTCGTTCGGGTTTTTCT	23	chr18	-	67119118	67119192	agttgaccaGAAAAGTTCGGTCGGGTTTTTCTgtagcatcttctggaaaaaaacaaaagaactttttggccacct	1	bta-mir-2284k,	bta-mir-2284k	agttgaccaGAAAAGTTCGGTCGGGTTTTTctgcaacatctaatgaaaaaaccaaaagaactttttggccacct	bta-miR-2284k	GAAAAGTTCGGTCGGGTTTTT	5'	Diff	gp1b	((.((.((((.(((((((.......(((((((............))))))).......))))))))))).)).))	75	40	-15.8	0	0	0	0	5	0	0	0	0	0	3.34496	0	low
192	290	bta-miR-2284y	AAAAGTTCGTTCGGGTTTTTC	21	chr13	-	71917497	71917568	gggttagccaAAAAGTTCATTCGGGTTTTTCtgtaagatggtacagaaaaattcggatgaacattttggcca	1	bta-mir-2284y-2,	bta-mir-2284y-2	gggttagccaAAAAGTTCGTTCGGGTTTTTCtgtaagatggtacagaaaaattggaatgaacattttggccaacgcca	bta-miR-2284y	AAAAGTTCGTTCGGGTTTTTC	5'	Yes	gp1b	......(((((((.(((((((((..((((((((((......))))))))))..))))))))).)))))))..	64	38.9	-37	7.5	3	6	10	34	23.5	8.25249	3.05952	10.1201	13.1622	22.7457	12.8537	middle
193	291	bta-miR-2284y	AAAAGTTCGTTCGGGTTTTTC	21	chr1	-	200726807	200726879	gggttggtcaAAAAGTTTGTTCGGGTTTTTCatcagatggtatggaaaatcccaaacgaactctttgggcaac	1	bta-mir-2284y-3,	bta-mir-2284y-3	gggttggtcaAAAAGTTCGTTCGGGTTTTTCatcagatggtatggaaaatcccaaacgaactctttgggcaaccta	bta-miR-2284y	AAAAGTTCGTTCGGGTTTTTC	5'	Yes	gp1b	..((((..((((.((((((((.(((((((((((........)))))))).))).)))))))).))))..))))	71	42.5	-26	7.5	3	6	10	34	23.5	8.25249	3.05952	10.1201	13.1622	22.7457	12.8537	middle
194	292	bta-miR-2284ab_R+1	TAAAAGTTTGGTTGGGTTTTTC	22	chr6	+	101634757	101634813	TAAAAGTTTGGTTGGGTTTTTCtgtagcatctgatggaaaaatctgaacaaactttc	1	bta-mir-2284ab,	bta-mir-2284ab	TAAAAGTTTGGTTGGGTTTTTctgtaacatctgatggaaaaatctgaacaaactttccgg	bta-miR-2284ab	TAAAAGTTTGGTTGGGTTTTT	5'	Diff	gp1b	..((((((((.(..((((((((..(........)..))))))))..).)))))))).	54	33.3	-19.6	7	9	0	0	11	10	7.70232	9.17856	0	0	7.35891	5.46966	low
195	293	bta-miR-2284w_R-1	AAGAGTTTGTTCGGGTTTCT	20	chrX	-	110666484	110666573	ttattgggttggccAAGAGTTTGTTCGGGTTTCTccataagctgtatagaaaaacccgaacgagctctttggccaacccaatattttgct	1	bta-mir-2284w,	bta-mir-2284w	tttcaattattgggttggccAAGAGTTTGTTCGGGTTTCTCcataagctgtatagaaaaacctcaatgaactctttggccaacccaatattttgct	bta-miR-2284w	AAGAGTTTGTTCGGGTTTCTC	5'	Diff	gp1b	.(((((((((((((((((((((((((((((((.((.(((.....))).)).)))))))))))))))))).))))))))))))).......	82	43.3	-54.3	0	0	0	0	10	8	0	0	0	0	6.68992	4.37573	low
196	294	bta-miR-2285bm_1ss14GA	AAAAAACCGAGTGAACTTTTTG	22	chr12	-	18050948	18051006	aaaaagttcattagggtttttctgtgagatggtatggAAAAAACCGAGTGAACTTTTTG	1	bta-mir-2285bm,	bta-mir-2285bm	aaaaagttcattagggtttttctgtgagatgggatggAAAAAACCGAGTGGACTTTTTG	bta-miR-2285bm	AAAAAACCGAGTGGACTTTTTG	3'	Diff	gp1b	((((((((((((.((.((((((..((......))..)))))).)).)))))))))))).	58	33.9	-21.6	84	83	50	86	153	259	92.4279	84.6467	84.3338	113.195	102.356	141.664	middle
197	295	bta-mir-2285cb-p5	AAAAAGTTCGTTTGGGTTTTT	21	chr11	-	40331423	40331478	AAAAAGTTCATTTGGGTTTTTtgtaatatgtttgaaaaacacaaggatgaactttt	1	bta-mir-2285cb,	bta-mir-2285cb	aaaaagttcgtttgggttttttgtaatatgtttgaaaAACACCCGGATGAACTTTTGG	bta-mir-2285cb-p5	aaaaagttcgtttgggttttt	5'	New	gp1b	.(((((((((((((.(((((((...........))))))).))..)))))))))))	55	25	-13.7	0	0	0	0	5.5	0	0	0	0	0	3.67946	0	low
198	296	bta-miR-2285at_L-1_1ss11GT	AAACCCGAATGAACTTTTTG	20	chr3	-	57809851	57809909	aaaaagttcgtttgggtttctctgtaacaggttatgggaAAACCCGAAGGAACTTTTTG	2	bta-mir-2285at-1,bta-mir-2285at-3,	bta-mir-2285at-1	aaaaagttcattcgggtttctctgtaacaggctatgggAAAACCCGAAGGAACTTTTTG	bta-miR-2285at	AAAACCCGAAGGAACTTTTTG	3'	Diff	gp1b	(((((((((.(((((((((..(..(((....)))..)..))))))))).))))))))).	58	39	-28.9	0	0	0	0	0.4	0	0	0	0	0	0.267597	0	low
199	297	bta-mir-2285cj-p5	AAAAGTTCGTTTGGGTTTTTC	21	chrX	-	90662126	90662184	AAAAGTTTGTTTGGGTTTTTCtgtaaaatggtatggaaaaactggaatgaactttttgt	1	bta-mir-2285cj,	bta-mir-2285cj	aaaagttcgtttgggtttttctgtaagatggtatggaAAAACTGGAATGAACTTTTTGT	bta-mir-2285cj-p5	aaaagttcgtttgggtttttc	5'	New	gp1b	(((((((..((..((((((((..((......))..))))))))..))..)))))))...	56	28.8	-20.2	0	3.66667	0	0	5	6.66667	0	3.73941	0	0	3.34496	3.64644	low
200	298	bta-miR-2285ce_L-2R-1_1ss8TC	AAACCCGAATGAACTTTTTG	20	chr3	-	101278012	101278069	aaaagtttgtttgggtttttctgtaagatcgtacaggAAACCAGAATGAACTTTTTGa	1	bta-mir-2285ce,	bta-mir-2285ce	aaaagtttgtttgggtttttctgtaagctcatatgGAAAACCTGAATGAACTTTTTGA	bta-miR-2285ce	GAAAACCTGAATGAACTTTTTGA	3'	Diff	gp1b	(((((((..((..((.(((((((((......)))))))))))..))..)))))))...	55	32.8	-19.8	0	0	0	0	0.4	0	0	0	0	0	0.267597	0	low
201	299	bta-miR-2285bq_L-1R-1_1ss18CT	AAACCCGAATGAACTTTTTGG	21	chr6	-	22290692	22290751	aaatgttcactcaggttttcctacaacatcttacagaaAAACCCGAATGAACTTCTTGGc	1	bta-mir-2285bq,	bta-mir-2285bq	aaatgttcattcaggttttcctacaacatcttacagaAAAACCCGAATGAACTTCTTGGC	bta-miR-2285bq	AAAACCCGAATGAACTTCTTGGC	3'	Diff	gp1b	....(((((.((.((((((.((............)).)))))).)).)))))........	48	38.3	-11.9	0	0	0	0	1.28889	0	0	0	0	0	0.862256	0	low
202	300	bta-miR-2285o_R-1	AAACCCGAACGAACTTTTG	19	chr10	-	32265882	32265963	attgggttggccaaaaagtctatttggatttttcctttacgtcctatggaaaAAACCCGAACGAACTTTTGggccaacccaa	1	bta-mir-2285o-2,	bta-mir-2285o-2	attgggttggccaaaatgtctatttggatttttcctttacgtcctatggaaaAAACCCGAACGAACTTTTGGgccaacccaa	bta-miR-2285o	AAACCCGAACGAACTTTTGG	3'	Diff	gp1b	.(((((((((((.((((((...(((((.(((((((............)))))))..)))))...)))))).)))))))))))	81	41.5	-35.6	0	0	0	2.5	0	0	0	0	0	3.29056	0	0	low
203	301	bta-miR-2285k_L-1_1ss7GC	AAACCCGAATGAACTTTTTG	20	chr22	+	28078540	28078609	attgggttggccaaaaatttgttggagtttttcatattatggaAAACCGGAATGAACTTTTTGatcaacc	1	bta-mir-2285k-4,	bta-mir-2285k-4	attgggttggccaaaaatttgtaggagtttttcatattatggAAAACCGGAATGAACTTTTTGatcaacccaa	bta-miR-2285k	AAAACCGGAATGAACTTTTTG	3'	Diff	gp1b	....(((((..((((((((..((...(((((((((...)))))))))...))..)).))))))..)))))	66	34.3	-19.4	0	0	0	0	0.4	0	0	0	0	0	0.267597	0	low
204	302	bta-miR-2285k_L-1R+1_1ss7GC	AAACCCGAATGAACTTTTTGG	21	chr1	+	66461694	66461774	attgggttggccagaaagttcattcagatttttctgtaacagcttactgaaAAACCAGAATGAACTTTTTGGtcaacccaa	1	bta-mir-2285k-5,	bta-mir-2285k-5	attgggttggccagaaagttcattcaggtttttctttaacagcttgctgaAAAACCGGAATGAACTTTTTGgtcaacccaa	bta-miR-2285k	AAAACCGGAATGAACTTTTTG	3'	Diff	gp1b	.((((((((((((((((((((((((...((((((.((((....)))).))))))...))))))))))))))))))))))))	80	37	-43.7	0	0	0	0	1.28889	0	0	0	0	0	0.862256	0	low
205	303	bta-miR-2285n_R-1	AAAAACCCGAATGAACTTTTG	21	chr14	-	26057025	26057108	attgggttggctaaaaagttcgtttggttttttctgtaccatctcatctcatggAAAAACCTGAATGAACTTTTGgccaaccca	1	bta-mir-2285n-4,	bta-mir-2285n-4	attgggttggctaaaaagttcatttggttttttctgtaccatctcatcttgtggAAAAACCCGAATGAACTTTTGGccaacccaac	bta-miR-2285n	AAAAACCCGAATGAACTTTTGG	3'	Diff	gp1b	..((((((((((((((.(((((((((((((((((((.............)).))))))))).))))))))))))))))))))))	82	39.3	-39.5	0	0	0	7.33333	11.0667	12.1667	0	0	0	9.65232	7.40351	6.65475	low
206	304	bta-miR-2285n_R-1	AAAAACCCGAATGAACTTTTG	21	chr2	+	12332944	12333020	atttggcccaaaaagttcatttgagtttttcataagagcatatggAAAAACCCGAATGAACTTTTGgcccaatccag	1	bta-mir-2285n-5,	bta-mir-2285n-5	ttggatttggcccaaaaagttcatttgagtttttcctaagagcatatggAAAAACCCGAATGAACTTTTGGgccaatccag	bta-miR-2285n	AAAAACCCGAATGAACTTTTGG	3'	Diff	gp1b	..((((.((.(((((((((((((.((((((((((......))).))))))).))))))))))))))).)))).....	70	37.7	-28.4	0	0	0	7.33333	11.0667	12.1667	0	0	0	9.65232	7.40351	6.65475	low
207	305	bta-miR-2285bn_R-1_1ss5CT	AAAATCTGAATGAACTTTTTG	21	chrX	-	114750294	114750353	caaaaagttcattcagatttttccataaaatgtactggAAAACCTGAATGAACTTTTTGt	1	bta-mir-2285bn,	bta-mir-2285bn	caaaaagttcattcagatttttccataaaatgtactggAAAACCTGAATGAACTTTTTGT	bta-miR-2285bn	AAAACCTGAATGAACTTTTTGT	3'	Diff	gp1b	((((((((((((((((..(((((((..........))))))).)))))))))))))))).	59	28.3	-25.9	0	0	0	2	0.4	0	0	0	0	2.63245	0.267597	0	low
208	306	bta-miR-2285bp_1ss19GT	AAAACCAGAACGAACTTTTTGT	22	chr15	-	75729748	75729808	caaaaagttcattcagatttttctgtaacagcttacggaAAAACCAGAACGAACTTTGTGT	1	bta-mir-2285bp,	bta-mir-2285bp	caaaaagttcattcagatttttctaaaacagcttacggaAAAACCAGAACGAACTTTGTGT	bta-miR-2285bp	AAAACCAGAACGAACTTTGTGT	3'	Diff	gp1b	((.(((((((.(((...(((((((((((....)))))))))))...))).))))))).)).	60	34.4	-18.4	6	0	0	0	6	0	6.60199	0	0	0	4.01395	0	low
209	307	bta-mir-2285u-p3_1ss10CT	AAACCCGAATGAACTTTTTGG	21	chr13	+	71917482	71917582	ggagtatgttggggctggccaaaatgttcatccgaatttttctgtaccatcttacagaaAAACCCGAATGAACTTTTTGGctaacccaatactaaataccc	1	bta-mir-2285u,	bta-mir-2285u	ggagtatgctggcgttggccaaaatgttcattccaatttttctgtaccatcttacaGAAAAACCCGAACGAACTTTttggctaacccaatagtaaataccc	bta-mir-2285u-p3	AAACCCGAACGAACTTTttgg	3'	New	gp1b	((.((((((((((..(((((((((.((((((.((..((((((((((......))))))))))..)).)))))).))))))))).)))))).....))))))	101	40.6	-42.4	0	0	0	0	1.28889	0	0	0	0	0	0.862256	0	low
210	308	bta-miR-2285f	AAAACCTGAATGAACTTTTTGG	22	chr16	+	13457342	13457438	taatttaaaatgggttggccagaaagttcattcaggtccttccctaacatcttacaaaAAAACCTGAATGAACTTTTTGGccaacaagatttaattg	1	bta-mir-2285z,	bta-mir-2285z	taatttaaaatgtgttggCCAGAAAGTTCATTCAGGTCCTtccctaacatcttacagAAAACCTGAATGAACTTTTTGGccaacaacatttaattg	bta-miR-2285f	AAAACCTGAATGAACTTTTTGG	3'	Yes	gp1b	....(((((....((((((((((((((((((((((((........................))))))))))))))))))))))))....)))))...	90	34	-40	14.6667	21	2.66667	14.3333	16.2889	13.6667	16.1382	21.4166	4.4978	18.8659	10.8971	7.4752	middle
211	309	bta-miR-2285x_L-3R+1	AAATCTGAATGAACTTTTGGT	21	chr12	+	57685696	57685781	tatattgggttggccaaaaagtttgtttaggttttttctaagatgttacagaaAAATCTGAATGAACTTTTGGCcaacctaatata	1	bta-mir-2285x,	bta-mir-2285x	tatattgggttggccaaaaagtttgttcagggtttttctaagatgttacgGAAAAATCTGAATGAACTTTTGGccaacctaatata	bta-miR-2285x	GAAAAATCTGAATGAACTTTTGG	3'	Diff	gp1b	(((((((((((((((((((.(((..((((((((((((.............))))))))))))..))))))))))))))))))))))	86	30.2	-42	5	15	0	2	6	0	5.50166	15.2976	0	2.63245	4.01395	0	middle
212	310	bta-miR-2285n_R-1	AAAAACCCGAATGAACTTTTG	21	chrX	-	17688002	17688081	tgggctgaccaaaaagtttgttcgagtttttccgtaacatctcactgaAAAAACCCGAATGAACTTTTGgccaacccagc	1	bta-mir-2285n-7,	bta-mir-2285n-7	tgggctgaccaaaaagtttgttcgagtttttccgtaacatcccactgaAAAAACCCGAATGAACTTTTGGccaacccagc	bta-miR-2285n	AAAAACCCGAATGAACTTTTGG	3'	Diff	gp1b	((((.((.((.(((((((..((((.(((((((.((........)).).)))))).))))..))))))))).)).))))..	78	43.8	-27.9	0	0	0	7.33333	11.0667	12.1667	0	0	0	9.65232	7.40351	6.65475	low
213	311	bta-miR-2285f	AAAACCTGAATGAACTTTTTGG	22	chr19	-	21700094	21700171	tgggttggccaaaaagttagctgaggtttttcgtaagatggtatggaCAAACCTGAATGAACTTTTTGGccagcccaa	1	bta-mir-2285am,	bta-mir-2285am	tgggttggccAAAAAGTTAGTTTAGGTTTTTCgtaagatggtatggaAAAACCTGAATGAACTTTTTGGccagcccaa	bta-miR-2285f	AAAACCTGAATGAACTTTTTGG	3'	Yes	gp1b	((((((((((((((((((.....((((((((((((......)))))).)))))).....)))))))))))))))))).	77	43.6	-40.6	14.6667	21	2.66667	14.3333	16.2889	13.6667	16.1382	21.4166	4.4978	18.8659	10.8971	7.4752	middle
214	312	bta-miR-2285f	AAAACCTGAATGAACTTTTTGG	22	chr3	+	155186721	155186790	ttggccaaaaagttcatttgagttttcctgcactatcttatggaAAAACCCGAATGAACTTTTTGGgtaa	1	bta-mir-2285f-1,	bta-mir-2285f-1	ttggccaaaaagttcatttgagttttcctgcactatcttatggaAAAACCTGAATGAACTTTTTGGgtaa	bta-miR-2285f	AAAACCTGAATGAACTTTTTGG	3'	Yes	gp1b	....((((((((((((((((.(((((((.............)).))))).))))))))))))))))....	62	35.7	-26.5	14.6667	21	2.66667	14.3333	16.2889	13.6667	16.1382	21.4166	4.4978	18.8659	10.8971	7.4752	middle
215	313	bta-mir-2285e-2-p5	AAAAAGTTCGTTTGGGTTTTTC	22	chr8	+	75027412	75027482	ttggccAAAAAGTTCGTTTGGGTTTTTCtggaacatcttacggaaaaacccgaacaaactctttggcccac	1	bta-mir-2285e-2,	bta-mir-2285e-2	gattggccaaaaagttcgtttgggtttttctggaacatcttatggaaAAACCTGAACGAACTTTTTGGCccac	bta-mir-2285e-2-p5	aaaaagttcgtttgggtttttc	5'	New	gp1b	..(((((((.((((.(((((((((((((((..........))))))))))))))).)))).)))))))...	66	43.7	-37.1	5	3.66667	6	0	32.5	23.6667	5.50166	3.73941	10.1201	0	21.7422	12.9449	middle
216	314	bta-miR-2285k_L-1R+1_1ss7GC	AAACCCGAATGAACTTTTTGG	21	chr13	-	22714896	22714975	ttgggttggccaaaaagttaattgagatttttccatagcatctcatggaaAAACCGGAATGAACTTTTTGGccaacccaa	1	bta-mir-2285k-2,	bta-mir-2285k-2	gttgggttagccaaaaagttagttcagatttttccatagcatctcatggaAAAACCGGAATGAACTTTTTGgccaacccaa	bta-miR-2285k	AAAACCGGAATGAACTTTTTG	3'	Diff	gp1b	(((((((((((((((((((........(((((((((........)))))))))........)))))))))))))))))))	80	38.8	-39.1	0	0	0	0	1.28889	0	0	0	0	0	0.862256	0	low
217	315	bta-miR-2285l_R-1	AAAACCCGCATGAACTTTTTGG	22	chr2	-	216366918	216366998	ttgggttggccaaaagttcattcgagtttttcagtaacaccttagagaAAAACCCGCATGAACTTTTTGGccaacccaata	1	bta-mir-2285l,	bta-mir-2285l	ttttgggttggccatagttcattcgagtttttcagtaacaccttagagaAAAACCCGCATGAACTTTTTGGCcaactcaata	bta-miR-2285l	AAAACCCGCATGAACTTTTTGGC	3'	Diff	gp1b	(((((((((((((((((((((.((.(((((((..(((....)))..))))))).)).)))))).)))))))))))))))..	79	40.7	-41.4	0	5	0	6	34.2889	64	0	5.0992	0	7.89735	22.939	35.0058	middle
218	316	bta-miR-2285o_L+1	GAAACCCGAACGAACTTTTGG	21	chr23	+	41288013	41288090	ttgggttggcccaaaagttcattcgagcttttccgtaacaccctacgGAAACCCGAACGAACTTTTGGgctaactcag	1	bta-mir-2285o-4,	bta-mir-2285o-4	ttgggttggcccaaaagttcattcgagcttttccttaatatcctacggAAACCCGAACGAACTTTTGGgccaactcag	bta-miR-2285o	AAACCCGAACGAACTTTTGG	3'	Diff	gp1b	.(((((((((((((((((((.((((....((((((((......))))))))..)))).))))))))))))))))))).	76	48.7	-44	0	0	0	7.5	0	6	0	0	0	9.87169	0	3.2818	low
219	317	bta-miR-2285aj-5p_L-2R+1	AAAAGTTCGTTTGGGTTTTTC	21	chr2	+	41782734	41782814	ttgggttggctgAAAAGTTCGTTTGGGTTTTTCcagaacatcttatggaaaaatccaaaggaatttttcagccaacacaat	1	bta-mir-2285aj,	bta-mir-2285aj	ttgggttggcTGAAAAGTTCGTTTGGGTTTTTccagaacatcttatggaaaaatctaaaggaatttttcagctgacacaat	bta-miR-2285aj-5p	TGAAAAGTTCGTTTGGGTTTTT	5'	Diff	gp1b	(((.((((((((((((((((.((((((((((((((..........)))))))))))))).)))))))))))))))).))).	80	37	-46.3	0	3.66667	0	0	5	6.66667	0	3.73941	0	0	3.34496	3.64644	low
220	318	bta-miR-2331-5p	GGCTTCCGTGCCTGCAGATGTCT	23	chr11	+	14581210	14581280	gggtGGCTTCCGTGCCTGCAGATGTCTgtgaattcctgaaggctgagACCCTGCAGCCAAAGAAGCTACcc	2	chi-mir-2331,bta-mir-2331,	bta-mir-2331	gggtGGCTTCCGTGCCTGCAGATGTCTgtgaattcctcaaggctgagACCCTGCAGCCAAAGAAGCTAccc	bta-miR-2331-5p	GGCTTCCGTGCCTGCAGATGTCT	5'	Yes	gp1b	((((((((((..((.((((((..((((.......((....))...)))).)))))).))..))))))))))	71	57.7	-32.2	19	5	10	9	32	26	20.9063	5.0992	16.8668	11.846	21.4077	14.2211	middle
220	319	chi-miR-2331_R+2	ACCCTGCAGCCAAAGAAGCTAC	22	chr11	+	14581210	14581280	gggtGGCTTCCGTGCCTGCAGATGTCTgtgaattcctgaaggctgagACCCTGCAGCCAAAGAAGCTACcc	2	chi-mir-2331,bta-mir-2331,	chi-mir-2331	gggtggcttccgtgcctgcagatgtctgtgaattcctgaaggctgagACCCTGCAGCCAAAGAAGCTaccc	chi-miR-2331	ACCCTGCAGCCAAAGAAGCT	3'	Diff	gp1b	((((((((((..((.((((((..((((.......((....))...)))).)))))).))..))))))))))	71	57.7	-32.2	0	0	0	0	0	22	0	0	0	0	0	12.0333	middle
221	320	chi-miR-2332_L+1	TCGGTTTAAGGTCTTGGAGACAAAG	25	chr11	+	17857723	17857796	catagcagctccagcaccatgtgactgactgcctggcctggaggcccTCGGTTTAAGGTCTTGGAGACAAAGtg	2	chi-mir-2332,bta-mir-2332,	chi-mir-2332	catagcagctccagcaccatgtgactgactgcctggcctggaggccctCGGTTTAAGGTCTTGGAGACAAAGtg	chi-miR-2332	CGGTTTAAGGTCTTGGAGACAAAG	3'	Diff	gp1b	(((.....(((((..(((....((((((..((((.......))))..))))))...)))..))))).....)))	74	56.8	-23	66	72	34	46	77	56	72.6219	73.4285	57.347	60.5463	51.5124	30.6301	middle
222	321	bta-miR-2387_R+1	TGGAAGGCCTGGCTTTGCAGCGT	23	chr24	-	32845209	32845286	agcgtggagggccTGGAAGGCCTGGCTTTGCAGCGTggactggaccctgcagacccggccttggcaagcccttccgct	1	bta-mir-2387,	bta-mir-2387	agcgtggagggccTGGAAGGCCTGGCTTTGCAGCGtggactggaccctgcagacccggccttggcaagcccttccgct	bta-miR-2387	TGGAAGGCCTGGCTTTGCAGCG	5'	Diff	gp1b	((((.(((((((.((.((((((.((.(((((((.((.......)).))))))))).))))))..)).)))))))))))	78	67.9	-42.2	54	67	41	85	341	316	59.4179	68.3293	69.1537	111.879	228.126	172.841	middle
223	322	bta-miR-2403_R+2	CTCGGGAAGCTAGCTGGCCTTGT	23	chr20	+	30393689	30393749	gccggccgcttcccagccaggctgaaagggCTCGGGAAGCTAGCTGGCCTTGTtggccctt	1	bta-mir-2403,	bta-mir-2403	gagtttcttttgaggccggccgcttcccagccaggctgaaagggCTCGGGAAGCTAGCTGGCCTTgttggccctt	bta-miR-2403	CTCGGGAAGCTAGCTGGCCTT	3'	Diff	gp1b	((((((.(((((((((((..........)))).)))))))..)))))).............	48	67.2	-29.3	0	0	0	0	11	6	0	0	0	0	7.35891	3.2818	low
224	323	chi-miR-2404_R+1	TTGCACTGCATGGTATCTGC	20	chr21	+	578271	578336	aTTGCACTGCATGGTATCTGCattcagcagtttgttcctgctggctgttcaaaagacagtgcgata	3	chi-mir-2404,bta-mir-2404-1,bta-mir-2404-2,	chi-mir-2404	aTTGCACTGCATGGTATCTGcattcagcagtttgttcctgctggctgttcaaaagacagtgcgata	chi-miR-2404	TTGCACTGCATGGTATCTG	5'	Diff	gp1b	(((((((((..........(((..((((((.......))))))..)))........))))))))).	65	45.5	-23.2	6	0	6	0	0	5	6.60199	0	10.1201	0	0	2.73483	middle
225	324	bta-miR-2424_L+2	ACAGATCTTTGGTAATCTGATGGCT	25	chr3	-	207842549	207842620	tccagaggacttggcctgtgctgtggccactgagagatgagacACAGATCTTTGGTAATCTGATGGCTgcaa	1	bta-mir-2424,	bta-mir-2424	tccagaggacttagcctgtgctgtggccactgagagatgaaacacAGATCTTTGGTAATCTGATGGCTgcaaatgctggg	bta-miR-2424	AGATCTTTGGTAATCTGATGGCT	3'	Diff	gp1b	..((((..((((((((........)))))..((((..((.....))..)))).)))..))))..........	60	51.4	-18.4	26	39	26	40	26	16	28.6086	39.7737	43.8536	52.649	17.3938	8.75146	middle
226	325	bta-mir-2426-p3_1ss8GC	TGACACCCGTCCACTTCCTTT	21	chr3	+	137007442	137007515	gggaggaatgtgcaaggaagtggcttggggaaagaggggtttggatccccTGACACCCGTCCACTTCCTTTccc	1	bta-mir-2426,	bta-mir-2426	gggaggaatgtacAAGGAAGTGGCTTGGGGAAAGaggggtttggatcccctgacaccggtccacttcctttccc	bta-mir-2426-p3	tgacaccggtccacttccttt	3'	New	gp1b	((((.........((((((((((..((((...((.((((......))))))....)))).))))))))))))))	74	58.1	-34	0	0	5	0	0	0	0	0	8.43338	0	0	0	low
227	326	bta-miR-2440_L+1R+3_1ss3GT	GTTCAGTGATGAGACCCTGGAATG	24	chr3	-	214728027	214728089	gtggggactgtttgtggggtgggaccagctGTTCAGTGATGAGACCCTGGAATGagcgctggg	1	bta-mir-2440,	bta-mir-2440	tccagctgtggtggggactgtttggtgcggggtggggccagctgTGCAGTGATGAGACCCTGGAatgagcgctggg	bta-miR-2440	TGCAGTGATGAGACCCTGGA	3'	Diff	gp1b	........................(((((.(((((.................)))))))))).	38	60.3	-12.7	957	1085	686	688	856	1273	1053.02	1106.53	1157.06	905.563	572.657	696.288	middle
228	327	bta-miR-2447	TCTGGGAACCGGTTTGGCTGCT	22	chr6	-	97425249	97425325	cggccccgggttTCTGGGAACCGGTTTGGCTGCTgtgtcattttgtaccagcccctccttttccctgctgcccgccg	1	bta-mir-2447,	bta-mir-2447	cggccccgggttTCTGGGAACCGGTTTGGCTGCTgtgtcattttgtaccagcccctccttttccctgctgcccgccg	bta-miR-2447	TCTGGGAACCGGTTTGGCTGCT	5'	Yes	gp1b	((((...((((....(((((..((...(((((..(((.(.....)))))))))...))..)))))....))))))))	77	63.6	-29.7	12	0	7	11	13	24	13.204	0	11.8067	14.4785	8.69689	13.1272	middle
229	328	bta-miR-2448-3p	GTGGTTGATTGGATCCGTGGGT	22	chr6	-	110342338	110342407	tgcacctgcggatacaaccaaacatggttggagaataattcacaatctGTGGTTGATTGGATCCGTGGGT	1	bta-mir-2448,	bta-mir-2448	tgcacCTGCGGATACAACCAAACACGGttggagaatatttcacaatctGTGGTTGATTGGATCCGTGGGTgta	bta-miR-2448-3p	GTGGTTGATTGGATCCGTGGGT	3'	Yes	gp1b	...(((..(((((.((((((....))))))............(((((.......))))).)))))..)))	67	45.7	-25.3	7	12	5	8	28	23	7.70232	12.2381	8.43338	10.5298	18.7318	12.5802	middle
230	329	bta-miR-2474	TACCGGGCCAGCTGGAAGGAGA	22	chr2	+	50417363	50417421	gtcagttcctccagcccggcccgggaggggtccgccTACCGGGCCAGCTGGAAGGAGAc	1	bta-mir-2474,	bta-mir-2474	gtcagttcctccagcctggcccgggaggggtccgccTACCGGGCCAGCTGGAAGGAGAc	bta-miR-2474	TACCGGGCCAGCTGGAAGGAGA	3'	Yes	gp1b	.....((((((((((..(((((((.(((......))).))))))).)))))).))))..	52	72.9	-35.8	0	6	9	10	11	18	0	6.11904	15.1801	13.1622	7.35891	9.84539	middle
231	330	bta-miR-2478_L-2	ATCCCACTTCTGACACCA	18	chr8	-	14770214	14770290	gttgggggtcagtggtgagcaagcagagactacatagattgccttgcATCCCACTTCTGACACCAtgtattgtcaac	1	bta-mir-2478,	bta-mir-2478	gttgggggtcggtggtgagcaagcagagactacataggttgccttGTATCCCACTTCTGACACCAtgtattgtcaac	bta-miR-2478	GTATCCCACTTCTGACACCA	3'	Diff	gp1b	..(((..(((((..(((.((((((((...((....)).))).)))))....)))..))))).)))............	63	49.4	-20.5	7375	13631	5084	3659	4219	2454	8114.95	13901.4	8575.06	4816.07	2822.48	1342.25	high
232	331	chi-miR-2483-5p_L+2R-2	TCCGTCAACCATCCAGCTGTTT	22	chrX	-	103586889	103586968	gagtgaaaagtTCCGTCAACCATCCAGCTGTTTgaggtgatgcaaacaaacatctggttggttgagagaatttttcactt	3	chi-mir-2483,bta-mir-2483,ssc-mir-2483,	chi-mir-2483	gagtgaaaagttcCGTCAACCATCCAGCTGTTTGAggtgatgcaaacAAACATCTGGTTGGTTGAGAGAatttttcactt	chi-miR-2483-5p	CGTCAACCATCCAGCTGTTTGA	5'	Diff	gp1b	(((((((((((((..(((((((.((((.((((((..(.....)...)))))).)))).)))))))..)))))))))))))	80	41.2	-38.4	0	0	0	5	7	13	0	0	0	6.58112	4.68294	7.11056	low
233	332	bta-mir-2887-1-p5	CCGGGGTCCGGTGCGGAGAGC	21	chr2	-	196874712	196874768	cgtcggggCCGGGGTCCGGTGCGGAGAGCCCTTCGTCCCGGGACccggggcgcggcc	2	bta-mir-2887-1,bta-mir-2887-2,	bta-mir-2887-1	cgtCGGGACCGGGGTCCGGTGCGgagagcccttcgtcccgggacacggggcgcggcc	bta-mir-2887-1-p5	CCGGGGTCCGGTGCGgagagc	5'	New	gp1b	.((((...(((((..((((..(((((....)))))..))))..)))))....)))).	55	84.2	-32.7	5522	4323	3136	2557	4083	2569	6076.03	4408.77	5289.41	3365.59	2731.49	1405.16	middle
233	333	bta-mir-2887-1-p3	TGCGGAGAGCCCTTCGTCCCGGGAC	25	chr2	-	196874712	196874768	cgtcggggCCGGGGTCCGGTGCGGAGAGCCCTTCGTCCCGGGACccggggcgcggcc	2	bta-mir-2887-1,bta-mir-2887-2,	bta-mir-2887-1	cgtCGGGACCGGGGTCCGGTGCGgagagcccttcgtcccgggacacggggcgcggcc	bta-mir-2887-1-p3	TGCGgagagcccttcgtcccgggac	3'	New	gp1b	.((((...(((((..((((..(((((....)))))..))))..)))))....)))).	55	84.2	-32.7	6909	5485	3553	2913	3812	2758	7602.19	5593.82	5992.76	3834.16	2550.2	1508.53	middle
234	334	bta-mir-2904-2-p5_1ss5TC	CGGTCGGCCTCGGATAGC	18	chr15	+	17506433	17506499	acggcagcgccgcgggagcctCGGTGGGCCTCGGATAGCCGGTCCCCCGCcgttcctgcggcgggcc	3	bta-mir-2904-2,bta-mir-2904-3,bta-mir-2904-1,	bta-mir-2904-2	acggcagcgccgcGGGAGCCTCGGTTGGCCTCggatagccggtcccccgccgtccccgccggcgggccgt	bta-mir-2904-2-p5	CGGTTGGCCTCggatagc	5'	New	gp1b	..(((..((((((((((((..(((.(((.(.(((....)))).))))))..)))))))))))).)))	65	80.6	-44.3	18501	16652	11794	9084	11413	7276	20357.2	16982.4	19892.7	11956.6	7635.2	3979.73	high
234	335	bta-mir-2904-2-p3_2	CTCGGATAGCCGGTCCCCCGC	21	chr15	+	17506433	17506499	acggcagcgccgcgggagcctCGGTGGGCCTCGGATAGCCGGTCCCCCGCcgttcctgcggcgggcc	3	bta-mir-2904-2,bta-mir-2904-3,bta-mir-2904-1,	bta-mir-2904-2	acggcagcgccgcGGGAGCCTCGGTTGGCCTCggatagccggtcccccgccgtccccgccggcgggccgt	bta-mir-2904-2-p3	CTCggatagccggtcccccgc	3'	New	gp1b	..(((..((((((((((((..(((.(((.(.(((....)))).))))))..)))))))))))).)))	65	80.6	-44.3	12104	10528	6217	5159	7260	5368	13318.4	10736.9	10486.1	6790.4	4856.88	2936.11	high
235	336	hsa-miR-3085-3p_R+1	TCTGGCTGCTATGGCCCCCTCT	22	chr22	-	18235860	18235941	ccctgctctggggaggtgccattctgagggccaggagtttgattatgtgccacTCTGGCTGCTATGGCCCCCTCCcagggtc	2	hsa-mir-3085,rno-mir-3085,	hsa-mir-3085	ccctactctgggaAGGTGCCATTCTGAGGGCCAGGAGTttgattatgtgtcacTCTGGCTGCTATGGCCCCCTCccagggtctgg	hsa-miR-3085-3p	TCTGGCTGCTATGGCCCCCTC	3'	Diff	gp1b	....((((((((..((.(((((......((((((.(((.............)))))))))...))))).))..)))))))).	77	62.2	-35.7	0	7	0	0	0	5	0	7.13888	0	0	0	2.73483	low
236	337	chi-miR-3431-5p	CCTCAGTCAGCCTTGTGGATGT	22	chrX	+	79048317	79048413	atacccaatgaatgcgaaaaCCTCAGTCAGCCTTGTGGATGTatgttctgcagacctgacATCTAGAGGACTGACTGAAATTttcactttcagctaa	2	chi-mir-3431,bta-mir-3431,	chi-mir-3431	atacccaatgaatgcgaaaaCCTCAGTCAGCCTTGTGGATGTatgttctgcagacctgacATCTAGAGGACTGACTGAAATTttcactttcagctaa	chi-miR-3431-5p	CCTCAGTCAGCCTTGTGGATGT	5'	Yes	gp1b	........((((...(((((..((((((((((((.(((((((..(((.....)))...))))))))))).))))))))..)))))...)))).....	84	42.3	-32	2242	2083	1423	2558	6891	8395	2466.94	2124.33	2400.14	3366.9	4610.02	4591.78	middle
236	338	chi-miR-3431-3p	ATCTAGAGGACTGACTGAAATT	22	chrX	+	79048317	79048413	atacccaatgaatgcgaaaaCCTCAGTCAGCCTTGTGGATGTatgttctgcagacctgacATCTAGAGGACTGACTGAAATTttcactttcagctaa	2	chi-mir-3431,bta-mir-3431,	chi-mir-3431	atacccaatgaatgcgaaaaCCTCAGTCAGCCTTGTGGATGTatgttctgcagacctgacATCTAGAGGACTGACTGAAATTttcactttcagctaa	chi-miR-3431-3p	ATCTAGAGGACTGACTGAAATT	3'	Yes	gp1b	........((((...(((((..((((((((((((.(((((((..(((.....)))...))))))))))).))))))))..)))))...)))).....	84	42.3	-32	134	95	84	104	344	333	147.445	96.8848	141.681	136.887	230.133	182.14	middle
237	339	chi-miR-3432-5p	TGCGGGATCTTTAGTTGTGGCG	22	chr24	-	33813647	33813740	cagccgacgttgcggcaTGCGGGATCTTTAGTTGTGGCGtgtgcattcttagttgCAGCAACTAAAGATCCCTCAGGctgcaatgaagatcaga	2	chi-mir-3432,bta-mir-3432a-2,	chi-mir-3432	cagccgacgttgcggcaTGCGGGATCTTTAGTTGTGGCGtgtgcattcttagttgCAGCAACTAAAGATCCCTCAGGctgcagtgaagatcaga	chi-miR-3432-5p	TGCGGGATCTTTAGTTGTGGCG	5'	Yes	gp1b	.......(((((((((.((.(((((((((((((((......((((........))))))))))))))))))).)).))))))))).........	78	51.1	-43.4	1379	1634	980	1403	3336	4509.5	1517.36	1666.42	1652.94	1846.66	2231.76	2466.54	middle
237	340	chi-miR-3432-3p	CAGCAACTAAAGATCCCTCAGG	22	chr24	-	33813647	33813740	cagccgacgttgcggcaTGCGGGATCTTTAGTTGTGGCGtgtgcattcttagttgCAGCAACTAAAGATCCCTCAGGctgcaatgaagatcaga	2	chi-mir-3432,bta-mir-3432a-2,	chi-mir-3432	cagccgacgttgcggcaTGCGGGATCTTTAGTTGTGGCGtgtgcattcttagttgCAGCAACTAAAGATCCCTCAGGctgcagtgaagatcaga	chi-miR-3432-3p	CAGCAACTAAAGATCCCTCAGG	3'	Yes	gp1b	.......(((((((((.((.(((((((((((((((......((((........))))))))))))))))))).)).))))))))).........	78	51.1	-43.4	53	30	27	20	118	145	58.3176	30.5952	45.5402	26.3245	78.941	79.3101	middle
238	341	bta-miR-3432a_R-2	TGCGGGATCTTTAGTTGTGG	20	chr18	-	54187342	54187438	cttcgatctttgtggtggtgTGCGGGATCTTTAGTTGTGGtgtgcaagctctcagttgcagcttgtgggacccagttccctgaccgaggagtggacc	1	bta-mir-3432a-1,	bta-mir-3432a-1	cttcgatctttgtcatggtgTGCGGGATCTTTAGTTGTGGTGtgcaaactctcagttgcagcttgtgggatccagttccatgaccaaggattggacc	bta-miR-3432a	TGCGGGATCTTTAGTTGTGGTG	5'	Diff	gp1b	..((.(.(((..((((((...(((((..((..(((((..(((..........)).)..)))))...))..))).))..))..))))..)))).))..	93	55.7	-23.2	34	30	31	43	65	76.5	37.4113	30.5952	52.2869	56.5977	43.4845	41.8429	middle
239	342	bta-miR-4286_R+1	ACCCCACTCCTGGTACCA	18	chr11	-	39604084	39604159	ggcctacACCCCACTCCTGGTACCAgctgcttgggcaccccctgtggcacatgcctctgagatggagggattaatg	1	bta-mir-4286-1,	bta-mir-4286-1	ggcctacACCCCACTCCTGGTACCagctgcttgggccccccctgtggcacatgcctctgagatggagggattaatg	bta-miR-4286	ACCCCACTCCTGGTACC	5'	Diff	gp1b	........((((((((..((((...((..(..(((....))).)..))...))))...))).))).))........	60	60.5	-23.5	660	645	352	303	851	713	726.219	657.797	593.71	398.816	569.312	389.987	middle
240	343	bta-miR-6119-5p	AGAGGTAAAAAATTGATTTGACT	23	chrX	+	109046993	109047069	attttgAGAGGTAAAAAATTGATTTGACTagttctttaacacatctagCAAATCATTTTTTACTCTCCAAaaagaac	1	bta-mir-6119,	bta-mir-6119	attttgAGAGGTAAAAAATTGATTTGACTagttctttaacacatctaGCAAATCATTTTTTACTCTCCAAaaagaac	bta-miR-6119-5p	AGAGGTAAAAAATTGATTTGACT	5'	Yes	gp1b	.(((((.((((((((((((.((((((.((((.............))))))))))))))))))).)))))))).....	71	27.3	-23.2	82	92	26	44	54	57	90.2272	93.8252	43.8536	57.9139	36.1256	31.1771	middle
240	344	bta-miR-6119-3p_L-1_1ss23AT	CAAATCATTTTTTACTCTCCAT	22	chrX	+	109046993	109047069	attttgAGAGGTAAAAAATTGATTTGACTagttctttaacacatctagCAAATCATTTTTTACTCTCCAAaaagaac	1	bta-mir-6119,	bta-mir-6119	attttgAGAGGTAAAAAATTGATTTGACTagttctttaacacatctaGCAAATCATTTTTTACTCTCCAAaaagaac	bta-miR-6119-3p	GCAAATCATTTTTTACTCTCCAA	3'	Diff	gp1b	.(((((.((((((((((((.((((((.((((.............))))))))))))))))))).)))))))).....	71	27.3	-23.2	5	15	6	0	5	16	5.50166	15.2976	10.1201	0	3.34496	8.75146	middle
241	345	bta-miR-6123	TGCCAAGCCCACGTTCAAAGG	21	chr13	+	56861595	56861676	agcctgcTGCCAAGCCCACGTTCAAAGGctgtttcttcaaagttaatggtgccgcctttgagctgggaggggaagcgggcag	1	bta-mir-6123,	bta-mir-6123	agcctgcTGCCAAGCCCACGTTCAAAGGctgtttcttcaaagttaatggtgccgcctttgagctgggaagggaagcgggcag	bta-miR-6123	TGCCAAGCCCACGTTCAAAGG	5'	Yes	gp1b	.(((((((.((...((((.((((((((((.((..(............)..)).))))))))))))))...)).)))))))..	79	57.3	-42.1	196	203	110	180	494	698	215.665	207.027	185.534	236.92	330.482	381.782	middle
242	346	bta-miR-6525_R+3_1ss2TC	CCGGGGAAAGCAGGAGTGAGGGT	23	chr4	-	113048016	113048100	ggccggggggCCGGGGAAAGCAGGAGTGAGGGTctgcatcccagtaagCCTCGTCCTGCTTTCCCCACAggcacccctcatgccc	1	bta-mir-6525,	bta-mir-6525	ggccggggagCTGGGGAAAGCAGGAGTGAGggtctgcaccccagtaagcctcgttctgctttccccacaggcacccctcatgccc	bta-miR-6525	CTGGGGAAAGCAGGAGTGAG	5'	Diff	gp1b	(((.(((((((((((((((((((((.(((((..(((.....)))....))))))))))))))))))...))).)))))...))).	84	68.2	-52.4	19	11	11	7	14	30	20.9063	11.2182	18.5534	9.21357	9.36589	16.409	middle
242	347	bta-mir-6525-p3_1ss7TC	CCTCGTCCTGCTTTCCCCACA	21	chr4	-	113048016	113048100	ggccggggggCCGGGGAAAGCAGGAGTGAGGGTctgcatcccagtaagCCTCGTCCTGCTTTCCCCACAggcacccctcatgccc	1	bta-mir-6525,	bta-mir-6525	ggccggggagCTGGGGAAAGCAGGAGTGAGggtctgcaccccagtaagcctcgttctgctttccccacaggcacccctcatgccc	bta-mir-6525-p3	cctcgttctgctttccccaca	3'	New	gp1b	(((.(((((((((((((((((((((.(((((..(((.....)))....))))))))))))))))))...))).)))))...))).	84	68.2	-52.4	11	17	0	0	0	0	12.1037	17.3373	0	0	0	0	middle
243	348	bta-miR-6529a	GAGAGATCAGAGGCGCAGAGT	21	chr1	-	183145750	183145859	tagatgagtaaacctgttctcttGAGAGATCAGAGGCGCAGAGTgcgtcaatgtcaatgaagCCTGTGCCTTTTACCTCTTTAagagcgcacggtttcattctgcttcta	12	bta-mir-6529a,cja-mir-6529,sbo-mir-6529,mml-mir-6529,hsa-mir-6529,ppy-mir-6529,dma-mir-6529,oga-mir-6529,cpo-mir-6529,tch-mir-6529,ssc-mir-6529,dno-mir-6529,	bta-mir-6529a	ctgttctcttGAGAGATCAGAGGCGCAGAGTgcgtcaatgtcaatgaagcctgtgccttttacctctttaagagcgcac	bta-miR-6529a	GAGAGATCAGAGGCGCAGAGT	5'	Yes	gp1b	((((.(((((((((((..((((((((((...((((((((((...((.(((.......))).))))))))))))...))))).)))))..)).))))).))))....))))	110	45.5	-38.5	539	852	642	490	574	598	593.079	868.903	1082.85	644.95	384.001	327.086	middle
243	349	hsa-miR-6529-3p_R-1_1ss15TC	CCTGTGCCTTTTACCTCTTTA	21	chr1	-	183145750	183145859	tagatgagtaaacctgttctcttGAGAGATCAGAGGCGCAGAGTgcgtcaatgtcaatgaagCCTGTGCCTTTTACCTCTTTAagagcgcacggtttcattctgcttcta	12	bta-mir-6529a,cja-mir-6529,sbo-mir-6529,mml-mir-6529,hsa-mir-6529,ppy-mir-6529,dma-mir-6529,oga-mir-6529,cpo-mir-6529,tch-mir-6529,ssc-mir-6529,dno-mir-6529,	hsa-mir-6529	aacctgttctcttGAGAGATCAGAGGCGCAGAGTGcgtcagtgtcaatgaagCCTGTGCCTTTTACTTCTTTAAgagcgtacggt	hsa-miR-6529-3p	CCTGTGCCTTTTACTTCTTTAA	3'	Diff	gp1b	((((.(((((((((((..((((((((((...((((((((((...((.(((.......))).))))))))))))...))))).)))))..)).))))).))))....))))	110	45.5	-38.5	10	21	18	22	23	32	11.0033	21.4166	30.3602	28.9569	15.3868	17.5029	middle
244	350	bta-miR-6535	TAGGGGGAGCGGTTGGAGGACT	22	chr5	-	15413541	15413612	ccctagggtTAGGGGGAGCGGTTGGAGGACTgggggctcagccttcctgcctctctccgtaggagcctggtg	1	bta-mir-6535,	bta-mir-6535	gccctggggtTAGGGGGAGCGGTTGGAGGACTgggggctcagccttcctacctctctccgtaggagcctggtg	bta-miR-6535	TAGGGGGAGCGGTTGGAGGACT	5'	Yes	gp1b	..(((((.((..((((((.((..(((((.((((....)))).)))))..)).))))))....)).)))))..	68	66.7	-34.1	11	6	0	6	0	16	12.1037	6.11904	0	7.89735	0	8.75146	middle
245	351	bta-miR-6715	ACAGGCACGGCCAGTTTGAGC	21	chr22	+	31771901	31771958	ACAGGCACGGCCAGTTTGAGCattttcactgaattgCCAAACCAGTTGTGCCTGTAGA	1	bta-mir-6715,	bta-mir-6715	ACAGGCACGGCCAGTTTGAGCattttcactgaattgccaaaccagttgtgcctgtaga	bta-miR-6715	ACAGGCACGGCCAGTTTGAGC	5'	Yes	gp1b	((((((((..(..(((((.(((.(((....))).))))))))..)..))))))))...	55	48.3	-26	0	6	0	0	0	0	0	6.11904	0	0	0	0	low
245	352	bta-mir-6715-p3_1ss22AT	CCAAACCAGTTGTGCCTGTAGT	22	chr22	+	31771901	31771958	ACAGGCACGGCCAGTTTGAGCattttcactgaattgCCAAACCAGTTGTGCCTGTAGA	1	bta-mir-6715,	bta-mir-6715	ACAGGCACGGCCAGTTTGAGCattttcactgaattgccaaaccagttgtgcctgtaga	bta-mir-6715-p3	ccaaaccagttgtgcctgtaga	3'	New	gp1b	((((((((..(..(((((.(((.(((....))).))))))))..)..))))))))...	55	48.3	-26	0	14	0	0	0	0	0	14.2778	0	0	0	0	middle
246	353	ssc-miR-7144-5p_1ss13TC	ACTTTCCCGGGACTTGGAGCGC	22	chr10	+	81683373	81683426	ACTTTCCCGGGACTTGGAGCGCttccgcacgcgctccttgtcccgagagcgcga	1	ssc-mir-7144,	ssc-mir-7144	ACTTTCCCGGGATTTGGAGCGCttccgcacgcGCTCCTTGTCCCGAGACCGCGA	ssc-miR-7144-5p	ACTTTCCCGGGATTTGGAGCGC	5'	Diff	gp1b	...(((.((((((..(((((((........)))))))..)))))).))).....	46	66.7	-29.7	0	0	0	6	7	0	0	0	0	7.89735	4.68294	0	low
247	354	bta-miR-7857-5p_L-1	TAGCCAGTTGGGGAAGAATGC	21	chr20	+	30104477	30104542	aTAGCCAGTTGGGGAAGAATGCccgtgtcttaaagtgagaaggCTTGTTCTCCAACCTGGCTCTTT	1	bta-mir-7857-1,	bta-mir-7857-1	ATAGCCAGTTGGGGAAGAATGCccgtgtcttaaagtgagaaggtttgttctccaacctggctcttt	bta-miR-7857-5p	ATAGCCAGTTGGGGAAGAATGC	5'	Diff	gp1b	..((((((((((((((.((.(((....((((.....)))).))))).))))))))).)))))....	60	48.5	-27.6	0	0	0	0	2.5	0	0	0	0	0	1.67248	0	low
247	355	bta-mir-7857-1-p3_1ss1TC	CTTGTTCTCCAACCTGGCTCTTT	23	chr20	+	30104477	30104542	aTAGCCAGTTGGGGAAGAATGCccgtgtcttaaagtgagaaggCTTGTTCTCCAACCTGGCTCTTT	1	bta-mir-7857-1,	bta-mir-7857-1	ATAGCCAGTTGGGGAAGAATGCccgtgtcttaaagtgagaaggtttgttctccaacctggctcttt	bta-mir-7857-1-p3	tttgttctccaacctggctcttt	3'	New	gp1b	..((((((((((((((.((.(((....((((.....)))).))))).))))))))).)))))....	60	48.5	-27.6	0	0	0	2.5	2.5	3.5	0	0	0	3.29056	1.67248	1.91438	low
248	356	bta-miR-7857-5p_L-1	TAGCCAGTTGGGGAAGAATGC	21	chr20	-	30114219	30114305	ctattgagacaTAGCCAGTTGGGGAAGAATGCtgttaccatggagagaagctggATTGTTCTCCAACCTGGCTCTTTatgttgccgg	2	bta-mir-7857-2,ssc-mir-7857,	bta-mir-7857-2	ctattgagacATAGCCAGTTGGGGAAGAATGCtgttaccttagagagaagctggATTGTTCTCCAACCTGGCTCTTTatgttgccgg	bta-miR-7857-5p	ATAGCCAGTTGGGGAAGAATGC	5'	Diff	gp1b	....((.(((((((((((((((((((.((((((...............)))...))).))))))))).)))))....)))))..)).	82	48.3	-25.7	0	0	0	0	2.5	0	0	0	0	0	1.67248	0	low
248	357	bta-miR-7857-3p	ATTGTTCTCCAACCTGGCTCTTT	23	chr20	-	30114219	30114305	ctattgagacaTAGCCAGTTGGGGAAGAATGCtgttaccatggagagaagctggATTGTTCTCCAACCTGGCTCTTTatgttgccgg	2	bta-mir-7857-2,ssc-mir-7857,	bta-mir-7857-2	ctattgagacATAGCCAGTTGGGGAAGAATGCtgttaccttagagagaagctggATTGTTCTCCAACCTGGCTCTTTatgttgccgg	bta-miR-7857-3p	ATTGTTCTCCAACCTGGCTCTTT	3'	Yes	gp1b	....((.(((((((((((((((((((.((((((...............)))...))).))))))))).)))))....)))))..)).	82	48.3	-25.7	0	11	0	9.5	10.5	35.5	0	11.2182	0	12.5041	7.02441	19.4173	middle
249	358	bta-miR-7859	AAAAACTGGCAGCTTCATGTAA	22	chr7	+	82186251	82186308	atgtgaaattaccagtatttgtctgctttgacctacAAAAACTGGCAGCTTCATGTAA	1	bta-mir-7859,	bta-mir-7859	atgtgaaattaccagtatttgtctgctttgacctacAAAAACTGGCAGCTTCATGTAA	bta-miR-7859	AAAAACTGGCAGCTTCATGTAA	3'	Yes	gp1b	(..((((..(.(((((.(((((............))))).))))).)..))))..)..	56	36.2	-12.8	22	83	50	13	76	62	24.2073	84.6467	84.3338	17.1109	50.8434	33.9119	middle
250	359	bta-mir-7862-p5	CACAGCTCCAGGGGACGCCGTTC	23	chr8	-	47716166	47716228	CACAGCTCCAGGGGACGCCGTTCctgtcctggactatgtgagTGGTGCTCCCTGGAGCTGAGC	1	bta-mir-7862,	bta-mir-7862	cacagctccaggggacgccgttcctgtcctggactatgtgagTGGTGCTCCCTGGAGCTGAGC	bta-mir-7862-p5	cacagctccaggggacgccgttc	5'	New	gp1b	..(((((((((((..((((..((..(((...))).....))..))))..)))))))))))...	58	63.5	-34.9	77	57	41	43	68	112	84.7256	58.1309	69.1537	56.5977	45.4914	61.2602	middle
250	360	bta-miR-7862	TGGTGCTCCCTGGAGCTGAGC	21	chr8	-	47716166	47716228	CACAGCTCCAGGGGACGCCGTTCctgtcctggactatgtgagTGGTGCTCCCTGGAGCTGAGC	1	bta-mir-7862,	bta-mir-7862	cacagctccaggggacgccgttcctgtcctggactatgtgagTGGTGCTCCCTGGAGCTGAGC	bta-miR-7862	TGGTGCTCCCTGGAGCTGAGC	3'	Yes	gp1b	..(((((((((((..((((..((..(((...))).....))..))))..)))))))))))...	58	63.5	-34.9	29	22	22	15	48	48	31.9096	22.4365	37.1069	19.7434	32.1116	26.2544	middle
251	361	bta-mir-7865-p3_1ss21GT	CTGACTGCCGCCCCCCGCAGT	21	chr14	+	59494738	59494797	cagggagggcaggggagggaggctgtgtgcaggcctgccCTGACTGCCGCCCCCCGCAGG	1	bta-mir-7865,	bta-mir-7865	CAGGGAGGGCAGGGGAGGGaggctgtgtgcaggcctgccctgactgccgccccccgcagg	bta-mir-7865-p3	ctgactgccgccccccgcagg	3'	New	gp1b	..(((.((((.((..(((((((((.......))))).))))..))...))))))).....	53	76.7	-30.1	59	46	23	36	83	143	64.9196	46.9126	38.7935	47.3841	55.5263	78.2162	middle
252	362	bta-miR-10172-3p_R-1	TCACTGGGCATCCTCTGCTTT	21	chr18	-	64106163	64106246	ctgccggatgaagtacaggatgcccaatgaattaaatccatctaaatacattTCACTGGGCATCCTCTGCTTTattgggctgcc	1	bta-mir-10172,	bta-mir-10172	ctgccggatgAAGTACAGGATGCCCAATGAATtaaatccatctaaatacattTCACTGGGCATCCTCTGCTTTAttgggctgcc	bta-miR-10172-3p	TCACTGGGCATCCTCTGCTTTA	3'	Diff	gp1b	..(((..((((((((.((((((((((.((((....................)))).)))))))))).))))))))..)))....	78	45.2	-36.8	25	27	0	29	94	161	27.5083	27.5357	0	38.1705	62.8852	88.0615	middle
253	363	bta-mir-10173-p3_1ss16CT	TTGCTCCCTCCACACTTCCAGA	22	chr11	-	47508503	47508597	ggggtgagggaggaagtgaggaaggagccagagctgcagctgaaatgagctgatggatccTTGCTCCCTCCACACTTCCAGAttcgggagcttgt	1	bta-mir-10173,	bta-mir-10173	ggggcgagggAGGAAGTGAGGAAGGAGCCAGAgctgcagctgaaatgagctgatggatccttgctccctccacacctccagattcgggagcttgttcca	bta-mir-10173-p3	ttgctccctccacacctccaga	3'	New	gp1b	(..(((..(((((.((..((((...(((....))).(((((......))))).....))))..)).))))).)))..).................	78	56.8	-35.3	0	0	5	0	10	14	0	0	8.43338	0	6.68992	7.65753	low
254	364	bta-miR-10182-5p_R-2	CAGTCCGGTCCCGCGGTGTCTC	22	chr1	+	193101016	193101096	gggaccccgcgCAGTCCGGTCCCGCGGTGTCTCcgcctgttgatgccgcGCGGCCCGCGGGCTCGGATGCTcggcgctctg	1	bta-mir-10182,	bta-mir-10182	gggacccgcgCAGTCCGGTCCCGCGGTGTCTCCGcctgttgatgccgcGCGGCCCGCGGGCTCGGATGCTcggcgctctg	bta-miR-10182-5p	CAGTCCGGTCCCGCGGTGTCTCCG	5'	Diff	gp1b	(((...(((.(((.((((..(((((((.(((..(((..((....)).))).))))))))))..))))))).)))..)))..	79	77.8	-41.7	60	59	31	48	54	128	66.0199	60.1705	52.2869	63.1788	36.1256	70.0117	middle
254	365	bta-miR-10182-3p	GCGGCCCGCGGGCTCGGATGCT	22	chr1	+	193101016	193101096	gggaccccgcgCAGTCCGGTCCCGCGGTGTCTCcgcctgttgatgccgcGCGGCCCGCGGGCTCGGATGCTcggcgctctg	1	bta-mir-10182,	bta-mir-10182	gggacccgcgCAGTCCGGTCCCGCGGTGTCTCCGcctgttgatgccgcGCGGCCCGCGGGCTCGGATGCTcggcgctctg	bta-miR-10182-3p	GCGGCCCGCGGGCTCGGATGCT	3'	Yes	gp1b	(((...(((.(((.((((..(((((((.(((..(((..((....)).))).))))))))))..))))))).)))..)))..	79	77.8	-41.7	30	38	21	32	66	67	33.01	38.7539	35.4202	42.1192	44.1535	36.6467	middle
255	366	bta-miR-11982	TTCGGCGCCACCACCCTGCGGGT	23	chr25	-	8590655	8590715	TTCGGCGCCACCACCCTGCGGGTcgcgctgtaagatcttgccccgcgggtgttcgcccacc	1	bta-mir-11982,	bta-mir-11982	TTCGGCGCCACCACCCTGCGGGTcgcgctgtaagatcttgccccgcgggtgttcgcccacc	bta-miR-11982	TTCGGCGCCACCACCCTGCGGGT	5'	Yes	gp1b	...((((....(((((.(((((..(((...........)))))))))))))..))))....	54	70.5	-24.7	9	8	0	6	13	15	9.90299	8.15872	0	7.89735	8.69689	8.20449	low
256	367	bta-mir-12034-p3_1ss2TG	CGCCCCCGGGGAGCCCGGC	19	chr13	-	37366956	37367027	tcccgggactcgggccgagggcgcacgctgcgcctgtgcggtacacagctCTCCCCCGGGGAGCCCGGCggt	1	bta-mir-12034,	bta-mir-12034	tcccgggacccgggcagagggcgcacgctgtgcctatgcggtacacagctctcCCCCGGGGAGCCCGGCGGT	bta-mir-12034-p3	ctcCCCCGGGGAGCCCGGC	3'	New	gp1b	(((((((.((((((..((((((....((((((....)))))).....)))))).))))))...))))).)).	71	77.8	-36.5	40	46	34	26	38	21	44.0133	46.9126	57.347	34.2218	25.4217	11.4863	middle
257	368	bta-miR-12060	TTGGGAGACCAGGGGAAGACT	21	chr24	-	26224632	26224689	TTGGGAGACCAGGGGAAGACTccactaactagccctcccccatgtgtctcctcgccca	1	bta-mir-12060,	bta-mir-12060	TTGGGAGACCAGGGGAAGACTccactaactagccttctcccatgtgtctcctccgccca	bta-miR-12060	TTGGGAGACCAGGGGAAGACT	5'	Yes	gp1b	..(((((((((((((.((................)).)))).)).)))))))......	50	60.3	-19.8	0	7	0	0	12	0	0	7.13888	0	0	8.0279	0	low
1	1	cgr-miR-7b	TGGAAGACTTGTGATTTTGTTGTT	24	chr2	+	35555222	35555318	tgttggtctagttctgtgTGGAAGACTAGTGATTTTGTTGTTtttagataactgaatcgacaacaaatcacagtctgccatatggcacaggccatgc	3	cgr-mir-7b,mmu-mir-7b,rno-mir-7b,	cgr-mir-7b	agtgctatgTGGAAGACTTGTGATTTTGTTGTTctaatgtgatatgacaacaagtcacagccggcctcatagcgtggact	cgr-miR-7b	TGGAAGACTTGTGATTTTGTTGTT	5'	Yes	gp2a	...((((((.((.(..(((((.(((((.((((.((((((((((((((....)))))..)))))))))))))))))).)))))..).))))))))...	91	41.2	-41.7	0	41	0	0	0	0	0	41.8134	0	0	0	0	middle
2	2	tch-miR-26a-2-5p	TTCAAGTAACCCAGGATAGGCT	22	chr19	+	11359959	11360041	gccgtggcctcgTTCAAGTAATCCAGGATAGGCTgtgcaggtcccaaggggcctattctcggttacttgcacgcggacgcggg	1	tch-mir-26a-2,	tch-mir-26a-2	TTCAAGTAACCCAGGATAGGCTgtgcaggtcccgagggcctattcttggttacttgcaca	tch-miR-26a-2-5p	TTCAAGTAACCCAGGATAGGCT	5'	Yes	gp2a	.(((((.((.(((.(((((((((.(((((((((.........((....))))))))))).))))))))).))).)).))))).	81	61.4	-40.6	6.5	8.5	2.5	9.5	11	17.5	7.15216	8.66864	4.21669	12.5041	7.35891	9.57191	middle
3	2	tch-miR-26a-2-5p	TTCAAGTAACCCAGGATAGGCT	22	chr3	+	161555134	161555223	cgaggctgtggctggaTTCAAGTAATCCAGGATAGGCTgtttccatccgtgaggcctattcttgattacttgtttctggaggcagctgat	1	tch-mir-26a-2,	tch-mir-26a-2	TTCAAGTAACCCAGGATAGGCTgtgcaggtcccgagggcctattcttggttacttgcaca	tch-miR-26a-2-5p	TTCAAGTAACCCAGGATAGGCT	5'	Yes	gp2a	...((((((..(..((..(((((((((.((((((((((..............)))))))))).)))))))))..))..)..))))))...	84	48.9	-42.9	6.5	8.5	2.5	9.5	11	17.5	7.15216	8.66864	4.21669	12.5041	7.35891	9.57191	middle
4	3	oan-miR-27b-3p_R+1	TTCACAGTGGCTAAGTTCTGCG	22	chr2	-	31138963	31139064	acgacctctctgacgaggtgcagagcttagctgattggtgaacagtgactggtttccgctttgTTCACAGTGGCTAAGTTCTGCAcctgaagagaaggtgag	1	oan-mir-27b,	oan-mir-27b	gccgtctctctgtctctctgtcgcggcgcAGAGCTTAGCTGATTGGTGAACagtgattgctggactctttgTTCACAGTGGCTAAGTTCTGCgcccgcagagaaggggacggacggc	oan-miR-27b-3p	TTCACAGTGGCTAAGTTCTGC	3'	Diff	gp2a	...((((((((....(((((((((((((((((.((((.(((((((....(((...)))..))))))))))))))))))))))))))))..))))).)))...	96	51	-50.2	15	24	24	17	43	71	16.505	24.4762	40.4802	22.3758	28.7666	38.8346	middle
5	4	lla-miR-30c_L+1R+1	CTGTAAACATCCTACACTCTCAGCT	25	chr1	+	15047384	15047476	taaccatgccgtagtgtGTGTAAACATCCTACACTCTCAGCTgtgagctcgaggtggctgggagagggttgtttactccttctgccatggaaa	10	lla-mir-30c,mne-mir-30c,hsa-mir-30c-2,ptr-mir-30c-2,mml-mir-30c-2,ggo-mir-30c,oan-mir-30c-2,cgr-mir-30c-2,rno-mir-30c-2,ssc-mir-30c-2,	lla-mir-30c	agatacTGTAAACATCCTACACTCTCAGCtgtggaaagtaagaaagctgggagaaggctgtttactctttct	lla-miR-30c	TGTAAACATCCTACACTCTCAGC	5'	Diff	gp2a	...(((((..((((.....(((((((.(((...((((((((..(.........)..)))))))).))).))))))).....)))))))))...	87	50.5	-34.7	98	84	52	76	182	265	107.833	85.6665	87.7071	100.033	121.757	144.946	middle
6	5	oan-miR-31-5p	AGGCAAGATGTTGGCATAGCTGT	23	chr2	-	89288381	89288485	ctcctgtaacttggaactggagaggAGGCAAGATGCTGGCATAGCTGTtgcactgtgaacctgctatgccaacatattgccatctctcttgtccgaaagcagcca	1	oan-mir-31,	oan-mir-31	ctcagagctggagagaAGGCAAGATGTTGGCATAGCTGTtgagttaagaaccTGCTATGCCGACATGTTGTCATctttcttgtctatcagcagccatggccagctttaattctccctatctcttctgtttactgag	oan-miR-31-5p	AGGCAAGATGTTGGCATAGCTGT	5'	Yes	gp2a	...((((...(((((...((((((..(((((.(((.(((((((((.(((........)))..))))))))).))).)))))..))))))..)))))..))))...	99	50.5	-47.6	0	0	0	0	0	5	0	0	0	0	0	2.73483	low
7	6	oga-miR-100_R+1	AACCCGTAGATCCGAACTTGTGA	23	chr15	-	32366155	32366219	ccacaAACCCGTAGATCCGAACTTGTGGtgatagtgcacacaagcttgtgtctataggtatgtgt	1	oga-mir-100,	oga-mir-100	AACCCGTAGATCCGAACTTGTGatgatagtccacacaagcttgtgtctataggtatg	oga-miR-100	AACCCGTAGATCCGAACTTGTG	5'	Diff	gp2a	.((((.(((..((((..(((.((((((((......)).)))))).)))..))))..))).)))).	63	46.2	-26.3	5741	6711	3648	4988	7878	13715	6317.01	6844.14	6152.99	6565.33	5270.32	7501.64	middle
8	7	oan-miR-133c	TTTGGTCCCCTTCAACCGGCTG	22	chr13	-	54047606	54047751	tgctgctgtttcccgcggacccgggaccgaatgctttgctaaagctggtaaaatggaaccaaatcaactgttcgatggaTTTGGTCCCCTTCAACCAGCTGtagctgcgcattgatggcgcctcggccctgcgggaggacacacgg	1	oan-mir-133c,	oan-mir-133c	gttggccagctgctggggctggtcaaaaggaaccagatcgcctctccacctgaTTTGGTCCCCTTCAACCGGCTGcagcgggttgccggc	oan-miR-133c	TTTGGTCCCCTTCAACCGGCTG	3'	Yes	gp2a	...((.((((((((((((..(((((.((((((((...((((.(((((((..((.((.((((((((............)))))))).)).))..))))))).))))...)))))..)))..)).)))..))))))))).)))))...	140	56.8	-62.1	4.5	4	4	3	11.5	13.5	4.95149	4.07936	6.7467	3.94867	7.69341	7.38404	low
9	7	oan-miR-133c	TTTGGTCCCCTTCAACCGGCTG	22	chr23	+	34767295	34767386	cggcaatgctttgctagagctggtaaaatggaaccaaatcgcctcttcaatggaTTTGGTCCCCTTCAACCAGCTGtagctatgcattgatt	1	oan-mir-133c,	oan-mir-133c	gttggccagctgctggggctggtcaaaaggaaccagatcgcctctccacctgaTTTGGTCCCCTTCAACCGGCTGcagcgggttgccggc	oan-miR-133c	TTTGGTCCCCTTCAACCGGCTG	3'	Yes	gp2a	...((((((...((((.(((((((..((.((.((((((((............)))))))).)).))..))))))).))))...))))))...	86	45.7	-40.2	4.5	4	4	3	11.5	13.5	4.95149	4.07936	6.7467	3.94867	7.69341	7.38404	low
10	8	oan-miR-133c_R-1	TTTGGTCCCCTTCAACCGGCT	21	chr20	+	24357895	24358017	cacctcccccaggagctgccccctgctctggctggtcaaacggaaccaagtccgtcttcctgagaggTTTGGTCCCCTTCAACCAGCTacagcagggctggcaaagcccagtccttggagaaa	1	oan-mir-133c,	oan-mir-133c	gttggccagctgctggggctggtcaaaaggaaccagatcgcctctccacctgaTTTGGTCCCCTTCAACCGGCTGcagcgggttgccggc	oan-miR-133c	TTTGGTCCCCTTCAACCGGCTG	3'	Diff	gp2a	...((((...(((((((((((((((((.((((((((..((.((.((((((.((.((((...)))))))))))).)).))..)))))))).)))))))..))))..))....)))).))))...	117	60.2	-55.6	0	0	0	0	4	3	0	0	0	0	2.67597	1.6409	low
11	9	cja-miR-150_R+1	TCTCCCAACCCTTGTACCAGTGC	23	chr14	-	54985003	54985091	ctctcctcacggccctgTCTCCCAACCCTTGTACCAGTGTgtgtctcggtccctggtacaggtacggggaggcagggacctggggatcc	14	cja-mir-150,mml-mir-150,hsa-mir-150,ppy-mir-150,ggo-mir-150,ptr-mir-150,oan-mir-150,cgr-mir-150,mmu-mir-150,rno-mir-150,cpo-mir-150,ssc-mir-150-1,ssc-mir-150-2,dno-mir-150,	cja-mir-150	tccccatagccctgTCTCCCAACCCTTGTACCAGTGctgggctcagaccctggtacaggcctggggggcagggacctgggga	cja-miR-150	TCTCCCAACCCTTGTACCAGTG	5'	Diff	gp2a	...((((((.(((((((((((((....((((((((((...............))))))))))....))))))))))).))))))))...	83	64	-49.7	21	23	0	6	17	31	23.107	23.4563	0	7.89735	11.3729	16.9559	middle
12	10	cja-miR-151_R+2_1	TCGAGGAGCTCACAGTCTAGCA	22	chr9	+	15872220	15872376	cgtggctgggccggtgctggtcactgggcaggaggaccagacacttttcctgcccTCGAGGAGCTCACAGTCTAGTAcgtctcatcccctactagactgaagctccttgaggacagggatcgtcatactcaccttggtgtcgcccgacccccaggcc	1	cja-mir-151,	cja-mir-151	atgctgggcactggagctacccagaggaatgcacatcgctccccTCGAGGAGCTCACAGTCTAGcat	cja-miR-151	TCGAGGAGCTCACAGTCTAG	5'	Diff	gp2a	...(((((((.(((.((.((.(((..((...(((.....(((....((((((.((((((((((((..((((((((((............)))))))))).)))))))))))).))))))..)))...)))..))..)))))))))).)))...))))	154	61.1	-75.5	6	7	5	8	18	30	6.60199	7.13888	8.43338	10.5298	12.0419	16.409	middle
13	11	oan-miR-181b-5p_R+5	AACATTCATTGCTGTCGGTGGGTTTA	26	chr12	-	75863271	75863355	aaaggtcacaatcAACATTCATTGCTGTCGGTGGGTTGAactgtgtggacaagctcactgaacaatgagtgcaactgtggccccg	1	oan-mir-181b-1,	oan-mir-181b-1	tgcagagtttaacaaaggtcccaatgAACATTCATTGCTGTCGGTGGgtttaactctgaggacaagCTCACTGAACAATGAATGGAActgtggctcaccttaggcaacca	oan-miR-181b-5p	AACATTCATTGCTGTCGGTGG	5'	Diff	gp2a	...(((((((.....(((((((((...((((((((((...((....))...)))))))))).)))))))))....)))))))...	79	49.4	-32.9	0	0	0	0	0	3	0	0	0	0	0	1.6409	low
14	11	oan-miR-181b-5p_R+5	AACATTCATTGCTGTCGGTGGGTTTA	26	chr3	-	11119396	11119455	cAACATTCATTGCTGTCGGTGGGTTTGactttgaatcaactcactgatcaatgaatgcaa	1	oan-mir-181b-1,	oan-mir-181b-1	tgcagagtttaacaaaggtcccaatgAACATTCATTGCTGTCGGTGGgtttaactctgaggacaagCTCACTGAACAATGAATGGAActgtggctcaccttaggcaacca	oan-miR-181b-5p	AACATTCATTGCTGTCGGTGG	5'	Diff	gp2a	...(((((((((..(((((((((((.((.......))))))))))))))))))))))...	54	40	-23.7	0	0	0	0	0	3	0	0	0	0	0	1.6409	low
15	12	chi-miR-182_R-1_1ss18TC	TTTGGCAATGGTAGAACCCA	20	chr10	+	27114259	27114353	tctcaatgttgctgccatcgcaaatgtctgaatagaagaaactctttatgttattatctaaaagtgataTTTGGAAATGGTAGAACCCAttggca	18	chi-mir-182,bta-mir-182,cja-mir-182,mml-mir-182,ggo-mir-182,hsa-mir-182,ptr-mir-182,ppy-mir-182,mmr-mir-182,nle-mir-182,oga-mir-182,cpo-mir-182,dno-mir-182,oan-mir-182,cgr-mir-182,mmu-mir-182,rno-mir-182,ssc-mir-182,	chi-mir-182	gccgccgcctgcctcccaccattTTTGGCAATGGTAGAACTCACactggtgaggtaatgggatccggtggttctagacttgccaactatggtgtgagggctcag	chi-miR-182	TTTGGCAATGGTAGAACTCAC	3'	Diff	gp2a	..((((((...((((((((.((((((((....((((..((((.......))).)..)))).....))))))))))..))))))....))))))..	91	34.7	-23.4	0	8	0	0	0	0	0	8.15872	0	0	0	0	low
16	13	bta-miR-193a-5p_R-3	TGGGTCTTTGCGGGCGAGA	19	chr10	-	25167599	25167698	gaagcacttgggTGGTTCTTTGCGGGCGAGAatgggatcggacggctgcaggacgtctcacagccttcgcatttaagtcagcccagactacaggtgccaa	12	bta-mir-193a,pha-mir-193a,ppa-mir-193a,mml-mir-193a,ggo-mir-193a,hsa-mir-193a,ptr-mir-193a,ppy-mir-193a,oga-mir-193a,cpo-mir-193a,dno-mir-193a,ssc-mir-193a,	bta-mir-193a	tgggagctgagagcTGGGTCTTTGCGGGCGAGATGAaggtgtcggttcAACTGGCCTACAAAGTCCCAGTcctcggccccc	bta-miR-193a-5p	TGGGTCTTTGCGGGCGAGATGA	5'	Diff	gp2a	...((((((..(((((.((..((.(((..(((((....((((.(((((..((....))..))))))))))))))..))).))..)))))))))))))...	94	57	-33.6	87	76	56	54	69	98	95.7289	77.5078	94.4538	71.0761	46.1604	53.6027	middle
17	14	bta-miR-193a-3p_R-3	AACTGGCCTACAAAGTCCC	19	chr24	+	13219108	13219192	tgtggtcccagaatcggggttttgagggcgagatgagtttatgttttatccAACTGGCCCACAAAGTCCCgcttttggggtcatt	17	bta-mir-193a,pha-mir-193a,ppa-mir-193a,mml-mir-193a,ggo-mir-193a,hsa-mir-193a,ptr-mir-193a,ppy-mir-193a,oga-mir-193a,cgr-mir-193a,mmu-mir-193a,rno-mir-193a,cpo-mir-193a,dno-mir-193a,tch-mir-193a-2,tch-mir-193a-1,ssc-mir-193a,	bta-mir-193a	tgggagctgagagcTGGGTCTTTGCGGGCGAGATGAaggtgtcggttcAACTGGCCTACAAAGTCCCAGTcctcggccccc	bta-miR-193a-3p	AACTGGCCTACAAAGTCCCAGT	3'	Diff	gp2a	.(((..(((((((.((((..((((.((((.((.((..(.........)..)).)).)))).))))..)))).)))))))..))).	83	49.4	-41.7	0	0	0	0	0	13	0	0	0	0	0	7.11056	low
18	15	oan-miR-194-5p_R+1	TGTAACAGCAACTCCATGTGGAT	23	chr12	-	21735350	21735438	taatggcatcatcgatTGTAACAGCAACTCCATGTGGACtgtgcgtcaacttccagtggagatgctgttacttttgatggctgccaact	1	oan-mir-194-1,	oan-mir-194-1	gagaccaacagtgttatcataTGTAACAGCAACTCCATGTGGAttatgctgatttccagtggagaggctgttacttttgatggaaactggcaaactac	oan-miR-194-5p	TGTAACAGCAACTCCATGTGGA	5'	Diff	gp2a	...((((((((((((..(((((((((.((((((.((((..((......)).)))))))))).)))))))))..))))))).)))))...	83	46.1	-45.7	13.5	24.5	8	6	18.5	24	14.8545	24.9861	13.4934	7.89735	12.3763	13.1272	middle
19	15	oan-miR-194-5p_R+1	TGTAACAGCAACTCCATGTGGAT	23	chr21	-	42430149	42430237	aactggctcccacccccTGTAACAGCAACTCCATGTGGAAgtaccactagttccagtggggctgctgttatctggggtgggggccacac	1	oan-mir-194-1,	oan-mir-194-1	gagaccaacagtgttatcataTGTAACAGCAACTCCATGTGGAttatgctgatttccagtggagaggctgttacttttgatggaaactggcaaactac	oan-miR-194-5p	TGTAACAGCAACTCCATGTGGA	5'	Diff	gp2a	...(((((((((((((..(((((((((.((((((.(((((.((....)).))))))))))).)))))))))..)))))))))))))...	83	58.4	-58.2	13.5	24.5	8	6	18.5	24	14.8545	24.9861	13.4934	7.89735	12.3763	13.1272	middle
20	16	chi-miR-196b_R+1	TAGGTAGTTTCCTGTTGTTGGG	22	chr3	-	132376708	132376827	cccgccctgctcgctcagctgatctgtggctTAGGTAGTTTCATGTTGTTGGGattgagttttgaactcggcaacaagaaactgcctgagttacatcagtcggttatcgtcgagggcccc	20	chi-mir-196b,bta-mir-196b,mmu-mir-196b,rno-mir-196b-1,rno-mir-196b-2,cja-mir-196b,mml-mir-196b,ggo-mir-196b,mmr-mir-196b,nle-mir-196b,oga-mir-196b,cpo-mir-196b,dno-mir-196b,hsa-mir-196b,ppy-mir-196b,ptr-mir-196b,oan-mir-196b,cgr-mir-196b,ssc-mir-196b-1,ssc-mir-196b-2,	chi-mir-196b	aactggtcggtgattTAGGTAGTTTCCTGTTGTTGGgatccacctttctctcgacagcacgacactgccttcattacttcagttg	chi-miR-196b	TAGGTAGTTTCCTGTTGTTGG	5'	Diff	gp2a	...(((((...((...(((((((.(((..(((((((((((((.(((((..(((.(..(...)..).)))..))))).)))))))))))))..)))...)))))))..))...)))))...	114	52.5	-54	179	142	127	158	395	489	196.959	144.817	214.208	207.964	264.252	267.466	middle
21	17	bta-miR-199c_L-1R+2	ACAGTAGTCTGCACATTGGCT	21	chr12	-	37775994	37776085	gatcctgctccgtcgccccagtgttcagactacctgttcaggacaatgccgttgtACAGTAGTCTGCACATTGGTTagactgggcaagggag	1	bta-mir-199c,	bta-mir-199c	atcagtggttcttacggtgtgtttgctactattgaaacgtcagtgTACAGTAGTCTGCACATTGGcttcttgtgat	bta-miR-199c	TACAGTAGTCTGCACATTGG	3'	Diff	gp2a	..((((((((.(((...(((((((.((((((((.(((...((......)).....))))))))))).)))))))...))).))))).)))..	88	54.3	-40.4	2.5	0	0	0	15	12	2.75083	0	0	0	10.0349	6.56359	middle
22	17	bta-miR-199c_L-1R+2	ACAGTAGTCTGCACATTGGCT	21	chr5	-	12957183	12957326	agggggcccgcgggatggatggacagccggccctgccagcccagtgttcagactacctgttcagggggctcggaatgtgtACAGTAGTCTGCACATTGGTTaggctgggctcgggcgagcagcacgtcgggatgggcccccccc	1	bta-mir-199c,	bta-mir-199c	atcagtggttcttacggtgtgtttgctactattgaaacgtcagtgTACAGTAGTCTGCACATTGGcttcttgtgat	bta-miR-199c	TACAGTAGTCTGCACATTGG	3'	Diff	gp2a	.(((((((((...((((..((....((((((((.(((...(((((((.((((((((.(((.((..............)).))))))))))).)))))))...))).)))))..)))...))...))))....)))))))))...	140	66.7	-68.8	2.5	0	0	0	15	12	2.75083	0	0	0	10.0349	6.56359	middle
23	18	rno-miR-299b-5p_R+2	CGGTTTACCGTCCCACATACAT	22	chr18	+	64620133	64620189	aaaTGGTTTACCGTCCCACATACATtctgaatatgtatgtgggacggtaaaccacaa	2	bta-mir-299-2,rno-mir-299b,	rno-mir-299b	cggactggatggctgggctggataccaagaagCGGTTTACCGTCCCACATACatactcaaaatgTATGTGGGACGGTAAACcatttcttcaagtaccgcgtgacagcagggacagctg	rno-miR-299b-5p	CGGTTTACCGTCCCACATAC	5'	Diff	gp2a	...((((((((((((((((((((((.......))))))))))))))))))))))...	51	40.4	-39	0	0	0	0	2.5	0	0	0	0	0	1.67248	0	low
24	18	rno-miR-299b-5p_R+2	CGGTTTACCGTCCCACATACAT	22	chr18	-	64620152	64620225	caggaggcttttgTGGTTTACCGTCCCACATACATattcagaatgtatgtgggacggtaaaccatttcttcaag	2	bta-mir-299-2,rno-mir-299b,	rno-mir-299b	cggactggatggctgggctggataccaagaagCGGTTTACCGTCCCACATACatactcaaaatgTATGTGGGACGGTAAACcatttcttcaagtaccgcgtgacagcagggacagctg	rno-miR-299b-5p	CGGTTTACCGTCCCACATAC	5'	Diff	gp2a	...((((.....(((((((((((((((((((((((.......)))))))))))))))))))))))..))))...	68	43.2	-43.1	0	0	0	0	2.5	0	0	0	0	0	1.67248	0	low
25	19	cgr-miR-300_R-2	TATGCAAGGGCAAGCTCTCT	20	chr18	+	64639722	64639814	actgtttggtacttaaagcgaggttgccctttgtatattcggttttttgacgcagaaTATACAAGGGCAAGCTCTCTgtgagtatcaaaccct	3	cgr-mir-300,mmu-mir-300,rno-mir-300,	cgr-mir-300	tatcgtttgctacttgaagagaggttatcctttgtgtgtttgctttacgcgaaatgaaTATGCAAGGGCAAGCTCTCTTCgaggagcaaa	cgr-miR-300	TATGCAAGGGCAAGCTCTCTTC	3'	Diff	gp2a	...((((((((((((.((.(((.((((((((.((((((((.((........)).)))))))))))))))).))).)).))))))))))))...	87	41.9	-44.8	21	21	13	105	136	192	23.107	21.4166	21.9268	138.204	90.9829	105.017	middle
26	20	mml-miR-320b_R-3_1ss19GA	AAAAGCTGGGTTGAGAGGA	19	chr2	+	43114136	43114195	ctccgccttctcttcccggttcttcccggagtcgggAAAAGCTGGGTTGAGAGGGcgaaa	18	mml-mir-320b,hsa-mir-320b-2,hsa-mir-320b-1,hsa-mir-320c-1,hsa-mir-320c-2,hsa-mir-320d-2,hsa-mir-320d-1,ptr-mir-320b-2,ptr-mir-320b-1,ptr-mir-320c-2,ptr-mir-320c-1,ptr-mir-320d-2,ppy-mir-320b-1,ppy-mir-320b-2,ppy-mir-320c-1,ppy-mir-320c-2,ppy-mir-320d-2,ppy-mir-320d-1,	mml-mir-320b	gttatttttagtcttctacctaagaattctgtctcttaggctttctcttcccagttttcccaaagttgggAAAAGCTGGGTTGAGAGGGCAAaaggaaaaagaaaaaaaa	mml-miR-320b	AAAAGCTGGGTTGAGAGGGCAA	3'	Diff	gp2a	...(((((((((..(((((((.((((((....)))))).)))))))..)))))))))...	54	60	-39	104	94	74	104	148	181	114.435	95.8649	124.814	136.887	99.0108	99.0009	middle
27	21	cgr-miR-322-5p_R+1	CAGCAGCAATTCATGTTTTGGA	22	chrX	+	95343699	95343788	tgactccaaggggataCAGCAGCAATTCATGTTTTGAAgtgctttaaacggttcaaaacgtgaggcgctgctatacccccttgcgaggaa	4	cgr-mir-322,mmu-mir-322,rno-mir-322-2,rno-mir-322-1,	cgr-mir-322	cgaagggatgCAGCAGCAATTCATGTTTTGGagtattgtaaaggttcaAAACATGAAGCGCTGCAACACcccttcgcg	cgr-miR-322-5p	CAGCAGCAATTCATGTTTTGG	5'	Diff	gp2a	...((((((((((.((.((((((..(((((((((((((((.......))..)))))))))))))..)))))).)).))))))).)))...	84	47.8	-43.7	0	17	0	0	0	0	0	17.3373	0	0	0	0	middle
28	22	cpo-miR-328-3p_R-2	CTGGCCCTCTCTGCCCTTCT	20	chr14	-	34186244	34186385	catgggtgaaaagtcctgggctgtttcggagcctggagcgggggggcaggaggggctcagggagatagtgtgtgctgcccCTGGCCCTCTCTGCCCTTCCgtcccccgttcctgaacacgctgtgcccagtgccactcacag	1	cpo-mir-328,	cpo-mir-328	GGGGGGGCAGGAGTGGCTCAGGGagaaagcgtgtaaagcccCTGGCCCTCTCTGCCCTTCTGT	cpo-miR-328-3p	CTGGCCCTCTCTGCCCTTCTGT	3'	Diff	gp2a	..((((((....(..((((((((((..(((((..((..(((..((((((..(((((.(((((...((((....)))).))))))))))..))))))..)))..))..)))))..))))......))))))..)))))))...	137	65.5	-80	0	8	0	0	0	0	0	8.15872	0	0	0	0	low
29	23	mml-miR-339-5p_R+1_2	TCCCTGTCCTCCAGGAGCTCACGT	24	chr24	+	41483868	41483965	ccagccggggcagccgctgTCCCTGTCCTCCAGGAGCTCACTTggtccggccgtgcgctcctcgaggccagagcccgcgtctgcttcccgccagcacc	14	cja-mir-339,mml-mir-339,ggo-mir-339,hsa-mir-339,ptr-mir-339,ppy-mir-339,dma-mir-339,cgr-mir-339,mmu-mir-339,rno-mir-339,cpo-mir-339,ssc-mir-339-1,ssc-mir-4334,dno-mir-339,	mml-mir-339	cggggcggccgctcTCCCTGTCCTCCAGGAGCTCACGtgtgcctgcctgTGAGCGCCTCGACGACAGAGCCGgcgcccgccccagtgtctgcgc	mml-miR-339-5p	TCCCTGTCCTCCAGGAGCTCACG	5'	Diff	gp2a	...((((((((((.(((.((..(((.((((.((((((.(((..((.....))))).)))))).)))).))).))..))).))))..))))...))...	92	73.5	-44.1	28	10	6	15	61	66	30.8093	10.1984	10.1201	19.7434	40.8085	36.0998	middle
30	24	mmu-miR-345-5p_L+1R-1	TGCTGACCCCTAGTCCAGTGCT	22	chr18	+	63883633	63883720	acccaaacccaggtcTGCTGACTCCTAGTCCAGTGCTtgtgatggctggtgggcCCTGAACTAGGGGTCTGGAGGcctgggtttgaat	2	mmu-mir-345,rno-mir-345,	mmu-mir-345	acccaagtccaggcctGCTGACCCCTAGTCCAGTGCTTgtggtggctactgggcCCTGAACTAGGGGTCTGGAGACctgggtttgatctccacagg	mmu-miR-345-5p	GCTGACCCCTAGTCCAGTGCTT	5'	Diff	gp2a	...(((((((((((((.((((((((((((.(((.(((..(........)..))).))).)))))))))).)))))))))))))))...	82	58	-50.6	0	24	0	0	0	0	0	24.4762	0	0	0	0	middle
30	25	mmu-miR-345-3p_R-1	CCTGAACTAGGGGTCTGGAGA	21	chr18	+	63883633	63883720	acccaaacccaggtcTGCTGACTCCTAGTCCAGTGCTtgtgatggctggtgggcCCTGAACTAGGGGTCTGGAGGcctgggtttgaat	2	mmu-mir-345,rno-mir-345,	mmu-mir-345	acccaagtccaggcctGCTGACCCCTAGTCCAGTGCTTgtggtggctactgggcCCTGAACTAGGGGTCTGGAGACctgggtttgatctccacagg	mmu-miR-345-3p	CCTGAACTAGGGGTCTGGAGAC	3'	Diff	gp2a	...(((((((((((((.((((((((((((.(((.(((..(........)..))).))).)))))))))).)))))))))))))))...	82	58	-50.6	6	15	5	8	10	21	6.60199	15.2976	8.43338	10.5298	6.68992	11.4863	middle
31	26	bta-miR-378_R+1	ACTGGACTTGGAGTCAGAAGGCT	23	chr5	+	58587394	58587537	acaggaccacgcagccagtgggtgacagagccacccagggctcctgactccaggtcctgtgtgttacctcgaaatagcACTGGACTTGGAGTCAGAAGGCCtgagtggagtcgccttccccactctctggctgggtgaccccgg	7	bta-mir-378-2,bta-mir-378b,mmu-mir-378c,mmu-mir-378d,rno-mir-378b,ssc-mir-378-2,ssc-mir-378b,	bta-mir-378-2	ggagagcACTGGACTTGGAGTCAGAAGGCtggagcttacagggcagcaccgtcatctactggtggagaactacgcc	bta-miR-378	ACTGGACTTGGAGTCAGAAGGC	3'	Diff	gp2a	...((..(((.(((((((.(((((...((.((((.((((.((.((((((((((((((...((((((........)))))).)))))))))))))).)).)))).))))..))........))))).))))))).)))..))...	138	61.8	-77.2	33323	34452	22575	32906	69305	78897	36666.4	35135.5	38076.7	43311.7	46364.5	43154	high
32	27	sbo-miR-486b	TCCTGTACTGAGCTGCCCCGAGC	23	chr26	-	35066744	35066840	gcgtcctccctgacgggTCCTGTACTGAGCTGCCCCGAGGcccttcgctgtgcccagctcgggtcagctcagtaccgggcgcgtcggggtgggagtc	8	sbo-mir-486b,hsa-mir-486-2,ppa-mir-486-2,mml-mir-486,cgr-mir-486,mmu-mir-486a,mmu-mir-486b,rno-mir-486,	sbo-mir-486b	TCCTGTACTGAGCTGCCCCGAGCtgggcagcatgaagggcctcggggcagctcagtacaggatg	sbo-miR-486b	TCCTGTACTGAGCTGCCCCGAGC	5'	Yes	gp2a	((..((.((((((((.((((.(((((((((((.(((((........((((....))))))))).))))))))))).)))).)))))))).))..)).	96	71.1	-63.5	1908	1406	1251	1033	1253	2396	2099.43	1433.89	2110.03	1359.66	838.247	1310.53	middle
33	28	oan-miR-499-5p	TTAAGACTTGTAGTGATGTTT	21	chr13	+	63849617	63849744	cctgctctgtcccctgcacccggggcgggcggctgTTAAGACTTGCAGTGATGTTTaactcctctccacgtgaacatcacagcaagtctgtgctgcttcccgtccccacgctgcctgggcagggttta	1	oan-mir-499,	oan-mir-499	agcctgggggggcagcggTTAAGACTTGTAGTGATGTTTagctcatctccacgtgAACATCACTGCAAGTCTGTGCTgcttctcccctcct	oan-miR-499-5p	TTAAGACTTGTAGTGATGTTT	5'	Yes	gp2a	...(((((((((...(((...((((((((..((.((..((((((((.((((((((((.............)))))))))).))))))))..)).))..)))))))).....)))..)))))))))...	122	60.2	-62.6	5	11	5	8	0	0	5.50166	11.2182	8.43338	10.5298	0	0	middle
34	29	cgr-miR-500	AATGCACCTGGGCAAGGGTTC	21	chrX	-	52160413	52160564	ggtatgcaggtgctggaatcatctgttctggctccccctctctaatccttgctacctgggtgagagtgctttctgaatgcAATGCACCTGGGCAAGGATTCtgagagagggagcaccatcttcgcctagaacaaagcatctctgtgtcctcc	3	cgr-mir-500,mmu-mir-500,rno-mir-500,	cgr-mir-500	ctccccctctctaatccttgctatctaggtgctagtgctatctcaatgcAATGCACCTGGGCAAGGGTTCagagaaggtg	cgr-miR-500	AATGCACCTGGGCAAGGGTTC	3'	Yes	gp2a	((.(..((((((((.((....)).((((((((((((.(((((.(((((((((...(..((((....(((.........)))...))))..))))))))))..))))).))))))............))))))..)))))..)))..)))...	149	52.6	-61.3	0	11	0	0	0	0	0	11.2182	0	0	0	0	middle
35	30	cja-miR-503_L+1_1ss21AC	GGAGTATTGTTTCCGCTGCCCGA	23	chrX	+	95344006	95344149	cgccgagaagggggttgccgtgcagcactcagccgtgccctagcagcgggaacagtactgcagtgggcgatcggtgatctGGAGTATTGTTTCCGCTGCCCGGgcaaggctgggactcccgcacgggcccacccaccaggtaag	1	cja-mir-503,	cja-mir-503	tgctctagcagcgaaaacagttctgcagttagctatcaatactctgGAGTATTGTTTCCGCTGCCAGAgta	cja-miR-503	GAGTATTGTTTCCGCTGCCAGA	3'	Diff	gp2a	.(((.....((((((..((((((....(((((((.(((((..(((((((((((((((((.(((...((.....))...))).)))))))))))))))))..))))).)))))))......)))))))))).)).....)))...	140	66	-81.5	0	0	5	0	19	9	0	0	8.43338	0	12.7108	4.9227	middle
36	31	cgr-miR-532-5p_R+2_2	CATGCCTTGAGTGTAGGACCGTTA	24	chrX	-	52176300	52176388	cttgctttctctcttaCATGCCTTGAGTGTAGGACCGTTGgcatcttaattacCCTCCCACACCCAAGGCTTGCaggagggccagcctt	2	ggo-mir-188,cgr-mir-532,	cgr-mir-532	tttctctttCATGCCTTGAGTGTAGGACCGTtaacatcctaattacCCTCCCACACCCAAGGTTTGCaggagagcaa	cgr-miR-532-5p	CATGCCTTGAGTGTAGGACCGT	5'	Diff	gp2a	...(((..(((((((.((.((((((.((((.(((..((.............))..))).)))).)))))).)).)))))))..)))...	83	52.8	-32	30	34	22	40	65	107	33.01	34.6745	37.1069	52.649	43.4845	58.5254	middle
36	32	cgr-miR-532-3p	CCTCCCACACCCAAGGTTTGC	21	chrX	-	52176300	52176388	cttgctttctctcttaCATGCCTTGAGTGTAGGACCGTTGgcatcttaattacCCTCCCACACCCAAGGCTTGCaggagggccagcctt	2	ggo-mir-188,cgr-mir-532,	cgr-mir-532	tttctctttCATGCCTTGAGTGTAGGACCGTtaacatcctaattacCCTCCCACACCCAAGGTTTGCaggagagcaa	cgr-miR-532-3p	CCTCCCACACCCAAGGTTTGC	3'	Yes	gp2a	...(((..(((((((.((.((((((.((((.(((..((.............))..))).)))).)))))).)).)))))))..)))...	83	52.8	-32	0	0	0	0	0	7	0	0	0	0	0	3.82876	low
37	33	cpo-miR-652-3p	AATGGCGCCACTAGGGTTGTGA	22	chrX	-	118401636	118401728	aatggctatgcactgcacaaccctaggagagggtgccattcacatagactagaattgAATGGCGCCACTAGGGTTGTGCagtgcacaacctac	1	cpo-mir-652,	cpo-mir-652	ACAACCCTAGGAAGGGGTGCCATTCAcatggactataattgAATGGCGCCACTAGGGTTGTGA	cpo-miR-652-3p	AATGGCGCCACTAGGGTTGTGA	3'	Yes	gp2a	...((...((((((((((((((((((.....(((((((((((.............))))))))))).))))))))))))))))))...))...	87	50.5	-52.7	886	900	656	489	843	1224	974.894	917.856	1106.46	643.634	563.96	669.487	middle
38	34	mmu-miR-700-3p_R-1	CACGCGGGAACCGAGTCCAC	20	chr2	-	241295829	241295889	cgaacttCACGCAGGAACCGAGTCCACaccgagcgtggtggttcacgtctgtgaaagtgaa	1	mmu-mir-700,	mmu-mir-700	ttcactgggagTAAGGCTCCTTCCTGTGCTTGCaggggagaaatacgaactgCACGCGGGAACCGAGTCCACCcccagt	mmu-miR-700-3p	CACGCGGGAACCGAGTCCACC	5'	Diff	gp2a	...((((..(((((((((((...((((.......))))))))))....))))).))))...	55	55.7	-17.1	0	10	0	0	0	0	0	10.1984	0	0	0	0	middle
39	35	hsa-miR-1260a_R+2_1ss9TG_2	ATCCCACCGCTGCCACCAAG	20	chr1	+	14810263	14810320	tgaggacgatttgagggcgaggaggtgccATCCCACTGCTGCCACCAAGaagtccttt	3	hsa-mir-1260a,ppy-mir-1260a,cgr-mir-1260,	hsa-mir-1260a	acctttccagctcATCCCACCTCTGCCACCAaaacactcatcgcggggtcagagggagtgccaaaaaaggtaa	hsa-miR-1260a	ATCCCACCTCTGCCACCA	3'	Diff	gp2a	.((((((..((((..(((.((..((((......)))).)))))..))))..)))))).	56	56.9	-22.1	20	28	13	11	24	13	22.0066	28.5555	21.9268	14.4785	16.0558	7.11056	middle
40	36	cgr-miR-1260	ATCCCACCGCTGCCACCA	18	chr15	-	13371422	13371547	gaagccggcggctgttgctggggctcgccgtcgATCCCACCGCTGCCACCActgctgctactgctccgcaggtgctgctggtggtgatggtgatagtccggcgggggcgctggggccgcgggcgct	1	cgr-mir-1260,	cgr-mir-1260	acttgggaaATCCCACCGCTGCCACCAaataaagtgaaacacagtaaatggggatcgctatggagtcaaagcaagtttga	cgr-miR-1260	ATCCCACCGCTGCCACCA	5'	Yes	gp2a	...(((.((((((....(..(.((((.((((((((..(((((..(((((((..((.((..((((...))))..)).)))))))))..)))))...))).))))))))).)..))))))).)))...	120	72.2	-69.8	3702	5051	2154	1954	3053	2488	4073.43	5151.21	3633.1	2571.9	2042.43	1360.85	middle
41	37	bta-miR-2284x_R+1	TGAAAAGTTCGTTCGGGTTTTT	22	chr7	-	3860832	3860922	atcatattgggttggcTGAAAAGTTCGTTCGGGTTTTTcgtaacatcgtacagaAAAACACGAACAAACTTTTCGgccaacccagtatttc	5	bta-mir-2284x,bta-mir-2284y-3,bta-mir-2285bf-3,bta-mir-2285bf-1,bta-mir-2285bf-2,	bta-mir-2284x	ggatttagtattgggttggcTGAAAAGTTCGTTCGGGTTTTtccataagaactcaaataaactttttggccaacccagtaataacactgatgcacc	bta-miR-2284x	TGAAAAGTTCGTTCGGGTTTT	5'	Diff	gp2a	...((((((((((((((((((((((.(((((.((((((((((......))).))))))).))))).))))))))))))))))))))))...	85	40.7	-50.5	209	312	163	278.5	539	829.5	229.969	318.19	274.928	366.569	360.587	453.708	middle
41	38	bta-miR-2285bf_1ss20TC	AAAACACGAACAAACTTTTCG	21	chr7	-	3860832	3860922	atcatattgggttggcTGAAAAGTTCGTTCGGGTTTTTcgtaacatcgtacagaAAAACACGAACAAACTTTTCGgccaacccagtatttc	5	bta-mir-2284x,bta-mir-2284y-3,bta-mir-2285bf-3,bta-mir-2285bf-1,bta-mir-2285bf-2,	bta-mir-2285bf-2	aaagttcgttggagtttctctgttacattgtacagaAAAACACGAACAAACTTTTTG	bta-miR-2285bf	AAAACACGAACAAACTTTTTG	3'	Diff	gp2a	...((((((((((((((((((((((.(((((.((((((((((......))).))))))).))))).))))))))))))))))))))))...	85	40.7	-50.5	48	42	9	40	15	28	52.8159	42.8333	15.1801	52.649	10.0349	15.3151	middle
42	37	bta-miR-2284x_R+1	TGAAAAGTTCGTTCGGGTTTTT	22	chr2	-	42666684	42666773	atttattgggtggccTGAAAAGTTCGTTCTGGTTTTTccatacgctcatacagaaaacttgaacgaacttttctggctgacccaatattt	1	bta-mir-2284x,	bta-mir-2284x	ggatttagtattgggttggcTGAAAAGTTCGTTCGGGTTTTtccataagaactcaaataaactttttggccaacccagtaataacactgatgcacc	bta-miR-2284x	TGAAAAGTTCGTTCGGGTTTT	5'	Diff	gp2a	...((((((((((((.(((((((((((((..((((((...............))))))..))))))))))))).)))).))))))))...	84	38.9	-40.7	209	312	163	278.5	539	829.5	229.969	318.19	274.928	366.569	360.587	453.708	middle
[truncated: 654 more rows]
