# Supplementary material for: Identification of miRNA in Sheep Intramuscular Fat and the Role of miR-193a-5p in Proliferation and Differentiation of 3T3-L1
Source: Front Genet. 2021 Apr 15;12:633295. doi: 10.3389/fgene.2021.633295 (PMC8083875; doi:10.3389/fgene.2021.633295)
Supplement: Supplementary Table 3 — Summary of differentially expressed miRNAs. [file Data_Sheet_3.XLSX]

## Sheet: Table S3
Index	miR_name	miR_seq	up/down	fold_change(Mth_12(mean)/Mth_2(mean))	log2(fold_change)	pvalue(t_test)	Mth_2(mean)	Mth_12(mean)	Mth_12/Mth_12_1(norm)	Mth_12/Mth_12_2(norm)	Mth_12/Mth_12_3(norm)	Mth_2/Mth_2_1(norm)	Mth_2/Mth_2_2(norm)	Mth_2/Mth_2_3(norm)	Mth_12/Mth_12_1(raw)	Mth_12/Mth_12_2(raw)	Mth_12/Mth_12_3(raw)	Mth_2/Mth_2_1(raw)	Mth_2/Mth_2_2(raw)	Mth_2/Mth_2_3(raw)	Expression level
1	bta-mir-664a-p3_1ss20CA	TTCGTTTACTCCCTAGCCTACA	up	1.91822	0.939766	2.87669e-05	291.643	559.435	546.865	573.15	558.29	280.356	284.991	309.583	497	562	331	213	426	566	middle
2	oar-miR-323a-3p_L+1	GCACATTACACGGTCGACCTCT	down	0.26896	-1.89454	0.000150195	1198.43	322.329	305.892	252.92	408.176	1184.6	1140.63	1270.06	278	248	242	900	1705	2322	middle
3	oar-miR-3958-3p	AGATATTGCACGGTTGATCTCT	down	0.114384	-3.12805	0.000247191	6438.01	736.404	672.303	484.424	1052.49	6157.3	6998.99	6157.74	611	475	624	4678	10462	11258	middle
4	oar-miR-329b-3p_1ss21TC	AACACACCTGGTTAACCTCTCT	down	0.229662	-2.12242	0.000375713	2223.82	510.727	434.631	377.341	720.211	2094.11	2445.83	2131.53	395	370	427	1591	3656	3897	middle
5	oar-miR-3957-3p_R-1	ACGCACAGCACCTCACTGAGC	down	0.168125	-2.57239	0.000383026	213.696	35.9276	38.5116	15.2976	53.9736	225.074	190.663	225.35	35	15	32	171	285	412	middle
6	chi-miR-542-5p	TCGGGGATCATCATGTCACGAGA	down	0.0834538	-3.58288	0.000475444	66.783	5.5733	5.50166	11.2182	0	73.7086	67.5682	59.0723	5	11	0	56	101	108	middle
7	oar-miR-411b-5p	TGGTCGACCATAAAACGTACGT	down	0.176518	-2.50211	0.000665823	57.2216	10.1006	11.0033	9.17856	10.1201	53.9652	57.5333	60.1663	10	9	6	41	86	110	middle
8	chi-miR-424-3p	CAAAACGTGAGGCGCTGCTAT	down	0.381798	-1.38912	0.000830559	2046.5	781.347	871.463	585.388	887.191	2058.58	2213.03	1867.89	792	574	526	1564	3308	3415	middle
9	chi-miR-450-5p_R+2	TTTTGCGATGTGTTCCTAATAT	down	0.443801	-1.17202	0.00112218	593.14	263.236	219.516	275.867	294.325	650.873	558.608	569.939	199.5	270.5	174.5	494.5	835	1042	middle
10	bta-miR-450a	TTTTGCGATGTGTTCCTAATAT	down	0.443801	-1.17202	0.00112218	593.14	263.236	219.516	275.867	294.325	650.873	558.608	569.939	199.5	270.5	174.5	494.5	835	1042	middle
11	bta-miR-503-5p_R+3	TAGCAGCGGGAACAGTACTGCAG	down	0.201792	-2.30906	0.00149286	110.125	22.2223	34.1103	22.4365	10.1201	93.452	120.419	116.504	31	22	6	71	180	213	middle
12	chi-miR-363-3p	AATTGCACGGTATCCATCTGCG	down	0.29841	-1.74463	0.00170851	1416.54	422.711	610.684	304.932	352.515	1289.9	1499.88	1459.85	555	299	209	980	2242	2669	middle
13	chi-miR-20b	CAAAGTGCTCACAGTGCAGGTAG	down	0.235285	-2.08752	0.00221699	275.995	64.9375	96.8292	64.2499	33.7335	235.604	278.97	313.412	88	63	20	179	417	573	middle
14	hsa-miR-1260a_L+1_1ss10TG	AATCCCACCGCTGCCACCA	up	3.03556	1.60196	0.00235483	28.928	87.8126	97.3794	77.5078	88.5505	41.4611	22.0767	23.2461	88.5	76	52.5	31.5	33	42.5	middle
15	cgr-miR-1260_L+1_1	AATCCCACCGCTGCCACCA	up	3.03556	1.60196	0.00235483	28.928	87.8126	97.3794	77.5078	88.5505	41.4611	22.0767	23.2461	88.5	76	52.5	31.5	33	42.5	middle
16	chi-miR-224-5p	CAAGTCACTAGTGGTTCCGTTT	down	0.556874	-0.844577	0.00242386	2810.51	1565.1	1445.84	1525.68	1723.78	2762.76	2827.83	2840.94	1314	1496	1022	2099	4227	5194	middle
17	chi-miR-1307-3p	ACTCGGCGTGGCGTCGGTCGTGG	up	1.3361	0.41803	0.00285042	2363.72	3158.17	3023.71	3197.2	3253.6	2525.84	2352.84	2212.48	2748	3135	1929	1919	3517	4045	middle
18	chi-miR-1249	ACGCCCTTCCCCCCCTTCTTCA	up	2.09018	1.06363	0.0030761	653.842	1366.65	1529.46	1315.59	1254.89	577.823	596.072	787.631	1390	1290	744	439	891	1440	middle
19	PC-3p-53184_33	GGGGTGGGGTCGGCGGGGGA	up	6.27857	2.65044	0.00321891	3.30869	20.7739	17.6053	24.4762	20.2401	6.58112	3.34496	0	16	24	12	5	5	0	middle
20	chi-miR-1307-5p_R+1	TCGACCGGACCTCGACCG	up	1.73064	0.79131	0.00326105	292.167	505.637	513.855	459.948	543.11	322.475	269.604	284.422	467	451	322	245	403	520	middle
21	chi-miR-130b-3p_R-2	CAGTGCAATGATGAAAGGGC	down	-inf	-inf	0.00330501	16.7962	0	0	0	0	15.7947	18.7318	15.862	0	0	0	12	28	29	middle
22	oar-miR-432_1ss23GT	TCTTGGAGTAGGTCATTGGGTGT	down	0.262871	-1.92757	0.00330816	1978.45	520.077	393.919	457.908	708.404	1655.81	2153.48	2126.06	358	449	420	1258	3219	3887	middle
23	chi-miR-1388-5p_R+1	AGGACTGTCCAACCTGAGAATG	up	2.19648	1.1352	0.0034824	31.2672	68.6779	77.0232	63.2301	65.7804	30.2732	27.4287	36.0998	70	62	39	23	41	66	middle
24	oar-miR-323c	CACAATACACGGTCGGCCTCT	down	0.306583	-1.70565	0.00350292	743.162	227.841	227.769	133.599	322.155	689.702	786.065	753.719	207	131	191	524	1175	1378	middle
25	chi-miR-151-3p	CTAGACTGAAGCTCCTTGAGG	down	0.765529	-0.385471	0.00365783	4652.21	3561.4	3638.8	3577.6	3467.81	4822.65	4684.95	4449.02	3307	3508	2056	3664	7003	8134	middle
26	chi-miR-18b-3p	TACTGCCCTAAATGCTCCTTCT	down	-inf	-inf	0.00387276	6.2469	0	0	0	0	6.58112	6.68992	5.46966	0	0	0	5	10	10	low
27	PC-5p-45000_53	CCCGGTACTGAGCTGACCCGA	down	0.198911	-2.3298	0.00412382	25.1961	5.01179	6.60199	0	8.43338	28.9569	24.7527	21.8786	6	0	5	22	37	40	middle
28	oar-miR-370-5p	CAGGTCACGTCTCTGCAGTTAC	down	-inf	-inf	0.00423083	63.0617	0	0	0	0	60.5463	57.5333	71.1056	0	0	0	46	86	130	middle
29	oar-miR-411a-5p	ATAGTAGACCGTATAGCGTACG	down	0.293929	-1.76646	0.00434794	2398.99	705.133	660.199	738.364	716.837	2277.07	2650.55	2269.36	600	724	425	1730	3962	4149	middle
30	oar-miR-25_L+1	CATTGCACTTGTCTCGGTCTGA	down	0.664756	-0.589103	0.00435969	14069.6	9352.88	8407.64	9777.2	9873.8	12896.4	14933.9	14378.6	7641	9587	5854	9798	22323	26288	high
31	bta-miR-17-3p_R+3	ACTGCAGTGAAGGCACTTGTAGA	down	0.235154	-2.08832	0.00482686	60.1104	14.1352	23.107	9.17856	10.1201	55.2814	52.8504	72.1995	21	9	6	42	79	132	middle
32	oar-miR-380-3p	TATGTAATGTGGTCCACGTCT	down	0.205876	-2.28015	0.00523986	10558.7	2173.79	2305.2	1205.45	3010.72	8631.8	12076.6	10967.8	2095	1182	1785	6558	18052	20052	high
33	oar-miR-329a-3p	AACACACCTGGTTAACCTTTTT	down	-inf	-inf	0.00531195	9.90423	0	0	0	0	8.55546	11.0384	10.1189	0	0	0	6.5	16.5	18.5	middle
34	bta-miR-378_R+1	ACTGGACTTGGAGTCAGAAGGCT	down	0.827211	-0.273673	0.00535467	44276.7	36626.2	36666.4	35135.5	38076.7	43311.7	46364.5	43154	33323	34452	22575	32906	69305	78897	high
35	chi-miR-324-5p_R-2	CGCATCCCCTAGGGCATTGGT	down	0.55867	-0.839931	0.00591263	82.953	46.3434	51.7156	36.7142	50.6003	77.6573	86.9689	84.2328	47	36	30	59	130	154	middle
36	bta-miR-503-3p_1ss14TC	GGAGTATTGTTTCCGCTGCCCGG	down	0.211822	-2.23908	0.00622238	58.5771	12.4079	20.9063	16.3174	0	57.9139	52.1814	65.6359	19	16	0	44	78	120	middle
37	bta-miR-378_R+1_1ss22CA	ACTGGACTTGGAGTCAGAAGGAT	down	0.802681	-0.317101	0.00622727	4595.92	3689.06	3511.16	3694.37	3861.64	4337.62	4706.02	4744.11	3191	3622.5	2289.5	3295.5	7034.5	8673.5	middle
38	oar-miR-433-3p	ATCATGATGGGCTCCTCGGTGT	down	0.334496	-1.57994	0.00624928	2778.43	929.374	816.446	740.404	1231.27	2303.39	3166.34	2865.56	742	726	730	1750	4733	5239	middle
39	mmu-miR-3968_L-2_1ss14AT	AATCCCACTCCTGACACCA	up	3.50038	1.80751	0.00631492	26.7808	93.7428	88.0266	97.9046	95.2972	41.4611	22.7457	16.1355	80	96	56.5	31.5	34	29.5	middle
40	oar-miR-412-3p	TGGTCGACCAGTTGGAAAGTAAT	down	0.130637	-2.93637	0.00647056	353.949	46.2388	51.7156	39.7737	47.2269	301.415	378.649	381.782	47	39	28	229	566	698	middle
41	chi-miR-504_R+1	AGACCCTGGTCTGCACTCTGTC	up	1.79024	0.840152	0.0069467	8381.59	15005.1	14647.6	13608.7	16758.8	9112.22	7328.14	8704.42	13312	13344	9936	6923	10954	15914	high
42	mml-miR-486-5p_R+2	TCCTGTACTGAGCTGCCCCGAGTT	up	2.29225	1.19676	0.00725342	6826.63	15648.3	16226.6	13214.1	17504.3	8780.54	4667.56	7031.8	14747	12957	10378	6671	6977	12856	high
43	ssc-mir-4332-p3_1ss17CT_1	GGGGCCGGGGGTGGGGTC	up	2.7705	1.47014	0.00725984	11.92	33.0242	37.4113	34.6745	26.9868	14.4785	14.7178	6.56359	34	34	16	11	22	12	middle
44	ssc-mir-4332-p3_1ss17CT_2	GGGGCCGGGGGTGGGGTCGGC	up	2.7705	1.47014	0.00725984	11.92	33.0242	37.4113	34.6745	26.9868	14.4785	14.7178	6.56359	34	34	16	11	22	12	middle
45	ssc-mir-4332-p5_1ss17CT_2	GGGGCCGGGGGTGGGGTCGGC	up	2.7705	1.47014	0.00725984	11.92	33.0242	37.4113	34.6745	26.9868	14.4785	14.7178	6.56359	34	34	16	11	22	12	middle
46	chi-let-7f-3p_1ss22CT	CTATACAATCTATTGCCTTCCT	down	0.388644	-1.36348	0.00730421	62.222	24.1822	31.9096	20.3968	20.2401	51.3328	70.2441	65.089	29	20	12	39	105	119	middle
47	chi-miR-483_L+1R-3	TCACTCCTCTCCTCCCGTCT	down	-inf	-inf	0.00733772	24.4406	0	0	0	0	26.3245	26.7597	20.2377	0	0	0	20	40	37	middle
48	PC-5p-25035_165	TTTAGCGCGCGCCTCTCAA	up	2.19478	1.13408	0.00734161	19.3429	42.4533	40.7123	37.7341	48.9136	17.1109	23.4147	17.5029	37	37	29	13	35	32	middle
49	chi-miR-125a-3p	ACAGGTGAGGTTCTTGGGAGC	down	0.628397	-0.670251	0.00747891	61.6532	38.7427	45.1136	35.6944	35.4202	55.2814	66.2302	63.4481	41	35	21	42	99	116	middle
50	chi-miR-532-5p	CATGCCTTGAGTGTAGGACCGT	down	0.61363	-0.70456	0.00775521	14869.3	9124.26	7528.47	9427.4	10416.9	13829.6	15350.7	15427.7	6842	9244	6176	10507	22946	28206	high
51	oar-miR-1197-3p	TAGGACACATGGTCTACTTCT	down	0.221643	-2.17369	0.00781987	23.8537	5.28701	7.70232	8.15872	0	22.3758	26.7597	22.4256	7	8	0	17	40	41	middle
52	cpo-miR-652-3p	AATGGCGCCACTAGGGTTGTGA	up	1.59781	0.676092	0.00863622	625.694	999.736	974.894	917.856	1106.46	643.634	563.96	669.487	886	900	656	489	843	1224	middle
53	oar-miR-377-3p	ATCACACAAAGGCAACTTTCGT	down	-inf	-inf	0.00919971	12.6696	0	0	0	0	10.5298	12.7108	14.7681	0	0	0	8	19	27	middle
54	oan-miR-1386_1ss18AT	CTCCTGGCTGGCTCGCCT	up	6.06266	2.59995	0.00946366	3.30869	20.0595	25.3076	16.3174	18.5534	6.58112	3.34496	0	23	16	11	5	5	0	middle
55	oar-miR-382-5p	GAAGTTGTTCGTGGTGGATTCG	down	0.224155	-2.15743	0.00955322	1262.39	282.972	217.866	293.714	337.335	1037.19	1312.56	1437.43	198	288	200	788	1962	2628	middle
56	bta-miR-193a-5p	TGGGTCTTTGCGGGCGAGATGA	up	1.70635	0.770917	0.00959113	2023.19	3452.27	3403.33	3865.19	3088.3	2294.18	1929.37	1846.01	3093	3790	1831	1743	2884	3375	middle
57	chi-miR-361-5p	TTATCAGAATCTCCAGGGGTAC	down	0.647371	-0.627336	0.0097184	2715.16	1757.72	2056.52	1686.81	1529.81	2560.06	2631.81	2953.62	1869	1654	907	1945	3934	5400	middle
58	oar-miR-412-5p_R+2	CTTCACCTGGTCCACTAGCTGT	down	0.188283	-2.40902	0.00974001	46.0985	8.67956	17.6053	0	8.43338	38.1705	42.1465	57.9784	16	0	5	29	63	106	middle
59	chi-miR-424-5p	CAGCAGCAATTCATGTTTTGA	down	0.509545	-0.972718	0.00977318	393.265	200.386	254.177	201.928	145.054	423.824	345.2	410.772	231	198	86	322	516	751	middle
