# Supplementary material for: Identification of miRNA in Sheep Intramuscular Fat and the Role of miR-193a-5p in Proliferation and Differentiation of 3T3-L1
Source: Front Genet. 2021 Apr 15;12:633295. doi: 10.3389/fgene.2021.633295 (PMC8083875; doi:10.3389/fgene.2021.633295)
Supplement: Supplementary Table 4 — The target mRNAs of the differentially expressed miRNAs. [file Data_Sheet_4.XLSX]

## Sheet: Table S4
Transcript ID	Species ID	Gene ID	Symbol	Gene Annoation	miRNA ID	TargetScan_score	miranda_Energy	TargetScan	miRanda	Total	GO Term	KEGG pathways
ENSOART00000000039	oar	ENSOARG00000000038	FIBP	FGF1 intracellular binding protein [Source:NCBI gene;Acc:101110717]	PC-3p-53184_33	83	-67.4	1	1	2	GO:0005634(nucleus);GO:0016020(membrane);GO:0016607(nuclear speck);GO:0017134(fibroblast growth factor binding)
ENSOART00000000044	oar	ENSOARG00000000042	CYP2E1	cytochrome P450, family 2, subfamily E, polypeptide 1 [Source:NCBI gene;Acc:100568285]	chi-miR-151-3p	65	-31.28	1	1	2	GO:0004497(monooxygenase activity);GO:0005506(iron ion binding);GO:0008202(steroid metabolic process);GO:0016098(monoterpenoid metabolic process);GO:0016491(oxidoreductase activity);GO:0016705(oxidoreductase activity, acting on paired donors, with incorporation or reduction of molecular oxygen);GO:0016712(oxidoreductase activity, acting on paired donors, with incorporation or reduction of molecul…	ko00140(Steroid hormone biosynthesis);ko00590(Arachidonic acid metabolism);ko00591(Linoleic acid metabolism);ko00980(Metabolism of xenobiotics by cytochrome P450);ko00982(Drug metabolism - cytochrome P450);ko00983(Drug metabolism - other enzymes);ko04932(Non-alcoholic fatty liver disease (NAFLD));ko05204(Chemical carcinogenesis)
ENSOART00000000044	oar	ENSOARG00000000042	CYP2E1	cytochrome P450, family 2, subfamily E, polypeptide 1 [Source:NCBI gene;Acc:100568285]	chi-miR-20b	63	-34.6	1	1	2	GO:0004497(monooxygenase activity);GO:0005506(iron ion binding);GO:0008202(steroid metabolic process);GO:0016098(monoterpenoid metabolic process);GO:0016491(oxidoreductase activity);GO:0016705(oxidoreductase activity, acting on paired donors, with incorporation or reduction of molecular oxygen);GO:0016712(oxidoreductase activity, acting on paired donors, with incorporation or reduction of molecul…	ko00140(Steroid hormone biosynthesis);ko00590(Arachidonic acid metabolism);ko00591(Linoleic acid metabolism);ko00980(Metabolism of xenobiotics by cytochrome P450);ko00982(Drug metabolism - cytochrome P450);ko00983(Drug metabolism - other enzymes);ko04932(Non-alcoholic fatty liver disease (NAFLD));ko05204(Chemical carcinogenesis)
ENSOART00000000044	oar	ENSOARG00000000042	CYP2E1	cytochrome P450, family 2, subfamily E, polypeptide 1 [Source:NCBI gene;Acc:100568285]	chi-miR-504_R+1	65	-15.36	1	1	2	GO:0004497(monooxygenase activity);GO:0005506(iron ion binding);GO:0008202(steroid metabolic process);GO:0016098(monoterpenoid metabolic process);GO:0016491(oxidoreductase activity);GO:0016705(oxidoreductase activity, acting on paired donors, with incorporation or reduction of molecular oxygen);GO:0016712(oxidoreductase activity, acting on paired donors, with incorporation or reduction of molecul…	ko00140(Steroid hormone biosynthesis);ko00590(Arachidonic acid metabolism);ko00591(Linoleic acid metabolism);ko00980(Metabolism of xenobiotics by cytochrome P450);ko00982(Drug metabolism - cytochrome P450);ko00983(Drug metabolism - other enzymes);ko04932(Non-alcoholic fatty liver disease (NAFLD));ko05204(Chemical carcinogenesis)
ENSOART00000000044	oar	ENSOARG00000000042	CYP2E1	cytochrome P450, family 2, subfamily E, polypeptide 1 [Source:NCBI gene;Acc:100568285]	oar-miR-380-3p	60	-12.32	1	1	2	GO:0004497(monooxygenase activity);GO:0005506(iron ion binding);GO:0008202(steroid metabolic process);GO:0016098(monoterpenoid metabolic process);GO:0016491(oxidoreductase activity);GO:0016705(oxidoreductase activity, acting on paired donors, with incorporation or reduction of molecular oxygen);GO:0016712(oxidoreductase activity, acting on paired donors, with incorporation or reduction of molecul…	ko00140(Steroid hormone biosynthesis);ko00590(Arachidonic acid metabolism);ko00591(Linoleic acid metabolism);ko00980(Metabolism of xenobiotics by cytochrome P450);ko00982(Drug metabolism - cytochrome P450);ko00983(Drug metabolism - other enzymes);ko04932(Non-alcoholic fatty liver disease (NAFLD));ko05204(Chemical carcinogenesis)
ENSOART00000000044	oar	ENSOARG00000000042	CYP2E1	cytochrome P450, family 2, subfamily E, polypeptide 1 [Source:NCBI gene;Acc:100568285]	oar-miR-433-3p	86	-17.27	1	1	2	GO:0004497(monooxygenase activity);GO:0005506(iron ion binding);GO:0008202(steroid metabolic process);GO:0016098(monoterpenoid metabolic process);GO:0016491(oxidoreductase activity);GO:0016705(oxidoreductase activity, acting on paired donors, with incorporation or reduction of molecular oxygen);GO:0016712(oxidoreductase activity, acting on paired donors, with incorporation or reduction of molecul…	ko00140(Steroid hormone biosynthesis);ko00590(Arachidonic acid metabolism);ko00591(Linoleic acid metabolism);ko00980(Metabolism of xenobiotics by cytochrome P450);ko00982(Drug metabolism - cytochrome P450);ko00983(Drug metabolism - other enzymes);ko04932(Non-alcoholic fatty liver disease (NAFLD));ko05204(Chemical carcinogenesis)
ENSOART00000000049	oar	ENSOARG00000000048	PIGS	phosphatidylinositol glycan anchor biosynthesis class S [Source:NCBI gene;Acc:101120255]	bta-miR-17-3p_R+3	51	-21.15	1	1	2	GO:0003923(GPI-anchor transamidase activity);GO:0016020(membrane);GO:0016021(integral component of membrane);GO:0016255(attachment of GPI anchor to protein);GO:0042765(GPI-anchor transamidase complex)	ko00563(Glycosylphosphatidylinositol (GPI)-anchor biosynthesis)
ENSOART00000000049	oar	ENSOARG00000000048	PIGS	phosphatidylinositol glycan anchor biosynthesis class S [Source:NCBI gene;Acc:101120255]	bta-miR-193a-5p	97	-19.14	1	1	2	GO:0003923(GPI-anchor transamidase activity);GO:0016020(membrane);GO:0016021(integral component of membrane);GO:0016255(attachment of GPI anchor to protein);GO:0042765(GPI-anchor transamidase complex)	ko00563(Glycosylphosphatidylinositol (GPI)-anchor biosynthesis)
ENSOART00000000049	oar	ENSOARG00000000048	PIGS	phosphatidylinositol glycan anchor biosynthesis class S [Source:NCBI gene;Acc:101120255]	chi-miR-1249	74	-31.91	1	1	2	GO:0003923(GPI-anchor transamidase activity);GO:0016020(membrane);GO:0016021(integral component of membrane);GO:0016255(attachment of GPI anchor to protein);GO:0042765(GPI-anchor transamidase complex)	ko00563(Glycosylphosphatidylinositol (GPI)-anchor biosynthesis)
ENSOART00000000049	oar	ENSOARG00000000048	PIGS	phosphatidylinositol glycan anchor biosynthesis class S [Source:NCBI gene;Acc:101120255]	chi-miR-1388-5p_R+1	63	-15.39	1	1	2	GO:0003923(GPI-anchor transamidase activity);GO:0016020(membrane);GO:0016021(integral component of membrane);GO:0016255(attachment of GPI anchor to protein);GO:0042765(GPI-anchor transamidase complex)	ko00563(Glycosylphosphatidylinositol (GPI)-anchor biosynthesis)
ENSOART00000000049	oar	ENSOARG00000000048	PIGS	phosphatidylinositol glycan anchor biosynthesis class S [Source:NCBI gene;Acc:101120255]	oan-miR-1386_1ss18AT	74	-49.26	1	1	2	GO:0003923(GPI-anchor transamidase activity);GO:0016020(membrane);GO:0016021(integral component of membrane);GO:0016255(attachment of GPI anchor to protein);GO:0042765(GPI-anchor transamidase complex)	ko00563(Glycosylphosphatidylinositol (GPI)-anchor biosynthesis)
ENSOART00000000049	oar	ENSOARG00000000048	PIGS	phosphatidylinositol glycan anchor biosynthesis class S [Source:NCBI gene;Acc:101120255]	oar-miR-323c	96	-15.05	1	1	2	GO:0003923(GPI-anchor transamidase activity);GO:0016020(membrane);GO:0016021(integral component of membrane);GO:0016255(attachment of GPI anchor to protein);GO:0042765(GPI-anchor transamidase complex)	ko00563(Glycosylphosphatidylinositol (GPI)-anchor biosynthesis)
ENSOART00000000049	oar	ENSOARG00000000048	PIGS	phosphatidylinositol glycan anchor biosynthesis class S [Source:NCBI gene;Acc:101120255]	oar-miR-432_1ss23GT	96	-20.57	1	1	2	GO:0003923(GPI-anchor transamidase activity);GO:0016020(membrane);GO:0016021(integral component of membrane);GO:0016255(attachment of GPI anchor to protein);GO:0042765(GPI-anchor transamidase complex)	ko00563(Glycosylphosphatidylinositol (GPI)-anchor biosynthesis)
ENSOART00000000154	oar	ENSOARG00000000147	ZNF282	zinc finger protein 282 [Source:NCBI gene;Acc:101107593]	PC-3p-53184_33	52	-78.2	1	1	2	GO:0003676(nucleic acid binding);GO:0005622(intracellular);GO:0006355(regulation of transcription, DNA-templated)	ko05168(Herpes simplex virus 1 infection)
ENSOART00000000154	oar	ENSOARG00000000147	ZNF282	zinc finger protein 282 [Source:NCBI gene;Acc:101107593]	chi-miR-324-5p_R-2	84	-12.8	1	1	2	GO:0003676(nucleic acid binding);GO:0005622(intracellular);GO:0006355(regulation of transcription, DNA-templated)	ko05168(Herpes simplex virus 1 infection)
ENSOART00000000154	oar	ENSOARG00000000147	ZNF282	zinc finger protein 282 [Source:NCBI gene;Acc:101107593]	mmu-miR-3968_L-2_1ss14AT	69	-23.08	1	1	2	GO:0003676(nucleic acid binding);GO:0005622(intracellular);GO:0006355(regulation of transcription, DNA-templated)	ko05168(Herpes simplex virus 1 infection)
ENSOART00000000154	oar	ENSOARG00000000147	ZNF282	zinc finger protein 282 [Source:NCBI gene;Acc:101107593]	oar-miR-1197-3p	74	-31.31	1	1	2	GO:0003676(nucleic acid binding);GO:0005622(intracellular);GO:0006355(regulation of transcription, DNA-templated)	ko05168(Herpes simplex virus 1 infection)
ENSOART00000000154	oar	ENSOARG00000000147	ZNF282	zinc finger protein 282 [Source:NCBI gene;Acc:101107593]	ssc-mir-4332-p3_1ss17CT_1	56	-28.34	1	1	2	GO:0003676(nucleic acid binding);GO:0005622(intracellular);GO:0006355(regulation of transcription, DNA-templated)	ko05168(Herpes simplex virus 1 infection)
ENSOART00000000154	oar	ENSOARG00000000147	ZNF282	zinc finger protein 282 [Source:NCBI gene;Acc:101107593]	ssc-mir-4332-p3_1ss17CT_2	55	-32.71	1	1	2	GO:0003676(nucleic acid binding);GO:0005622(intracellular);GO:0006355(regulation of transcription, DNA-templated)	ko05168(Herpes simplex virus 1 infection)
ENSOART00000000154	oar	ENSOARG00000000147	ZNF282	zinc finger protein 282 [Source:NCBI gene;Acc:101107593]	ssc-mir-4332-p5_1ss17CT_2	55	-32.71	1	1	2	GO:0003676(nucleic acid binding);GO:0005622(intracellular);GO:0006355(regulation of transcription, DNA-templated)	ko05168(Herpes simplex virus 1 infection)
ENSOART00000000161	oar	ENSOARG00000000158	EDNRB	endothelin receptor type B [Source:NCBI gene;Acc:443139]	oar-miR-382-5p	82	-27.66	1	1	2	GO:0000122(negative regulation of transcription by RNA polymerase II);GO:0001755(neural crest cell migration);GO:0004930(G protein-coupled receptor activity);GO:0004962(endothelin receptor activity);GO:0005886(plasma membrane);GO:0006885(regulation of pH);GO:0007165(signal transduction);GO:0007186(G protein-coupled receptor signaling pathway);GO:0007422(peripheral nervous system development);GO:0…	ko04020(Calcium signaling pathway);ko04022(cGMP-PKG signaling pathway);ko04080(Neuroactive ligand-receptor interaction);ko04916(Melanogenesis);ko04926(Relaxin signaling pathway);ko05200(Pathways in cancer)
ENSOART00000000252	oar	ENSOARG00000000239	ENSOARG00000000239	translocase of inner mitochondrial membrane 17A [Source:NCBI gene;Acc:101113949]	bta-miR-17-3p_R+3	98	-23.08	1	1	2	GO:0005739(mitochondrion);GO:0005743(mitochondrial inner membrane);GO:0005744(TIM23 mitochondrial import inner membrane translocase complex);GO:0006886(intracellular protein transport);GO:0015031(protein transport);GO:0015450(P-P-bond-hydrolysis-driven protein transmembrane transporter activity);GO:0071806(protein transmembrane transport)
ENSOART00000000252	oar	ENSOARG00000000239	ENSOARG00000000239	translocase of inner mitochondrial membrane 17A [Source:NCBI gene;Acc:101113949]	bta-miR-378_R+1	62	-15.24	1	1	2	GO:0005739(mitochondrion);GO:0005743(mitochondrial inner membrane);GO:0005744(TIM23 mitochondrial import inner membrane translocase complex);GO:0006886(intracellular protein transport);GO:0015031(protein transport);GO:0015450(P-P-bond-hydrolysis-driven protein transmembrane transporter activity);GO:0071806(protein transmembrane transport)
ENSOART00000000252	oar	ENSOARG00000000239	ENSOARG00000000239	translocase of inner mitochondrial membrane 17A [Source:NCBI gene;Acc:101113949]	bta-miR-378_R+1_1ss22CA	62	-15.05	1	1	2	GO:0005739(mitochondrion);GO:0005743(mitochondrial inner membrane);GO:0005744(TIM23 mitochondrial import inner membrane translocase complex);GO:0006886(intracellular protein transport);GO:0015031(protein transport);GO:0015450(P-P-bond-hydrolysis-driven protein transmembrane transporter activity);GO:0071806(protein transmembrane transport)
ENSOART00000000252	oar	ENSOARG00000000239	ENSOARG00000000239	translocase of inner mitochondrial membrane 17A [Source:NCBI gene;Acc:101113949]	chi-miR-424-5p	80	-49.94	1	1	2	GO:0005739(mitochondrion);GO:0005743(mitochondrial inner membrane);GO:0005744(TIM23 mitochondrial import inner membrane translocase complex);GO:0006886(intracellular protein transport);GO:0015031(protein transport);GO:0015450(P-P-bond-hydrolysis-driven protein transmembrane transporter activity);GO:0071806(protein transmembrane transport)
ENSOART00000000252	oar	ENSOARG00000000239	ENSOARG00000000239	translocase of inner mitochondrial membrane 17A [Source:NCBI gene;Acc:101113949]	oar-miR-3958-3p	90	-14.39	1	1	2	GO:0005739(mitochondrion);GO:0005743(mitochondrial inner membrane);GO:0005744(TIM23 mitochondrial import inner membrane translocase complex);GO:0006886(intracellular protein transport);GO:0015031(protein transport);GO:0015450(P-P-bond-hydrolysis-driven protein transmembrane transporter activity);GO:0071806(protein transmembrane transport)
ENSOART00000000254	oar	ENSOARG00000000239	ENSOARG00000000239	translocase of inner mitochondrial membrane 17A [Source:NCBI gene;Acc:101113949]	bta-miR-17-3p_R+3	98	-23.08	1	1	2	GO:0005739(mitochondrion);GO:0005743(mitochondrial inner membrane);GO:0005744(TIM23 mitochondrial import inner membrane translocase complex);GO:0006886(intracellular protein transport);GO:0015031(protein transport);GO:0015450(P-P-bond-hydrolysis-driven protein transmembrane transporter activity);GO:0071806(protein transmembrane transport)
ENSOART00000000254	oar	ENSOARG00000000239	ENSOARG00000000239	translocase of inner mitochondrial membrane 17A [Source:NCBI gene;Acc:101113949]	bta-miR-378_R+1	62	-15.24	1	1	2	GO:0005739(mitochondrion);GO:0005743(mitochondrial inner membrane);GO:0005744(TIM23 mitochondrial import inner membrane translocase complex);GO:0006886(intracellular protein transport);GO:0015031(protein transport);GO:0015450(P-P-bond-hydrolysis-driven protein transmembrane transporter activity);GO:0071806(protein transmembrane transport)
ENSOART00000000254	oar	ENSOARG00000000239	ENSOARG00000000239	translocase of inner mitochondrial membrane 17A [Source:NCBI gene;Acc:101113949]	bta-miR-378_R+1_1ss22CA	62	-15.05	1	1	2	GO:0005739(mitochondrion);GO:0005743(mitochondrial inner membrane);GO:0005744(TIM23 mitochondrial import inner membrane translocase complex);GO:0006886(intracellular protein transport);GO:0015031(protein transport);GO:0015450(P-P-bond-hydrolysis-driven protein transmembrane transporter activity);GO:0071806(protein transmembrane transport)
ENSOART00000000254	oar	ENSOARG00000000239	ENSOARG00000000239	translocase of inner mitochondrial membrane 17A [Source:NCBI gene;Acc:101113949]	chi-miR-424-5p	80	-49.94	1	1	2	GO:0005739(mitochondrion);GO:0005743(mitochondrial inner membrane);GO:0005744(TIM23 mitochondrial import inner membrane translocase complex);GO:0006886(intracellular protein transport);GO:0015031(protein transport);GO:0015450(P-P-bond-hydrolysis-driven protein transmembrane transporter activity);GO:0071806(protein transmembrane transport)
ENSOART00000000254	oar	ENSOARG00000000239	ENSOARG00000000239	translocase of inner mitochondrial membrane 17A [Source:NCBI gene;Acc:101113949]	oar-miR-3958-3p	90	-14.39	1	1	2	GO:0005739(mitochondrion);GO:0005743(mitochondrial inner membrane);GO:0005744(TIM23 mitochondrial import inner membrane translocase complex);GO:0006886(intracellular protein transport);GO:0015031(protein transport);GO:0015450(P-P-bond-hydrolysis-driven protein transmembrane transporter activity);GO:0071806(protein transmembrane transport)
ENSOART00000000258	oar	ENSOARG00000000244	ENSOARG00000000244	myotubularin-related protein 9 [Source:NCBI gene;Acc:101115435]	bta-miR-503-5p_R+3	54	-18.5	1	1	2
ENSOART00000000258	oar	ENSOARG00000000244	ENSOARG00000000244	myotubularin-related protein 9 [Source:NCBI gene;Acc:101115435]	chi-miR-18b-3p	65	-14.84	1	1	2
ENSOART00000000258	oar	ENSOARG00000000244	ENSOARG00000000244	myotubularin-related protein 9 [Source:NCBI gene;Acc:101115435]	chi-miR-532-5p	84	-19.41	1	1	2
ENSOART00000000258	oar	ENSOARG00000000244	ENSOARG00000000244	myotubularin-related protein 9 [Source:NCBI gene;Acc:101115435]	mmu-miR-3968_L-2_1ss14AT	51	-22.9	1	1	2
ENSOART00000000268	oar	ENSOARG00000000253	CHRNA1	cholinergic receptor nicotinic alpha 1 subunit [Source:NCBI gene;Acc:101110120]	bta-miR-17-3p_R+3	68	-17.68	1	1	2	GO:0003009(skeletal muscle contraction);GO:0004888(transmembrane signaling receptor activity);GO:0005216(ion channel activity);GO:0005230(extracellular ligand-gated ion channel activity);GO:0005886(plasma membrane);GO:0005892(acetylcholine-gated channel complex);GO:0006811(ion transport);GO:0007274(neuromuscular synaptic transmission);GO:0007528(neuromuscular junction development);GO:0009986(cell…	ko04080(Neuroactive ligand-receptor interaction)
ENSOART00000000268	oar	ENSOARG00000000253	CHRNA1	cholinergic receptor nicotinic alpha 1 subunit [Source:NCBI gene;Acc:101110120]	bta-miR-450a	94	-25.94	1	1	2	GO:0003009(skeletal muscle contraction);GO:0004888(transmembrane signaling receptor activity);GO:0005216(ion channel activity);GO:0005230(extracellular ligand-gated ion channel activity);GO:0005886(plasma membrane);GO:0005892(acetylcholine-gated channel complex);GO:0006811(ion transport);GO:0007274(neuromuscular synaptic transmission);GO:0007528(neuromuscular junction development);GO:0009986(cell…	ko04080(Neuroactive ligand-receptor interaction)
ENSOART00000000268	oar	ENSOARG00000000253	CHRNA1	cholinergic receptor nicotinic alpha 1 subunit [Source:NCBI gene;Acc:101110120]	chi-miR-125a-3p	61	-25.42	1	1	2	GO:0003009(skeletal muscle contraction);GO:0004888(transmembrane signaling receptor activity);GO:0005216(ion channel activity);GO:0005230(extracellular ligand-gated ion channel activity);GO:0005886(plasma membrane);GO:0005892(acetylcholine-gated channel complex);GO:0006811(ion transport);GO:0007274(neuromuscular synaptic transmission);GO:0007528(neuromuscular junction development);GO:0009986(cell…	ko04080(Neuroactive ligand-receptor interaction)
ENSOART00000000268	oar	ENSOARG00000000253	CHRNA1	cholinergic receptor nicotinic alpha 1 subunit [Source:NCBI gene;Acc:101110120]	chi-miR-361-5p	91	-17.68	1	1	2	GO:0003009(skeletal muscle contraction);GO:0004888(transmembrane signaling receptor activity);GO:0005216(ion channel activity);GO:0005230(extracellular ligand-gated ion channel activity);GO:0005886(plasma membrane);GO:0005892(acetylcholine-gated channel complex);GO:0006811(ion transport);GO:0007274(neuromuscular synaptic transmission);GO:0007528(neuromuscular junction development);GO:0009986(cell…	ko04080(Neuroactive ligand-receptor interaction)
ENSOART00000000268	oar	ENSOARG00000000253	CHRNA1	cholinergic receptor nicotinic alpha 1 subunit [Source:NCBI gene;Acc:101110120]	chi-miR-450-5p_R+2	94	-25.94	1	1	2	GO:0003009(skeletal muscle contraction);GO:0004888(transmembrane signaling receptor activity);GO:0005216(ion channel activity);GO:0005230(extracellular ligand-gated ion channel activity);GO:0005886(plasma membrane);GO:0005892(acetylcholine-gated channel complex);GO:0006811(ion transport);GO:0007274(neuromuscular synaptic transmission);GO:0007528(neuromuscular junction development);GO:0009986(cell…	ko04080(Neuroactive ligand-receptor interaction)
ENSOART00000000268	oar	ENSOARG00000000253	CHRNA1	cholinergic receptor nicotinic alpha 1 subunit [Source:NCBI gene;Acc:101110120]	oar-miR-432_1ss23GT	61	-17.71	1	1	2	GO:0003009(skeletal muscle contraction);GO:0004888(transmembrane signaling receptor activity);GO:0005216(ion channel activity);GO:0005230(extracellular ligand-gated ion channel activity);GO:0005886(plasma membrane);GO:0005892(acetylcholine-gated channel complex);GO:0006811(ion transport);GO:0007274(neuromuscular synaptic transmission);GO:0007528(neuromuscular junction development);GO:0009986(cell…	ko04080(Neuroactive ligand-receptor interaction)
ENSOART00000000274	oar	ENSOARG00000000259	C1orf68	chromosome 1 open reading frame 68 [Source:HGNC Symbol;Acc:HGNC:29468]	chi-miR-224-5p	80	-18.22	1	1	2
ENSOART00000000274	oar	ENSOARG00000000259	C1orf68	chromosome 1 open reading frame 68 [Source:HGNC Symbol;Acc:HGNC:29468]	oar-miR-377-3p	73	-16.06	1	1	2
ENSOART00000000300	oar	ENSOARG00000000287	KPRP	keratinocyte proline rich protein [Source:HGNC Symbol;Acc:HGNC:31823]	bta-miR-193a-5p	86	-35.2	1	1	2
ENSOART00000000300	oar	ENSOARG00000000287	KPRP	keratinocyte proline rich protein [Source:HGNC Symbol;Acc:HGNC:31823]	chi-miR-125a-3p	96	-36.55	1	1	2
ENSOART00000000300	oar	ENSOARG00000000287	KPRP	keratinocyte proline rich protein [Source:HGNC Symbol;Acc:HGNC:31823]	chi-miR-361-5p	85	-14.68	1	1	2
ENSOART00000000300	oar	ENSOARG00000000287	KPRP	keratinocyte proline rich protein [Source:HGNC Symbol;Acc:HGNC:31823]	oan-miR-1386_1ss18AT	91	-19.58	1	1	2
ENSOART00000000300	oar	ENSOARG00000000287	KPRP	keratinocyte proline rich protein [Source:HGNC Symbol;Acc:HGNC:31823]	oar-miR-323c	69	-12.34	1	1	2
ENSOART00000000300	oar	ENSOARG00000000287	KPRP	keratinocyte proline rich protein [Source:HGNC Symbol;Acc:HGNC:31823]	oar-miR-329a-3p	89	-16.69	1	1	2
ENSOART00000000300	oar	ENSOARG00000000287	KPRP	keratinocyte proline rich protein [Source:HGNC Symbol;Acc:HGNC:31823]	oar-miR-329b-3p_1ss21TC	89	-16.69	1	1	2
ENSOART00000000300	oar	ENSOARG00000000287	KPRP	keratinocyte proline rich protein [Source:HGNC Symbol;Acc:HGNC:31823]	oar-miR-370-5p	52	-40.65	1	1	2
ENSOART00000000300	oar	ENSOARG00000000287	KPRP	keratinocyte proline rich protein [Source:HGNC Symbol;Acc:HGNC:31823]	oar-miR-382-5p	90	-17.32	1	1	2
ENSOART00000000300	oar	ENSOARG00000000287	KPRP	keratinocyte proline rich protein [Source:HGNC Symbol;Acc:HGNC:31823]	oar-miR-411a-5p	59	-10.34	1	1	2
ENSOART00000000311	oar	ENSOARG00000000291	FGB	fibrinogen beta chain [Source:NCBI gene;Acc:101102336]	bta-miR-17-3p_R+3	72	-14.08	1	1	2	GO:0005102(signaling receptor binding);GO:0005198(structural molecule activity);GO:0005577(fibrinogen complex);GO:0005615(extracellular space);GO:0005783(endoplasmic reticulum);GO:0005938(cell cortex);GO:0007160(cell-matrix adhesion);GO:0007596(blood coagulation);GO:0009897(external side of plasma membrane);GO:0009986(cell surface);GO:0030168(platelet activation);GO:0031091(platelet alpha granule…	ko04610(Complement and coagulation cascades);ko04611(Platelet activation)
ENSOART00000000311	oar	ENSOARG00000000291	FGB	fibrinogen beta chain [Source:NCBI gene;Acc:101102336]	bta-miR-193a-5p	85	-38.66	1	1	2	GO:0005102(signaling receptor binding);GO:0005198(structural molecule activity);GO:0005577(fibrinogen complex);GO:0005615(extracellular space);GO:0005783(endoplasmic reticulum);GO:0005938(cell cortex);GO:0007160(cell-matrix adhesion);GO:0007596(blood coagulation);GO:0009897(external side of plasma membrane);GO:0009986(cell surface);GO:0030168(platelet activation);GO:0031091(platelet alpha granule…	ko04610(Complement and coagulation cascades);ko04611(Platelet activation)
ENSOART00000000311	oar	ENSOARG00000000291	FGB	fibrinogen beta chain [Source:NCBI gene;Acc:101102336]	cgr-miR-1260_L+1_1	89	-12.51	1	1	2	GO:0005102(signaling receptor binding);GO:0005198(structural molecule activity);GO:0005577(fibrinogen complex);GO:0005615(extracellular space);GO:0005783(endoplasmic reticulum);GO:0005938(cell cortex);GO:0007160(cell-matrix adhesion);GO:0007596(blood coagulation);GO:0009897(external side of plasma membrane);GO:0009986(cell surface);GO:0030168(platelet activation);GO:0031091(platelet alpha granule…	ko04610(Complement and coagulation cascades);ko04611(Platelet activation)
ENSOART00000000311	oar	ENSOARG00000000291	FGB	fibrinogen beta chain [Source:NCBI gene;Acc:101102336]	chi-miR-20b	64	-13.79	1	1	2	GO:0005102(signaling receptor binding);GO:0005198(structural molecule activity);GO:0005577(fibrinogen complex);GO:0005615(extracellular space);GO:0005783(endoplasmic reticulum);GO:0005938(cell cortex);GO:0007160(cell-matrix adhesion);GO:0007596(blood coagulation);GO:0009897(external side of plasma membrane);GO:0009986(cell surface);GO:0030168(platelet activation);GO:0031091(platelet alpha granule…	ko04610(Complement and coagulation cascades);ko04611(Platelet activation)
ENSOART00000000311	oar	ENSOARG00000000291	FGB	fibrinogen beta chain [Source:NCBI gene;Acc:101102336]	hsa-miR-1260a_L+1_1ss10TG	89	-12.51	1	1	2	GO:0005102(signaling receptor binding);GO:0005198(structural molecule activity);GO:0005577(fibrinogen complex);GO:0005615(extracellular space);GO:0005783(endoplasmic reticulum);GO:0005938(cell cortex);GO:0007160(cell-matrix adhesion);GO:0007596(blood coagulation);GO:0009897(external side of plasma membrane);GO:0009986(cell surface);GO:0030168(platelet activation);GO:0031091(platelet alpha granule…	ko04610(Complement and coagulation cascades);ko04611(Platelet activation)
ENSOART00000000311	oar	ENSOARG00000000291	FGB	fibrinogen beta chain [Source:NCBI gene;Acc:101102336]	mmu-miR-3968_L-2_1ss14AT	84	-11.84	1	1	2	GO:0005102(signaling receptor binding);GO:0005198(structural molecule activity);GO:0005577(fibrinogen complex);GO:0005615(extracellular space);GO:0005783(endoplasmic reticulum);GO:0005938(cell cortex);GO:0007160(cell-matrix adhesion);GO:0007596(blood coagulation);GO:0009897(external side of plasma membrane);GO:0009986(cell surface);GO:0030168(platelet activation);GO:0031091(platelet alpha granule…	ko04610(Complement and coagulation cascades);ko04611(Platelet activation)
ENSOART00000000311	oar	ENSOARG00000000291	FGB	fibrinogen beta chain [Source:NCBI gene;Acc:101102336]	oan-miR-1386_1ss18AT	87	-17.92	1	1	2	GO:0005102(signaling receptor binding);GO:0005198(structural molecule activity);GO:0005577(fibrinogen complex);GO:0005615(extracellular space);GO:0005783(endoplasmic reticulum);GO:0005938(cell cortex);GO:0007160(cell-matrix adhesion);GO:0007596(blood coagulation);GO:0009897(external side of plasma membrane);GO:0009986(cell surface);GO:0030168(platelet activation);GO:0031091(platelet alpha granule…	ko04610(Complement and coagulation cascades);ko04611(Platelet activation)
ENSOART00000000311	oar	ENSOARG00000000291	FGB	fibrinogen beta chain [Source:NCBI gene;Acc:101102336]	oar-miR-329a-3p	85	-33.53	1	1	2	GO:0005102(signaling receptor binding);GO:0005198(structural molecule activity);GO:0005577(fibrinogen complex);GO:0005615(extracellular space);GO:0005783(endoplasmic reticulum);GO:0005938(cell cortex);GO:0007160(cell-matrix adhesion);GO:0007596(blood coagulation);GO:0009897(external side of plasma membrane);GO:0009986(cell surface);GO:0030168(platelet activation);GO:0031091(platelet alpha granule…	ko04610(Complement and coagulation cascades);ko04611(Platelet activation)
ENSOART00000000311	oar	ENSOARG00000000291	FGB	fibrinogen beta chain [Source:NCBI gene;Acc:101102336]	oar-miR-329b-3p_1ss21TC	85	-36.85	1	1	2	GO:0005102(signaling receptor binding);GO:0005198(structural molecule activity);GO:0005577(fibrinogen complex);GO:0005615(extracellular space);GO:0005783(endoplasmic reticulum);GO:0005938(cell cortex);GO:0007160(cell-matrix adhesion);GO:0007596(blood coagulation);GO:0009897(external side of plasma membrane);GO:0009986(cell surface);GO:0030168(platelet activation);GO:0031091(platelet alpha granule…	ko04610(Complement and coagulation cascades);ko04611(Platelet activation)
ENSOART00000000312	oar	ENSOARG00000000291	FGB	fibrinogen beta chain [Source:NCBI gene;Acc:101102336]	bta-miR-17-3p_R+3	72	-14.08	1	1	2	GO:0005102(signaling receptor binding);GO:0005198(structural molecule activity);GO:0005577(fibrinogen complex);GO:0005615(extracellular space);GO:0005783(endoplasmic reticulum);GO:0005938(cell cortex);GO:0007160(cell-matrix adhesion);GO:0007596(blood coagulation);GO:0009897(external side of plasma membrane);GO:0009986(cell surface);GO:0030168(platelet activation);GO:0031091(platelet alpha granule…	ko04610(Complement and coagulation cascades);ko04611(Platelet activation)
ENSOART00000000312	oar	ENSOARG00000000291	FGB	fibrinogen beta chain [Source:NCBI gene;Acc:101102336]	bta-miR-193a-5p	85	-38.66	1	1	2	GO:0005102(signaling receptor binding);GO:0005198(structural molecule activity);GO:0005577(fibrinogen complex);GO:0005615(extracellular space);GO:0005783(endoplasmic reticulum);GO:0005938(cell cortex);GO:0007160(cell-matrix adhesion);GO:0007596(blood coagulation);GO:0009897(external side of plasma membrane);GO:0009986(cell surface);GO:0030168(platelet activation);GO:0031091(platelet alpha granule…	ko04610(Complement and coagulation cascades);ko04611(Platelet activation)
ENSOART00000000312	oar	ENSOARG00000000291	FGB	fibrinogen beta chain [Source:NCBI gene;Acc:101102336]	cgr-miR-1260_L+1_1	89	-12.51	1	1	2	GO:0005102(signaling receptor binding);GO:0005198(structural molecule activity);GO:0005577(fibrinogen complex);GO:0005615(extracellular space);GO:0005783(endoplasmic reticulum);GO:0005938(cell cortex);GO:0007160(cell-matrix adhesion);GO:0007596(blood coagulation);GO:0009897(external side of plasma membrane);GO:0009986(cell surface);GO:0030168(platelet activation);GO:0031091(platelet alpha granule…	ko04610(Complement and coagulation cascades);ko04611(Platelet activation)
ENSOART00000000312	oar	ENSOARG00000000291	FGB	fibrinogen beta chain [Source:NCBI gene;Acc:101102336]	chi-miR-20b	64	-13.79	1	1	2	GO:0005102(signaling receptor binding);GO:0005198(structural molecule activity);GO:0005577(fibrinogen complex);GO:0005615(extracellular space);GO:0005783(endoplasmic reticulum);GO:0005938(cell cortex);GO:0007160(cell-matrix adhesion);GO:0007596(blood coagulation);GO:0009897(external side of plasma membrane);GO:0009986(cell surface);GO:0030168(platelet activation);GO:0031091(platelet alpha granule…	ko04610(Complement and coagulation cascades);ko04611(Platelet activation)
ENSOART00000000312	oar	ENSOARG00000000291	FGB	fibrinogen beta chain [Source:NCBI gene;Acc:101102336]	hsa-miR-1260a_L+1_1ss10TG	89	-12.51	1	1	2	GO:0005102(signaling receptor binding);GO:0005198(structural molecule activity);GO:0005577(fibrinogen complex);GO:0005615(extracellular space);GO:0005783(endoplasmic reticulum);GO:0005938(cell cortex);GO:0007160(cell-matrix adhesion);GO:0007596(blood coagulation);GO:0009897(external side of plasma membrane);GO:0009986(cell surface);GO:0030168(platelet activation);GO:0031091(platelet alpha granule…	ko04610(Complement and coagulation cascades);ko04611(Platelet activation)
ENSOART00000000312	oar	ENSOARG00000000291	FGB	fibrinogen beta chain [Source:NCBI gene;Acc:101102336]	mmu-miR-3968_L-2_1ss14AT	84	-11.84	1	1	2	GO:0005102(signaling receptor binding);GO:0005198(structural molecule activity);GO:0005577(fibrinogen complex);GO:0005615(extracellular space);GO:0005783(endoplasmic reticulum);GO:0005938(cell cortex);GO:0007160(cell-matrix adhesion);GO:0007596(blood coagulation);GO:0009897(external side of plasma membrane);GO:0009986(cell surface);GO:0030168(platelet activation);GO:0031091(platelet alpha granule…	ko04610(Complement and coagulation cascades);ko04611(Platelet activation)
ENSOART00000000312	oar	ENSOARG00000000291	FGB	fibrinogen beta chain [Source:NCBI gene;Acc:101102336]	oan-miR-1386_1ss18AT	87	-17.92	1	1	2	GO:0005102(signaling receptor binding);GO:0005198(structural molecule activity);GO:0005577(fibrinogen complex);GO:0005615(extracellular space);GO:0005783(endoplasmic reticulum);GO:0005938(cell cortex);GO:0007160(cell-matrix adhesion);GO:0007596(blood coagulation);GO:0009897(external side of plasma membrane);GO:0009986(cell surface);GO:0030168(platelet activation);GO:0031091(platelet alpha granule…	ko04610(Complement and coagulation cascades);ko04611(Platelet activation)
ENSOART00000000312	oar	ENSOARG00000000291	FGB	fibrinogen beta chain [Source:NCBI gene;Acc:101102336]	oar-miR-329a-3p	85	-33.53	1	1	2	GO:0005102(signaling receptor binding);GO:0005198(structural molecule activity);GO:0005577(fibrinogen complex);GO:0005615(extracellular space);GO:0005783(endoplasmic reticulum);GO:0005938(cell cortex);GO:0007160(cell-matrix adhesion);GO:0007596(blood coagulation);GO:0009897(external side of plasma membrane);GO:0009986(cell surface);GO:0030168(platelet activation);GO:0031091(platelet alpha granule…	ko04610(Complement and coagulation cascades);ko04611(Platelet activation)
ENSOART00000000312	oar	ENSOARG00000000291	FGB	fibrinogen beta chain [Source:NCBI gene;Acc:101102336]	oar-miR-329b-3p_1ss21TC	85	-36.85	1	1	2	GO:0005102(signaling receptor binding);GO:0005198(structural molecule activity);GO:0005577(fibrinogen complex);GO:0005615(extracellular space);GO:0005783(endoplasmic reticulum);GO:0005938(cell cortex);GO:0007160(cell-matrix adhesion);GO:0007596(blood coagulation);GO:0009897(external side of plasma membrane);GO:0009986(cell surface);GO:0030168(platelet activation);GO:0031091(platelet alpha granule…	ko04610(Complement and coagulation cascades);ko04611(Platelet activation)
ENSOART00000000334	oar	ENSOARG00000000263	SZT2	protein SZT2 [Source:NCBI gene;Acc:101107405]	PC-3p-53184_33	63	-144.06	1	1	2	GO:0005765(lysosomal membrane);GO:0005777(peroxisome);GO:0007417(central nervous system development);GO:0009791(post-embryonic development);GO:0021540(corpus callosum morphogenesis);GO:0031667(response to nutrient levels);GO:0034198(cellular response to amino acid starvation);GO:0042149(cellular response to glucose starvation);GO:0043473(pigmentation);GO:0061462(protein localization to lysosome);…
ENSOART00000000334	oar	ENSOARG00000000263	SZT2	protein SZT2 [Source:NCBI gene;Acc:101107405]	bta-miR-503-5p_R+3	78	-23.6	1	1	2	GO:0005765(lysosomal membrane);GO:0005777(peroxisome);GO:0007417(central nervous system development);GO:0009791(post-embryonic development);GO:0021540(corpus callosum morphogenesis);GO:0031667(response to nutrient levels);GO:0034198(cellular response to amino acid starvation);GO:0042149(cellular response to glucose starvation);GO:0043473(pigmentation);GO:0061462(protein localization to lysosome);…
ENSOART00000000334	oar	ENSOARG00000000263	SZT2	protein SZT2 [Source:NCBI gene;Acc:101107405]	chi-miR-125a-3p	71	-70.28	1	1	2	GO:0005765(lysosomal membrane);GO:0005777(peroxisome);GO:0007417(central nervous system development);GO:0009791(post-embryonic development);GO:0021540(corpus callosum morphogenesis);GO:0031667(response to nutrient levels);GO:0034198(cellular response to amino acid starvation);GO:0042149(cellular response to glucose starvation);GO:0043473(pigmentation);GO:0061462(protein localization to lysosome);…
ENSOART00000000334	oar	ENSOARG00000000263	SZT2	protein SZT2 [Source:NCBI gene;Acc:101107405]	oar-miR-1197-3p	58	-19.71	1	1	2	GO:0005765(lysosomal membrane);GO:0005777(peroxisome);GO:0007417(central nervous system development);GO:0009791(post-embryonic development);GO:0021540(corpus callosum morphogenesis);GO:0031667(response to nutrient levels);GO:0034198(cellular response to amino acid starvation);GO:0042149(cellular response to glucose starvation);GO:0043473(pigmentation);GO:0061462(protein localization to lysosome);…
ENSOART00000000346	oar	ENSOARG00000000329	SRFBP1	serum response factor binding protein 1 [Source:NCBI gene;Acc:101112478]	PC-3p-53184_33	96	-21.43	1	1	2	GO:0005634(nucleus)
ENSOART00000000359	oar	ENSOARG00000000337	MAP3K5	mitogen-activated protein kinase kinase kinase 5 [Source:NCBI gene;Acc:101121018]	bta-miR-193a-5p	65	-15.95	1	1	2	GO:0000165(MAPK cascade);GO:0000166(nucleotide binding);GO:0000186(activation of MAPKK activity);GO:0000187(activation of MAPK activity);GO:0000287(magnesium ion binding);GO:0004672(protein kinase activity);GO:0004709(MAP kinase kinase kinase activity);GO:0005524(ATP binding);GO:0006468(protein phosphorylation);GO:0007254(JNK cascade);GO:0008631(intrinsic apoptotic signaling pathway in response t…	ko01524(Platinum drug resistance);ko04010(MAPK signaling pathway);ko04071(Sphingolipid signaling pathway);ko04141(Protein processing in endoplasmic reticulum);ko04210(Apoptosis);ko04530(Tight junction);ko04668(TNF signaling pathway);ko04714(Thermogenesis);ko04722(Neurotrophin signaling pathway);ko04932(Non-alcoholic fatty liver disease (NAFLD));ko05014(Amyotrophic lateral sclerosis (ALS));ko05418…
ENSOART00000000359	oar	ENSOARG00000000337	MAP3K5	mitogen-activated protein kinase kinase kinase 5 [Source:NCBI gene;Acc:101121018]	oar-miR-1197-3p	98	-26.68	1	1	2	GO:0000165(MAPK cascade);GO:0000166(nucleotide binding);GO:0000186(activation of MAPKK activity);GO:0000187(activation of MAPK activity);GO:0000287(magnesium ion binding);GO:0004672(protein kinase activity);GO:0004709(MAP kinase kinase kinase activity);GO:0005524(ATP binding);GO:0006468(protein phosphorylation);GO:0007254(JNK cascade);GO:0008631(intrinsic apoptotic signaling pathway in response t…	ko01524(Platinum drug resistance);ko04010(MAPK signaling pathway);ko04071(Sphingolipid signaling pathway);ko04141(Protein processing in endoplasmic reticulum);ko04210(Apoptosis);ko04530(Tight junction);ko04668(TNF signaling pathway);ko04714(Thermogenesis);ko04722(Neurotrophin signaling pathway);ko04932(Non-alcoholic fatty liver disease (NAFLD));ko05014(Amyotrophic lateral sclerosis (ALS));ko05418…
ENSOART00000000359	oar	ENSOARG00000000337	MAP3K5	mitogen-activated protein kinase kinase kinase 5 [Source:NCBI gene;Acc:101121018]	oar-miR-382-5p	86	-28.87	1	1	2	GO:0000165(MAPK cascade);GO:0000166(nucleotide binding);GO:0000186(activation of MAPKK activity);GO:0000187(activation of MAPK activity);GO:0000287(magnesium ion binding);GO:0004672(protein kinase activity);GO:0004709(MAP kinase kinase kinase activity);GO:0005524(ATP binding);GO:0006468(protein phosphorylation);GO:0007254(JNK cascade);GO:0008631(intrinsic apoptotic signaling pathway in response t…	ko01524(Platinum drug resistance);ko04010(MAPK signaling pathway);ko04071(Sphingolipid signaling pathway);ko04141(Protein processing in endoplasmic reticulum);ko04210(Apoptosis);ko04530(Tight junction);ko04668(TNF signaling pathway);ko04714(Thermogenesis);ko04722(Neurotrophin signaling pathway);ko04932(Non-alcoholic fatty liver disease (NAFLD));ko05014(Amyotrophic lateral sclerosis (ALS));ko05418…
ENSOART00000000359	oar	ENSOARG00000000337	MAP3K5	mitogen-activated protein kinase kinase kinase 5 [Source:NCBI gene;Acc:101121018]	oar-miR-433-3p	78	-13.24	1	1	2	GO:0000165(MAPK cascade);GO:0000166(nucleotide binding);GO:0000186(activation of MAPKK activity);GO:0000187(activation of MAPK activity);GO:0000287(magnesium ion binding);GO:0004672(protein kinase activity);GO:0004709(MAP kinase kinase kinase activity);GO:0005524(ATP binding);GO:0006468(protein phosphorylation);GO:0007254(JNK cascade);GO:0008631(intrinsic apoptotic signaling pathway in response t…	ko01524(Platinum drug resistance);ko04010(MAPK signaling pathway);ko04071(Sphingolipid signaling pathway);ko04141(Protein processing in endoplasmic reticulum);ko04210(Apoptosis);ko04530(Tight junction);ko04668(TNF signaling pathway);ko04714(Thermogenesis);ko04722(Neurotrophin signaling pathway);ko04932(Non-alcoholic fatty liver disease (NAFLD));ko05014(Amyotrophic lateral sclerosis (ALS));ko05418…
ENSOART00000000362	oar	ENSOARG00000000344	PLXDC2	plexin domain containing 2 [Source:NCBI gene;Acc:101101908]	bta-miR-378_R+1	66	-17.38	1	1	2	GO:0016020(membrane);GO:0016021(integral component of membrane)
ENSOART00000000362	oar	ENSOARG00000000344	PLXDC2	plexin domain containing 2 [Source:NCBI gene;Acc:101101908]	bta-miR-378_R+1_1ss22CA	65	-16.1	1	1	2	GO:0016020(membrane);GO:0016021(integral component of membrane)
ENSOART00000000362	oar	ENSOARG00000000344	PLXDC2	plexin domain containing 2 [Source:NCBI gene;Acc:101101908]	chi-miR-1388-5p_R+1	93	-28.74	1	1	2	GO:0016020(membrane);GO:0016021(integral component of membrane)
ENSOART00000000362	oar	ENSOARG00000000344	PLXDC2	plexin domain containing 2 [Source:NCBI gene;Acc:101101908]	chi-miR-20b	63	-19.39	1	1	2	GO:0016020(membrane);GO:0016021(integral component of membrane)
ENSOART00000000362	oar	ENSOARG00000000344	PLXDC2	plexin domain containing 2 [Source:NCBI gene;Acc:101101908]	chi-miR-361-5p	90	-11.96	1	1	2	GO:0016020(membrane);GO:0016021(integral component of membrane)
ENSOART00000000362	oar	ENSOARG00000000344	PLXDC2	plexin domain containing 2 [Source:NCBI gene;Acc:101101908]	chi-miR-424-5p	75	-14.74	1	1	2	GO:0016020(membrane);GO:0016021(integral component of membrane)
ENSOART00000000362	oar	ENSOARG00000000344	PLXDC2	plexin domain containing 2 [Source:NCBI gene;Acc:101101908]	chi-miR-532-5p	80	-18.01	1	1	2	GO:0016020(membrane);GO:0016021(integral component of membrane)
ENSOART00000000362	oar	ENSOARG00000000344	PLXDC2	plexin domain containing 2 [Source:NCBI gene;Acc:101101908]	oar-miR-412-5p_R+2	94	-10.97	1	1	2	GO:0016020(membrane);GO:0016021(integral component of membrane)
ENSOART00000000365	oar	ENSOARG00000000345	GRAMD1B	GRAM domain containing 1B [Source:NCBI gene;Acc:101118986]	PC-3p-53184_33	64	-70.72	1	1	2	GO:0001786(phosphatidylserine binding);GO:0005789(endoplasmic reticulum membrane);GO:0005886(plasma membrane);GO:0015485(cholesterol binding);GO:0016020(membrane);GO:0016021(integral component of membrane);GO:0030301(cholesterol transport);GO:0042632(cholesterol homeostasis);GO:0070300(phosphatidic acid binding);GO:0071397(cellular response to cholesterol);GO:0120011(intermembrane sterol transfer…
ENSOART00000000365	oar	ENSOARG00000000345	GRAMD1B	GRAM domain containing 1B [Source:NCBI gene;Acc:101118986]	bta-miR-193a-5p	62	-25.68	1	1	2	GO:0001786(phosphatidylserine binding);GO:0005789(endoplasmic reticulum membrane);GO:0005886(plasma membrane);GO:0015485(cholesterol binding);GO:0016020(membrane);GO:0016021(integral component of membrane);GO:0030301(cholesterol transport);GO:0042632(cholesterol homeostasis);GO:0070300(phosphatidic acid binding);GO:0071397(cellular response to cholesterol);GO:0120011(intermembrane sterol transfer…
ENSOART00000000365	oar	ENSOARG00000000345	GRAMD1B	GRAM domain containing 1B [Source:NCBI gene;Acc:101118986]	chi-miR-1307-3p	50	-38.16	1	1	2	GO:0001786(phosphatidylserine binding);GO:0005789(endoplasmic reticulum membrane);GO:0005886(plasma membrane);GO:0015485(cholesterol binding);GO:0016020(membrane);GO:0016021(integral component of membrane);GO:0030301(cholesterol transport);GO:0042632(cholesterol homeostasis);GO:0070300(phosphatidic acid binding);GO:0071397(cellular response to cholesterol);GO:0120011(intermembrane sterol transfer…
ENSOART00000000365	oar	ENSOARG00000000345	GRAMD1B	GRAM domain containing 1B [Source:NCBI gene;Acc:101118986]	chi-miR-151-3p	51	-20.88	1	1	2	GO:0001786(phosphatidylserine binding);GO:0005789(endoplasmic reticulum membrane);GO:0005886(plasma membrane);GO:0015485(cholesterol binding);GO:0016020(membrane);GO:0016021(integral component of membrane);GO:0030301(cholesterol transport);GO:0042632(cholesterol homeostasis);GO:0070300(phosphatidic acid binding);GO:0071397(cellular response to cholesterol);GO:0120011(intermembrane sterol transfer…
ENSOART00000000365	oar	ENSOARG00000000345	GRAMD1B	GRAM domain containing 1B [Source:NCBI gene;Acc:101118986]	chi-miR-363-3p	92	-23.07	1	1	2	GO:0001786(phosphatidylserine binding);GO:0005789(endoplasmic reticulum membrane);GO:0005886(plasma membrane);GO:0015485(cholesterol binding);GO:0016020(membrane);GO:0016021(integral component of membrane);GO:0030301(cholesterol transport);GO:0042632(cholesterol homeostasis);GO:0070300(phosphatidic acid binding);GO:0071397(cellular response to cholesterol);GO:0120011(intermembrane sterol transfer…
ENSOART00000000365	oar	ENSOARG00000000345	GRAMD1B	GRAM domain containing 1B [Source:NCBI gene;Acc:101118986]	oar-miR-25_L+1	92	-19.64	1	1	2	GO:0001786(phosphatidylserine binding);GO:0005789(endoplasmic reticulum membrane);GO:0005886(plasma membrane);GO:0015485(cholesterol binding);GO:0016020(membrane);GO:0016021(integral component of membrane);GO:0030301(cholesterol transport);GO:0042632(cholesterol homeostasis);GO:0070300(phosphatidic acid binding);GO:0071397(cellular response to cholesterol);GO:0120011(intermembrane sterol transfer…
ENSOART00000000416	oar	ENSOARG00000000386	SLC22A6	solute carrier family 22 member 6 [Source:HGNC Symbol;Acc:HGNC:10970]	PC-3p-53184_33	62	-146.65	1	1	2	GO:0005452(inorganic anion exchanger activity);GO:0005887(integral component of plasma membrane);GO:0006820(anion transport);GO:0008514(organic anion transmembrane transporter activity);GO:0015698(inorganic anion transport);GO:0015711(organic anion transport);GO:0015742(alpha-ketoglutarate transport);GO:0016020(membrane);GO:0016021(integral component of membrane);GO:0016323(basolateral plasma mem…
ENSOART00000000416	oar	ENSOARG00000000386	SLC22A6	solute carrier family 22 member 6 [Source:HGNC Symbol;Acc:HGNC:10970]	bta-miR-17-3p_R+3	94	-17.02	1	1	2	GO:0005452(inorganic anion exchanger activity);GO:0005887(integral component of plasma membrane);GO:0006820(anion transport);GO:0008514(organic anion transmembrane transporter activity);GO:0015698(inorganic anion transport);GO:0015711(organic anion transport);GO:0015742(alpha-ketoglutarate transport);GO:0016020(membrane);GO:0016021(integral component of membrane);GO:0016323(basolateral plasma mem…
ENSOART00000000416	oar	ENSOARG00000000386	SLC22A6	solute carrier family 22 member 6 [Source:HGNC Symbol;Acc:HGNC:10970]	bta-miR-193a-5p	80	-23.45	1	1	2	GO:0005452(inorganic anion exchanger activity);GO:0005887(integral component of plasma membrane);GO:0006820(anion transport);GO:0008514(organic anion transmembrane transporter activity);GO:0015698(inorganic anion transport);GO:0015711(organic anion transport);GO:0015742(alpha-ketoglutarate transport);GO:0016020(membrane);GO:0016021(integral component of membrane);GO:0016323(basolateral plasma mem…
ENSOART00000000416	oar	ENSOARG00000000386	SLC22A6	solute carrier family 22 member 6 [Source:HGNC Symbol;Acc:HGNC:10970]	bta-miR-503-5p_R+3	80	-23.73	1	1	2	GO:0005452(inorganic anion exchanger activity);GO:0005887(integral component of plasma membrane);GO:0006820(anion transport);GO:0008514(organic anion transmembrane transporter activity);GO:0015698(inorganic anion transport);GO:0015711(organic anion transport);GO:0015742(alpha-ketoglutarate transport);GO:0016020(membrane);GO:0016021(integral component of membrane);GO:0016323(basolateral plasma mem…
ENSOART00000000416	oar	ENSOARG00000000386	SLC22A6	solute carrier family 22 member 6 [Source:HGNC Symbol;Acc:HGNC:10970]	chi-miR-483_L+1R-3	80	-45.48	1	1	2	GO:0005452(inorganic anion exchanger activity);GO:0005887(integral component of plasma membrane);GO:0006820(anion transport);GO:0008514(organic anion transmembrane transporter activity);GO:0015698(inorganic anion transport);GO:0015711(organic anion transport);GO:0015742(alpha-ketoglutarate transport);GO:0016020(membrane);GO:0016021(integral component of membrane);GO:0016323(basolateral plasma mem…
ENSOART00000000416	oar	ENSOARG00000000386	SLC22A6	solute carrier family 22 member 6 [Source:HGNC Symbol;Acc:HGNC:10970]	chi-miR-504_R+1	52	-38.13	1	1	2	GO:0005452(inorganic anion exchanger activity);GO:0005887(integral component of plasma membrane);GO:0006820(anion transport);GO:0008514(organic anion transmembrane transporter activity);GO:0015698(inorganic anion transport);GO:0015711(organic anion transport);GO:0015742(alpha-ketoglutarate transport);GO:0016020(membrane);GO:0016021(integral component of membrane);GO:0016323(basolateral plasma mem…
ENSOART00000000416	oar	ENSOARG00000000386	SLC22A6	solute carrier family 22 member 6 [Source:HGNC Symbol;Acc:HGNC:10970]	oar-miR-412-5p_R+2	75	-16.64	1	1	2	GO:0005452(inorganic anion exchanger activity);GO:0005887(integral component of plasma membrane);GO:0006820(anion transport);GO:0008514(organic anion transmembrane transporter activity);GO:0015698(inorganic anion transport);GO:0015711(organic anion transport);GO:0015742(alpha-ketoglutarate transport);GO:0016020(membrane);GO:0016021(integral component of membrane);GO:0016323(basolateral plasma mem…
ENSOART00000000418	oar	ENSOARG00000000386	SLC22A6	solute carrier family 22 member 6 [Source:HGNC Symbol;Acc:HGNC:10970]	PC-3p-53184_33	55	-175.98	1	1	2	GO:0005452(inorganic anion exchanger activity);GO:0005887(integral component of plasma membrane);GO:0006820(anion transport);GO:0008514(organic anion transmembrane transporter activity);GO:0015698(inorganic anion transport);GO:0015711(organic anion transport);GO:0015742(alpha-ketoglutarate transport);GO:0016020(membrane);GO:0016021(integral component of membrane);GO:0016323(basolateral plasma mem…
ENSOART00000000418	oar	ENSOARG00000000386	SLC22A6	solute carrier family 22 member 6 [Source:HGNC Symbol;Acc:HGNC:10970]	bta-miR-17-3p_R+3	92	-17.02	1	1	2	GO:0005452(inorganic anion exchanger activity);GO:0005887(integral component of plasma membrane);GO:0006820(anion transport);GO:0008514(organic anion transmembrane transporter activity);GO:0015698(inorganic anion transport);GO:0015711(organic anion transport);GO:0015742(alpha-ketoglutarate transport);GO:0016020(membrane);GO:0016021(integral component of membrane);GO:0016323(basolateral plasma mem…
ENSOART00000000418	oar	ENSOARG00000000386	SLC22A6	solute carrier family 22 member 6 [Source:HGNC Symbol;Acc:HGNC:10970]	bta-miR-193a-5p	73	-23.45	1	1	2	GO:0005452(inorganic anion exchanger activity);GO:0005887(integral component of plasma membrane);GO:0006820(anion transport);GO:0008514(organic anion transmembrane transporter activity);GO:0015698(inorganic anion transport);GO:0015711(organic anion transport);GO:0015742(alpha-ketoglutarate transport);GO:0016020(membrane);GO:0016021(integral component of membrane);GO:0016323(basolateral plasma mem…
ENSOART00000000418	oar	ENSOARG00000000386	SLC22A6	solute carrier family 22 member 6 [Source:HGNC Symbol;Acc:HGNC:10970]	bta-miR-503-5p_R+3	69	-23.73	1	1	2	GO:0005452(inorganic anion exchanger activity);GO:0005887(integral component of plasma membrane);GO:0006820(anion transport);GO:0008514(organic anion transmembrane transporter activity);GO:0015698(inorganic anion transport);GO:0015711(organic anion transport);GO:0015742(alpha-ketoglutarate transport);GO:0016020(membrane);GO:0016021(integral component of membrane);GO:0016323(basolateral plasma mem…
ENSOART00000000418	oar	ENSOARG00000000386	SLC22A6	solute carrier family 22 member 6 [Source:HGNC Symbol;Acc:HGNC:10970]	chi-miR-483_L+1R-3	66	-45.48	1	1	2	GO:0005452(inorganic anion exchanger activity);GO:0005887(integral component of plasma membrane);GO:0006820(anion transport);GO:0008514(organic anion transmembrane transporter activity);GO:0015698(inorganic anion transport);GO:0015711(organic anion transport);GO:0015742(alpha-ketoglutarate transport);GO:0016020(membrane);GO:0016021(integral component of membrane);GO:0016323(basolateral plasma mem…
ENSOART00000000418	oar	ENSOARG00000000386	SLC22A6	solute carrier family 22 member 6 [Source:HGNC Symbol;Acc:HGNC:10970]	chi-miR-504_R+1	83	-38.13	1	1	2	GO:0005452(inorganic anion exchanger activity);GO:0005887(integral component of plasma membrane);GO:0006820(anion transport);GO:0008514(organic anion transmembrane transporter activity);GO:0015698(inorganic anion transport);GO:0015711(organic anion transport);GO:0015742(alpha-ketoglutarate transport);GO:0016020(membrane);GO:0016021(integral component of membrane);GO:0016323(basolateral plasma mem…
ENSOART00000000418	oar	ENSOARG00000000386	SLC22A6	solute carrier family 22 member 6 [Source:HGNC Symbol;Acc:HGNC:10970]	oar-miR-412-5p_R+2	61	-16.64	1	1	2	GO:0005452(inorganic anion exchanger activity);GO:0005887(integral component of plasma membrane);GO:0006820(anion transport);GO:0008514(organic anion transmembrane transporter activity);GO:0015698(inorganic anion transport);GO:0015711(organic anion transport);GO:0015742(alpha-ketoglutarate transport);GO:0016020(membrane);GO:0016021(integral component of membrane);GO:0016323(basolateral plasma mem…
ENSOART00000000427	oar	ENSOARG00000000403	FAM217A	family with sequence similarity 217 member A [Source:NCBI gene;Acc:101121722]	bta-miR-17-3p_R+3	82	-17.65	1	1	2
ENSOART00000000427	oar	ENSOARG00000000403	FAM217A	family with sequence similarity 217 member A [Source:NCBI gene;Acc:101121722]	chi-miR-1249	98	-73.42	1	1	2
ENSOART00000000427	oar	ENSOARG00000000403	FAM217A	family with sequence similarity 217 member A [Source:NCBI gene;Acc:101121722]	chi-miR-125a-3p	60	-64.52	1	1	2
ENSOART00000000427	oar	ENSOARG00000000403	FAM217A	family with sequence similarity 217 member A [Source:NCBI gene;Acc:101121722]	chi-miR-1388-5p_R+1	65	-56.27	1	1	2
ENSOART00000000427	oar	ENSOARG00000000403	FAM217A	family with sequence similarity 217 member A [Source:NCBI gene;Acc:101121722]	chi-miR-20b	90	-15.85	1	1	2
ENSOART00000000427	oar	ENSOARG00000000403	FAM217A	family with sequence similarity 217 member A [Source:NCBI gene;Acc:101121722]	chi-miR-224-5p	65	-14.19	1	1	2
ENSOART00000000427	oar	ENSOARG00000000403	FAM217A	family with sequence similarity 217 member A [Source:NCBI gene;Acc:101121722]	chi-miR-424-5p	75	-40.73	1	1	2
ENSOART00000000427	oar	ENSOARG00000000403	FAM217A	family with sequence similarity 217 member A [Source:NCBI gene;Acc:101121722]	oar-miR-380-3p	51	-17.22	1	1	2
ENSOART00000000427	oar	ENSOARG00000000403	FAM217A	family with sequence similarity 217 member A [Source:NCBI gene;Acc:101121722]	oar-miR-3957-3p_R-1	52	-38.97	1	1	2
ENSOART00000000427	oar	ENSOARG00000000403	FAM217A	family with sequence similarity 217 member A [Source:NCBI gene;Acc:101121722]	oar-miR-432_1ss23GT	99	-66.01	1	1	2
ENSOART00000000434	oar	ENSOARG00000000405	PPP1R16B	protein phosphatase 1 regulatory subunit 16B [Source:NCBI gene;Acc:101105769]	bta-miR-378_R+1	60	-41.67	1	1	2	GO:0001938(positive regulation of endothelial cell proliferation);GO:0005515(protein binding);GO:0005634(nucleus);GO:0005886(plasma membrane);GO:0014066(regulation of phosphatidylinositol 3-kinase signaling);GO:0016607(nuclear speck);GO:0019888(protein phosphatase regulator activity);GO:0035304(regulation of protein dephosphorylation);GO:0035307(positive regulation of protein dephosphorylation);G…
ENSOART00000000434	oar	ENSOARG00000000405	PPP1R16B	protein phosphatase 1 regulatory subunit 16B [Source:NCBI gene;Acc:101105769]	bta-miR-378_R+1_1ss22CA	60	-40.58	1	1	2	GO:0001938(positive regulation of endothelial cell proliferation);GO:0005515(protein binding);GO:0005634(nucleus);GO:0005886(plasma membrane);GO:0014066(regulation of phosphatidylinositol 3-kinase signaling);GO:0016607(nuclear speck);GO:0019888(protein phosphatase regulator activity);GO:0035304(regulation of protein dephosphorylation);GO:0035307(positive regulation of protein dephosphorylation);G…
ENSOART00000000434	oar	ENSOARG00000000405	PPP1R16B	protein phosphatase 1 regulatory subunit 16B [Source:NCBI gene;Acc:101105769]	chi-miR-324-5p_R-2	73	-20.98	1	1	2	GO:0001938(positive regulation of endothelial cell proliferation);GO:0005515(protein binding);GO:0005634(nucleus);GO:0005886(plasma membrane);GO:0014066(regulation of phosphatidylinositol 3-kinase signaling);GO:0016607(nuclear speck);GO:0019888(protein phosphatase regulator activity);GO:0035304(regulation of protein dephosphorylation);GO:0035307(positive regulation of protein dephosphorylation);G…
ENSOART00000000434	oar	ENSOARG00000000405	PPP1R16B	protein phosphatase 1 regulatory subunit 16B [Source:NCBI gene;Acc:101105769]	oar-miR-433-3p	61	-13.74	1	1	2	GO:0001938(positive regulation of endothelial cell proliferation);GO:0005515(protein binding);GO:0005634(nucleus);GO:0005886(plasma membrane);GO:0014066(regulation of phosphatidylinositol 3-kinase signaling);GO:0016607(nuclear speck);GO:0019888(protein phosphatase regulator activity);GO:0035304(regulation of protein dephosphorylation);GO:0035307(positive regulation of protein dephosphorylation);G…
ENSOART00000000434	oar	ENSOARG00000000405	PPP1R16B	protein phosphatase 1 regulatory subunit 16B [Source:NCBI gene;Acc:101105769]	ssc-mir-4332-p3_1ss17CT_1	93	-27.15	1	1	2	GO:0001938(positive regulation of endothelial cell proliferation);GO:0005515(protein binding);GO:0005634(nucleus);GO:0005886(plasma membrane);GO:0014066(regulation of phosphatidylinositol 3-kinase signaling);GO:0016607(nuclear speck);GO:0019888(protein phosphatase regulator activity);GO:0035304(regulation of protein dephosphorylation);GO:0035307(positive regulation of protein dephosphorylation);G…
ENSOART00000000434	oar	ENSOARG00000000405	PPP1R16B	protein phosphatase 1 regulatory subunit 16B [Source:NCBI gene;Acc:101105769]	ssc-mir-4332-p3_1ss17CT_2	93	-56.27	1	1	2	GO:0001938(positive regulation of endothelial cell proliferation);GO:0005515(protein binding);GO:0005634(nucleus);GO:0005886(plasma membrane);GO:0014066(regulation of phosphatidylinositol 3-kinase signaling);GO:0016607(nuclear speck);GO:0019888(protein phosphatase regulator activity);GO:0035304(regulation of protein dephosphorylation);GO:0035307(positive regulation of protein dephosphorylation);G…
ENSOART00000000434	oar	ENSOARG00000000405	PPP1R16B	protein phosphatase 1 regulatory subunit 16B [Source:NCBI gene;Acc:101105769]	ssc-mir-4332-p5_1ss17CT_2	93	-56.27	1	1	2	GO:0001938(positive regulation of endothelial cell proliferation);GO:0005515(protein binding);GO:0005634(nucleus);GO:0005886(plasma membrane);GO:0014066(regulation of phosphatidylinositol 3-kinase signaling);GO:0016607(nuclear speck);GO:0019888(protein phosphatase regulator activity);GO:0035304(regulation of protein dephosphorylation);GO:0035307(positive regulation of protein dephosphorylation);G…
ENSOART00000000437	oar	ENSOARG00000000405	PPP1R16B	protein phosphatase 1 regulatory subunit 16B [Source:NCBI gene;Acc:101105769]	bta-miR-378_R+1	60	-41.67	1	1	2	GO:0001938(positive regulation of endothelial cell proliferation);GO:0005515(protein binding);GO:0005634(nucleus);GO:0005886(plasma membrane);GO:0014066(regulation of phosphatidylinositol 3-kinase signaling);GO:0016607(nuclear speck);GO:0019888(protein phosphatase regulator activity);GO:0035304(regulation of protein dephosphorylation);GO:0035307(positive regulation of protein dephosphorylation);G…
ENSOART00000000437	oar	ENSOARG00000000405	PPP1R16B	protein phosphatase 1 regulatory subunit 16B [Source:NCBI gene;Acc:101105769]	bta-miR-378_R+1_1ss22CA	60	-40.58	1	1	2	GO:0001938(positive regulation of endothelial cell proliferation);GO:0005515(protein binding);GO:0005634(nucleus);GO:0005886(plasma membrane);GO:0014066(regulation of phosphatidylinositol 3-kinase signaling);GO:0016607(nuclear speck);GO:0019888(protein phosphatase regulator activity);GO:0035304(regulation of protein dephosphorylation);GO:0035307(positive regulation of protein dephosphorylation);G…
ENSOART00000000437	oar	ENSOARG00000000405	PPP1R16B	protein phosphatase 1 regulatory subunit 16B [Source:NCBI gene;Acc:101105769]	chi-miR-324-5p_R-2	73	-20.98	1	1	2	GO:0001938(positive regulation of endothelial cell proliferation);GO:0005515(protein binding);GO:0005634(nucleus);GO:0005886(plasma membrane);GO:0014066(regulation of phosphatidylinositol 3-kinase signaling);GO:0016607(nuclear speck);GO:0019888(protein phosphatase regulator activity);GO:0035304(regulation of protein dephosphorylation);GO:0035307(positive regulation of protein dephosphorylation);G…
ENSOART00000000437	oar	ENSOARG00000000405	PPP1R16B	protein phosphatase 1 regulatory subunit 16B [Source:NCBI gene;Acc:101105769]	oar-miR-433-3p	61	-13.74	1	1	2	GO:0001938(positive regulation of endothelial cell proliferation);GO:0005515(protein binding);GO:0005634(nucleus);GO:0005886(plasma membrane);GO:0014066(regulation of phosphatidylinositol 3-kinase signaling);GO:0016607(nuclear speck);GO:0019888(protein phosphatase regulator activity);GO:0035304(regulation of protein dephosphorylation);GO:0035307(positive regulation of protein dephosphorylation);G…
ENSOART00000000437	oar	ENSOARG00000000405	PPP1R16B	protein phosphatase 1 regulatory subunit 16B [Source:NCBI gene;Acc:101105769]	ssc-mir-4332-p3_1ss17CT_1	93	-27.15	1	1	2	GO:0001938(positive regulation of endothelial cell proliferation);GO:0005515(protein binding);GO:0005634(nucleus);GO:0005886(plasma membrane);GO:0014066(regulation of phosphatidylinositol 3-kinase signaling);GO:0016607(nuclear speck);GO:0019888(protein phosphatase regulator activity);GO:0035304(regulation of protein dephosphorylation);GO:0035307(positive regulation of protein dephosphorylation);G…
ENSOART00000000437	oar	ENSOARG00000000405	PPP1R16B	protein phosphatase 1 regulatory subunit 16B [Source:NCBI gene;Acc:101105769]	ssc-mir-4332-p3_1ss17CT_2	93	-56.27	1	1	2	GO:0001938(positive regulation of endothelial cell proliferation);GO:0005515(protein binding);GO:0005634(nucleus);GO:0005886(plasma membrane);GO:0014066(regulation of phosphatidylinositol 3-kinase signaling);GO:0016607(nuclear speck);GO:0019888(protein phosphatase regulator activity);GO:0035304(regulation of protein dephosphorylation);GO:0035307(positive regulation of protein dephosphorylation);G…
ENSOART00000000437	oar	ENSOARG00000000405	PPP1R16B	protein phosphatase 1 regulatory subunit 16B [Source:NCBI gene;Acc:101105769]	ssc-mir-4332-p5_1ss17CT_2	93	-56.27	1	1	2	GO:0001938(positive regulation of endothelial cell proliferation);GO:0005515(protein binding);GO:0005634(nucleus);GO:0005886(plasma membrane);GO:0014066(regulation of phosphatidylinositol 3-kinase signaling);GO:0016607(nuclear speck);GO:0019888(protein phosphatase regulator activity);GO:0035304(regulation of protein dephosphorylation);GO:0035307(positive regulation of protein dephosphorylation);G…
ENSOART00000000457	oar	ENSOARG00000000418	PHC3	polyhomeotic homolog 3 [Source:NCBI gene;Acc:101118840]	bta-miR-378_R+1	77	-16.38	1	1	2	GO:0005515(protein binding);GO:0005634(nucleus);GO:0008270(zinc ion binding);GO:0031519(PcG protein complex);GO:0035102(PRC1 complex)
ENSOART00000000457	oar	ENSOARG00000000418	PHC3	polyhomeotic homolog 3 [Source:NCBI gene;Acc:101118840]	bta-miR-378_R+1_1ss22CA	72	-17.26	1	1	2	GO:0005515(protein binding);GO:0005634(nucleus);GO:0008270(zinc ion binding);GO:0031519(PcG protein complex);GO:0035102(PRC1 complex)
ENSOART00000000460	oar	ENSOARG00000000428	COPS5	COP9 signalosome subunit 5 [Source:NCBI gene;Acc:101101995]	bta-miR-503-3p_1ss14TC	99	-18.48	1	1	2	GO:0000338(protein deneddylation);GO:0000785(chromatin);GO:0004222(metalloendopeptidase activity);GO:0004843(thiol-dependent ubiquitin-specific protease activity);GO:0005515(protein binding);GO:0005634(nucleus);GO:0005654(nucleoplasm);GO:0005737(cytoplasm);GO:0005829(cytosol);GO:0008021(synaptic vesicle);GO:0008180(COP9 signalosome);GO:0008237(metallopeptidase activity);GO:0016579(protein deubiqu…
ENSOART00000000460	oar	ENSOARG00000000428	COPS5	COP9 signalosome subunit 5 [Source:NCBI gene;Acc:101101995]	chi-miR-125a-3p	57	-16.4	1	1	2	GO:0000338(protein deneddylation);GO:0000785(chromatin);GO:0004222(metalloendopeptidase activity);GO:0004843(thiol-dependent ubiquitin-specific protease activity);GO:0005515(protein binding);GO:0005634(nucleus);GO:0005654(nucleoplasm);GO:0005737(cytoplasm);GO:0005829(cytosol);GO:0008021(synaptic vesicle);GO:0008180(COP9 signalosome);GO:0008237(metallopeptidase activity);GO:0016579(protein deubiqu…
ENSOART00000000460	oar	ENSOARG00000000428	COPS5	COP9 signalosome subunit 5 [Source:NCBI gene;Acc:101101995]	chi-miR-20b	76	-14.25	1	1	2	GO:0000338(protein deneddylation);GO:0000785(chromatin);GO:0004222(metalloendopeptidase activity);GO:0004843(thiol-dependent ubiquitin-specific protease activity);GO:0005515(protein binding);GO:0005634(nucleus);GO:0005654(nucleoplasm);GO:0005737(cytoplasm);GO:0005829(cytosol);GO:0008021(synaptic vesicle);GO:0008180(COP9 signalosome);GO:0008237(metallopeptidase activity);GO:0016579(protein deubiqu…
ENSOART00000000460	oar	ENSOARG00000000428	COPS5	COP9 signalosome subunit 5 [Source:NCBI gene;Acc:101101995]	chi-miR-224-5p	90	-15.45	1	1	2	GO:0000338(protein deneddylation);GO:0000785(chromatin);GO:0004222(metalloendopeptidase activity);GO:0004843(thiol-dependent ubiquitin-specific protease activity);GO:0005515(protein binding);GO:0005634(nucleus);GO:0005654(nucleoplasm);GO:0005737(cytoplasm);GO:0005829(cytosol);GO:0008021(synaptic vesicle);GO:0008180(COP9 signalosome);GO:0008237(metallopeptidase activity);GO:0016579(protein deubiqu…
ENSOART00000000460	oar	ENSOARG00000000428	COPS5	COP9 signalosome subunit 5 [Source:NCBI gene;Acc:101101995]	oar-miR-1197-3p	88	-17.61	1	1	2	GO:0000338(protein deneddylation);GO:0000785(chromatin);GO:0004222(metalloendopeptidase activity);GO:0004843(thiol-dependent ubiquitin-specific protease activity);GO:0005515(protein binding);GO:0005634(nucleus);GO:0005654(nucleoplasm);GO:0005737(cytoplasm);GO:0005829(cytosol);GO:0008021(synaptic vesicle);GO:0008180(COP9 signalosome);GO:0008237(metallopeptidase activity);GO:0016579(protein deubiqu…
ENSOART00000000460	oar	ENSOARG00000000428	COPS5	COP9 signalosome subunit 5 [Source:NCBI gene;Acc:101101995]	oar-miR-433-3p	64	-17.23	1	1	2	GO:0000338(protein deneddylation);GO:0000785(chromatin);GO:0004222(metalloendopeptidase activity);GO:0004843(thiol-dependent ubiquitin-specific protease activity);GO:0005515(protein binding);GO:0005634(nucleus);GO:0005654(nucleoplasm);GO:0005737(cytoplasm);GO:0005829(cytosol);GO:0008021(synaptic vesicle);GO:0008180(COP9 signalosome);GO:0008237(metallopeptidase activity);GO:0016579(protein deubiqu…
ENSOART00000000461	oar	ENSOARG00000000430	SLC13A1	solute carrier family 13 member 1 [Source:NCBI gene;Acc:101105492]	chi-miR-130b-3p_R-2	96	-16.98	1	1	2	GO:0005215(transporter activity);GO:0006814(sodium ion transport);GO:0008271(secondary active sulfate transmembrane transporter activity);GO:0008272(sulfate transport);GO:0016020(membrane);GO:0016021(integral component of membrane);GO:0055085(transmembrane transport);GO:1902358(sulfate transmembrane transport)
ENSOART00000000461	oar	ENSOARG00000000430	SLC13A1	solute carrier family 13 member 1 [Source:NCBI gene;Acc:101105492]	chi-miR-224-5p	70	-14.1	1	1	2	GO:0005215(transporter activity);GO:0006814(sodium ion transport);GO:0008271(secondary active sulfate transmembrane transporter activity);GO:0008272(sulfate transport);GO:0016020(membrane);GO:0016021(integral component of membrane);GO:0055085(transmembrane transport);GO:1902358(sulfate transmembrane transport)
ENSOART00000000461	oar	ENSOARG00000000430	SLC13A1	solute carrier family 13 member 1 [Source:NCBI gene;Acc:101105492]	chi-miR-483_L+1R-3	99	-13.51	1	1	2	GO:0005215(transporter activity);GO:0006814(sodium ion transport);GO:0008271(secondary active sulfate transmembrane transporter activity);GO:0008272(sulfate transport);GO:0016020(membrane);GO:0016021(integral component of membrane);GO:0055085(transmembrane transport);GO:1902358(sulfate transmembrane transport)
ENSOART00000000461	oar	ENSOARG00000000430	SLC13A1	solute carrier family 13 member 1 [Source:NCBI gene;Acc:101105492]	chi-miR-532-5p	94	-10.22	1	1	2	GO:0005215(transporter activity);GO:0006814(sodium ion transport);GO:0008271(secondary active sulfate transmembrane transporter activity);GO:0008272(sulfate transport);GO:0016020(membrane);GO:0016021(integral component of membrane);GO:0055085(transmembrane transport);GO:1902358(sulfate transmembrane transport)
ENSOART00000000461	oar	ENSOARG00000000430	SLC13A1	solute carrier family 13 member 1 [Source:NCBI gene;Acc:101105492]	oar-miR-380-3p	99	-11.94	1	1	2	GO:0005215(transporter activity);GO:0006814(sodium ion transport);GO:0008271(secondary active sulfate transmembrane transporter activity);GO:0008272(sulfate transport);GO:0016020(membrane);GO:0016021(integral component of membrane);GO:0055085(transmembrane transport);GO:1902358(sulfate transmembrane transport)
ENSOART00000000493	oar	ENSOARG00000000456	CTTN	cortactin [Source:NCBI gene;Acc:101117549]	bta-miR-450a	72	-13.44	1	1	2	GO:0001726(ruffle);GO:0002102(podosome);GO:0005515(protein binding);GO:0005522(profilin binding);GO:0005737(cytoplasm);GO:0005794(Golgi apparatus);GO:0005829(cytosol);GO:0005884(actin filament);GO:0005886(plasma membrane);GO:0005938(cell cortex);GO:0006886(intracellular protein transport);GO:0006930(substrate-dependent cell migration, cell extension);GO:0008076(voltage-gated potassium channel com…	ko04530(Tight junction);ko05100(Bacterial invasion of epithelial cells);ko05205(Proteoglycans in cancer)
ENSOART00000000493	oar	ENSOARG00000000456	CTTN	cortactin [Source:NCBI gene;Acc:101117549]	bta-miR-503-5p_R+3	54	-16.9	1	1	2	GO:0001726(ruffle);GO:0002102(podosome);GO:0005515(protein binding);GO:0005522(profilin binding);GO:0005737(cytoplasm);GO:0005794(Golgi apparatus);GO:0005829(cytosol);GO:0005884(actin filament);GO:0005886(plasma membrane);GO:0005938(cell cortex);GO:0006886(intracellular protein transport);GO:0006930(substrate-dependent cell migration, cell extension);GO:0008076(voltage-gated potassium channel com…	ko04530(Tight junction);ko05100(Bacterial invasion of epithelial cells);ko05205(Proteoglycans in cancer)
ENSOART00000000493	oar	ENSOARG00000000456	CTTN	cortactin [Source:NCBI gene;Acc:101117549]	chi-miR-450-5p_R+2	72	-13.44	1	1	2	GO:0001726(ruffle);GO:0002102(podosome);GO:0005515(protein binding);GO:0005522(profilin binding);GO:0005737(cytoplasm);GO:0005794(Golgi apparatus);GO:0005829(cytosol);GO:0005884(actin filament);GO:0005886(plasma membrane);GO:0005938(cell cortex);GO:0006886(intracellular protein transport);GO:0006930(substrate-dependent cell migration, cell extension);GO:0008076(voltage-gated potassium channel com…	ko04530(Tight junction);ko05100(Bacterial invasion of epithelial cells);ko05205(Proteoglycans in cancer)
ENSOART00000000496	oar	ENSOARG00000000456	CTTN	cortactin [Source:NCBI gene;Acc:101117549]	bta-miR-450a	72	-13.44	1	1	2	GO:0001726(ruffle);GO:0002102(podosome);GO:0005515(protein binding);GO:0005522(profilin binding);GO:0005737(cytoplasm);GO:0005794(Golgi apparatus);GO:0005829(cytosol);GO:0005884(actin filament);GO:0005886(plasma membrane);GO:0005938(cell cortex);GO:0006886(intracellular protein transport);GO:0006930(substrate-dependent cell migration, cell extension);GO:0008076(voltage-gated potassium channel com…	ko04530(Tight junction);ko05100(Bacterial invasion of epithelial cells);ko05205(Proteoglycans in cancer)
ENSOART00000000496	oar	ENSOARG00000000456	CTTN	cortactin [Source:NCBI gene;Acc:101117549]	bta-miR-503-5p_R+3	54	-16.9	1	1	2	GO:0001726(ruffle);GO:0002102(podosome);GO:0005515(protein binding);GO:0005522(profilin binding);GO:0005737(cytoplasm);GO:0005794(Golgi apparatus);GO:0005829(cytosol);GO:0005884(actin filament);GO:0005886(plasma membrane);GO:0005938(cell cortex);GO:0006886(intracellular protein transport);GO:0006930(substrate-dependent cell migration, cell extension);GO:0008076(voltage-gated potassium channel com…	ko04530(Tight junction);ko05100(Bacterial invasion of epithelial cells);ko05205(Proteoglycans in cancer)
ENSOART00000000496	oar	ENSOARG00000000456	CTTN	cortactin [Source:NCBI gene;Acc:101117549]	chi-miR-450-5p_R+2	72	-13.44	1	1	2	GO:0001726(ruffle);GO:0002102(podosome);GO:0005515(protein binding);GO:0005522(profilin binding);GO:0005737(cytoplasm);GO:0005794(Golgi apparatus);GO:0005829(cytosol);GO:0005884(actin filament);GO:0005886(plasma membrane);GO:0005938(cell cortex);GO:0006886(intracellular protein transport);GO:0006930(substrate-dependent cell migration, cell extension);GO:0008076(voltage-gated potassium channel com…	ko04530(Tight junction);ko05100(Bacterial invasion of epithelial cells);ko05205(Proteoglycans in cancer)
ENSOART00000000498	oar	ENSOARG00000000468	ENSOARG00000000468	nuclear transcription factor Y subunit beta [Source:NCBI gene;Acc:101105339]	bta-miR-503-3p_1ss14TC	71	-12.08	1	1	2	GO:0005634(nucleus);GO:0006355(regulation of transcription, DNA-templated);GO:0043565(sequence-specific DNA binding);GO:0046982(protein heterodimerization activity)	ko04612(Antigen processing and presentation);ko05152(Tuberculosis);ko05166(Human T-cell leukemia virus 1 infection)
ENSOART00000000498	oar	ENSOARG00000000468	ENSOARG00000000468	nuclear transcription factor Y subunit beta [Source:NCBI gene;Acc:101105339]	chi-miR-1388-5p_R+1	85	-41.16	1	1	2	GO:0005634(nucleus);GO:0006355(regulation of transcription, DNA-templated);GO:0043565(sequence-specific DNA binding);GO:0046982(protein heterodimerization activity)	ko04612(Antigen processing and presentation);ko05152(Tuberculosis);ko05166(Human T-cell leukemia virus 1 infection)
ENSOART00000000505	oar	ENSOARG00000000473	ADGRG5	adhesion G protein-coupled receptor G5 [Source:NCBI gene;Acc:101102583]	chi-miR-1388-5p_R+1	70	-23.09	1	1	2	GO:0004888(transmembrane signaling receptor activity);GO:0004930(G protein-coupled receptor activity);GO:0007166(cell surface receptor signaling pathway);GO:0007186(G protein-coupled receptor signaling pathway);GO:0016020(membrane);GO:0016021(integral component of membrane)
ENSOART00000000505	oar	ENSOARG00000000473	ADGRG5	adhesion G protein-coupled receptor G5 [Source:NCBI gene;Acc:101102583]	chi-miR-424-5p	52	-34.37	1	1	2	GO:0004888(transmembrane signaling receptor activity);GO:0004930(G protein-coupled receptor activity);GO:0007166(cell surface receptor signaling pathway);GO:0007186(G protein-coupled receptor signaling pathway);GO:0016020(membrane);GO:0016021(integral component of membrane)
ENSOART00000000505	oar	ENSOARG00000000473	ADGRG5	adhesion G protein-coupled receptor G5 [Source:NCBI gene;Acc:101102583]	chi-miR-532-5p	53	-31.21	1	1	2	GO:0004888(transmembrane signaling receptor activity);GO:0004930(G protein-coupled receptor activity);GO:0007166(cell surface receptor signaling pathway);GO:0007186(G protein-coupled receptor signaling pathway);GO:0016020(membrane);GO:0016021(integral component of membrane)
ENSOART00000000505	oar	ENSOARG00000000473	ADGRG5	adhesion G protein-coupled receptor G5 [Source:NCBI gene;Acc:101102583]	oar-miR-370-5p	67	-46.39	1	1	2	GO:0004888(transmembrane signaling receptor activity);GO:0004930(G protein-coupled receptor activity);GO:0007166(cell surface receptor signaling pathway);GO:0007186(G protein-coupled receptor signaling pathway);GO:0016020(membrane);GO:0016021(integral component of membrane)
ENSOART00000000540	oar	ENSOARG00000000498	ITGA9	integrin subunit alpha 9 [Source:NCBI gene;Acc:101109832]	bta-miR-17-3p_R+3	85	-18.14	1	1	2	GO:0007155(cell adhesion);GO:0007229(integrin-mediated signaling pathway);GO:0008305(integrin complex);GO:0009925(basal plasma membrane);GO:0016020(membrane);GO:0016021(integral component of membrane);GO:0030593(neutrophil chemotaxis)	ko04151(PI3K-Akt signaling pathway);ko04510(Focal adhesion);ko04512(ECM-receptor interaction);ko04514(Cell adhesion molecules (CAMs));ko04810(Regulation of actin cytoskeleton);ko05165(Human papillomavirus infection);ko05410(Hypertrophic cardiomyopathy (HCM));ko05412(Arrhythmogenic right ventricular cardiomyopathy (ARVC));ko05414(Dilated cardiomyopathy (DCM))
ENSOART00000000540	oar	ENSOARG00000000498	ITGA9	integrin subunit alpha 9 [Source:NCBI gene;Acc:101109832]	cgr-miR-1260_L+1_1	61	-17.26	1	1	2	GO:0007155(cell adhesion);GO:0007229(integrin-mediated signaling pathway);GO:0008305(integrin complex);GO:0009925(basal plasma membrane);GO:0016020(membrane);GO:0016021(integral component of membrane);GO:0030593(neutrophil chemotaxis)	ko04151(PI3K-Akt signaling pathway);ko04510(Focal adhesion);ko04512(ECM-receptor interaction);ko04514(Cell adhesion molecules (CAMs));ko04810(Regulation of actin cytoskeleton);ko05165(Human papillomavirus infection);ko05410(Hypertrophic cardiomyopathy (HCM));ko05412(Arrhythmogenic right ventricular cardiomyopathy (ARVC));ko05414(Dilated cardiomyopathy (DCM))
ENSOART00000000540	oar	ENSOARG00000000498	ITGA9	integrin subunit alpha 9 [Source:NCBI gene;Acc:101109832]	chi-miR-1388-5p_R+1	72	-48.7	1	1	2	GO:0007155(cell adhesion);GO:0007229(integrin-mediated signaling pathway);GO:0008305(integrin complex);GO:0009925(basal plasma membrane);GO:0016020(membrane);GO:0016021(integral component of membrane);GO:0030593(neutrophil chemotaxis)	ko04151(PI3K-Akt signaling pathway);ko04510(Focal adhesion);ko04512(ECM-receptor interaction);ko04514(Cell adhesion molecules (CAMs));ko04810(Regulation of actin cytoskeleton);ko05165(Human papillomavirus infection);ko05410(Hypertrophic cardiomyopathy (HCM));ko05412(Arrhythmogenic right ventricular cardiomyopathy (ARVC));ko05414(Dilated cardiomyopathy (DCM))
ENSOART00000000540	oar	ENSOARG00000000498	ITGA9	integrin subunit alpha 9 [Source:NCBI gene;Acc:101109832]	chi-miR-18b-3p	88	-16.79	1	1	2	GO:0007155(cell adhesion);GO:0007229(integrin-mediated signaling pathway);GO:0008305(integrin complex);GO:0009925(basal plasma membrane);GO:0016020(membrane);GO:0016021(integral component of membrane);GO:0030593(neutrophil chemotaxis)	ko04151(PI3K-Akt signaling pathway);ko04510(Focal adhesion);ko04512(ECM-receptor interaction);ko04514(Cell adhesion molecules (CAMs));ko04810(Regulation of actin cytoskeleton);ko05165(Human papillomavirus infection);ko05410(Hypertrophic cardiomyopathy (HCM));ko05412(Arrhythmogenic right ventricular cardiomyopathy (ARVC));ko05414(Dilated cardiomyopathy (DCM))
ENSOART00000000540	oar	ENSOARG00000000498	ITGA9	integrin subunit alpha 9 [Source:NCBI gene;Acc:101109832]	chi-miR-361-5p	52	-26.37	1	1	2	GO:0007155(cell adhesion);GO:0007229(integrin-mediated signaling pathway);GO:0008305(integrin complex);GO:0009925(basal plasma membrane);GO:0016020(membrane);GO:0016021(integral component of membrane);GO:0030593(neutrophil chemotaxis)	ko04151(PI3K-Akt signaling pathway);ko04510(Focal adhesion);ko04512(ECM-receptor interaction);ko04514(Cell adhesion molecules (CAMs));ko04810(Regulation of actin cytoskeleton);ko05165(Human papillomavirus infection);ko05410(Hypertrophic cardiomyopathy (HCM));ko05412(Arrhythmogenic right ventricular cardiomyopathy (ARVC));ko05414(Dilated cardiomyopathy (DCM))
ENSOART00000000540	oar	ENSOARG00000000498	ITGA9	integrin subunit alpha 9 [Source:NCBI gene;Acc:101109832]	chi-miR-483_L+1R-3	50	-15.67	1	1	2	GO:0007155(cell adhesion);GO:0007229(integrin-mediated signaling pathway);GO:0008305(integrin complex);GO:0009925(basal plasma membrane);GO:0016020(membrane);GO:0016021(integral component of membrane);GO:0030593(neutrophil chemotaxis)	ko04151(PI3K-Akt signaling pathway);ko04510(Focal adhesion);ko04512(ECM-receptor interaction);ko04514(Cell adhesion molecules (CAMs));ko04810(Regulation of actin cytoskeleton);ko05165(Human papillomavirus infection);ko05410(Hypertrophic cardiomyopathy (HCM));ko05412(Arrhythmogenic right ventricular cardiomyopathy (ARVC));ko05414(Dilated cardiomyopathy (DCM))
ENSOART00000000540	oar	ENSOARG00000000498	ITGA9	integrin subunit alpha 9 [Source:NCBI gene;Acc:101109832]	chi-miR-504_R+1	76	-25.67	1	1	2	GO:0007155(cell adhesion);GO:0007229(integrin-mediated signaling pathway);GO:0008305(integrin complex);GO:0009925(basal plasma membrane);GO:0016020(membrane);GO:0016021(integral component of membrane);GO:0030593(neutrophil chemotaxis)	ko04151(PI3K-Akt signaling pathway);ko04510(Focal adhesion);ko04512(ECM-receptor interaction);ko04514(Cell adhesion molecules (CAMs));ko04810(Regulation of actin cytoskeleton);ko05165(Human papillomavirus infection);ko05410(Hypertrophic cardiomyopathy (HCM));ko05412(Arrhythmogenic right ventricular cardiomyopathy (ARVC));ko05414(Dilated cardiomyopathy (DCM))
ENSOART00000000540	oar	ENSOARG00000000498	ITGA9	integrin subunit alpha 9 [Source:NCBI gene;Acc:101109832]	hsa-miR-1260a_L+1_1ss10TG	61	-17.26	1	1	2	GO:0007155(cell adhesion);GO:0007229(integrin-mediated signaling pathway);GO:0008305(integrin complex);GO:0009925(basal plasma membrane);GO:0016020(membrane);GO:0016021(integral component of membrane);GO:0030593(neutrophil chemotaxis)	ko04151(PI3K-Akt signaling pathway);ko04510(Focal adhesion);ko04512(ECM-receptor interaction);ko04514(Cell adhesion molecules (CAMs));ko04810(Regulation of actin cytoskeleton);ko05165(Human papillomavirus infection);ko05410(Hypertrophic cardiomyopathy (HCM));ko05412(Arrhythmogenic right ventricular cardiomyopathy (ARVC));ko05414(Dilated cardiomyopathy (DCM))
ENSOART00000000540	oar	ENSOARG00000000498	ITGA9	integrin subunit alpha 9 [Source:NCBI gene;Acc:101109832]	mmu-miR-3968_L-2_1ss14AT	72	-14.8	1	1	2	GO:0007155(cell adhesion);GO:0007229(integrin-mediated signaling pathway);GO:0008305(integrin complex);GO:0009925(basal plasma membrane);GO:0016020(membrane);GO:0016021(integral component of membrane);GO:0030593(neutrophil chemotaxis)	ko04151(PI3K-Akt signaling pathway);ko04510(Focal adhesion);ko04512(ECM-receptor interaction);ko04514(Cell adhesion molecules (CAMs));ko04810(Regulation of actin cytoskeleton);ko05165(Human papillomavirus infection);ko05410(Hypertrophic cardiomyopathy (HCM));ko05412(Arrhythmogenic right ventricular cardiomyopathy (ARVC));ko05414(Dilated cardiomyopathy (DCM))
ENSOART00000000540	oar	ENSOARG00000000498	ITGA9	integrin subunit alpha 9 [Source:NCBI gene;Acc:101109832]	oar-miR-1197-3p	56	-15.71	1	1	2	GO:0007155(cell adhesion);GO:0007229(integrin-mediated signaling pathway);GO:0008305(integrin complex);GO:0009925(basal plasma membrane);GO:0016020(membrane);GO:0016021(integral component of membrane);GO:0030593(neutrophil chemotaxis)	ko04151(PI3K-Akt signaling pathway);ko04510(Focal adhesion);ko04512(ECM-receptor interaction);ko04514(Cell adhesion molecules (CAMs));ko04810(Regulation of actin cytoskeleton);ko05165(Human papillomavirus infection);ko05410(Hypertrophic cardiomyopathy (HCM));ko05412(Arrhythmogenic right ventricular cardiomyopathy (ARVC));ko05414(Dilated cardiomyopathy (DCM))
ENSOART00000000540	oar	ENSOARG00000000498	ITGA9	integrin subunit alpha 9 [Source:NCBI gene;Acc:101109832]	oar-miR-323a-3p_L+1	75	-38.64	1	1	2	GO:0007155(cell adhesion);GO:0007229(integrin-mediated signaling pathway);GO:0008305(integrin complex);GO:0009925(basal plasma membrane);GO:0016020(membrane);GO:0016021(integral component of membrane);GO:0030593(neutrophil chemotaxis)	ko04151(PI3K-Akt signaling pathway);ko04510(Focal adhesion);ko04512(ECM-receptor interaction);ko04514(Cell adhesion molecules (CAMs));ko04810(Regulation of actin cytoskeleton);ko05165(Human papillomavirus infection);ko05410(Hypertrophic cardiomyopathy (HCM));ko05412(Arrhythmogenic right ventricular cardiomyopathy (ARVC));ko05414(Dilated cardiomyopathy (DCM))
ENSOART00000000561	oar	ENSOARG00000000526	ENSOARG00000000526	beta-defensin 119 [Source:NCBI gene;Acc:101123139]	chi-miR-483_L+1R-3	56	-41.58	1	1	2	GO:0005576(extracellular region);GO:0006952(defense response);GO:0042742(defense response to bacterium);GO:0045087(innate immune response)
ENSOART00000000561	oar	ENSOARG00000000526	ENSOARG00000000526	beta-defensin 119 [Source:NCBI gene;Acc:101123139]	oar-miR-1197-3p	86	-18.51	1	1	2	GO:0005576(extracellular region);GO:0006952(defense response);GO:0042742(defense response to bacterium);GO:0045087(innate immune response)
ENSOART00000000561	oar	ENSOARG00000000526	ENSOARG00000000526	beta-defensin 119 [Source:NCBI gene;Acc:101123139]	oar-miR-377-3p	93	-19.72	1	1	2	GO:0005576(extracellular region);GO:0006952(defense response);GO:0042742(defense response to bacterium);GO:0045087(innate immune response)
ENSOART00000000566	oar	ENSOARG00000000528	ENSOARG00000000528	NA	bta-miR-193a-5p	96	-18.96	1	1	2	GO:0016020(membrane);GO:0016021(integral component of membrane);GO:0022857(transmembrane transporter activity);GO:0055085(transmembrane transport)
ENSOART00000000566	oar	ENSOARG00000000528	ENSOARG00000000528	NA	oar-miR-432_1ss23GT	96	-15.07	1	1	2	GO:0016020(membrane);GO:0016021(integral component of membrane);GO:0022857(transmembrane transporter activity);GO:0055085(transmembrane transport)
ENSOART00000000634	oar	ENSOARG00000000587	IDH3A	isocitrate dehydrogenase 3 (NAD(+)) alpha [Source:NCBI gene;Acc:101120868]	chi-miR-424-5p	79	-13.48	1	1	2	GO:0000287(magnesium ion binding);GO:0004449(isocitrate dehydrogenase (NAD+) activity);GO:0005739(mitochondrion);GO:0006099(tricarboxylic acid cycle);GO:0016616(oxidoreductase activity, acting on the CH-OH group of donors, NAD or NADP as acceptor);GO:0051287(NAD binding);GO:0055114(oxidation-reduction process)	ko00020(Citrate cycle (TCA cycle))
ENSOART00000000634	oar	ENSOARG00000000587	IDH3A	isocitrate dehydrogenase 3 (NAD(+)) alpha [Source:NCBI gene;Acc:101120868]	oar-miR-433-3p	82	-16.21	1	1	2	GO:0000287(magnesium ion binding);GO:0004449(isocitrate dehydrogenase (NAD+) activity);GO:0005739(mitochondrion);GO:0006099(tricarboxylic acid cycle);GO:0016616(oxidoreductase activity, acting on the CH-OH group of donors, NAD or NADP as acceptor);GO:0051287(NAD binding);GO:0055114(oxidation-reduction process)	ko00020(Citrate cycle (TCA cycle))
ENSOART00000000640	oar	ENSOARG00000000596	ENSOARG00000000596	coiled-coil domain-containing protein 25-like [Source:NCBI gene;Acc:101109940]	bta-miR-17-3p_R+3	73	-14.57	1	1	2
ENSOART00000000640	oar	ENSOARG00000000596	ENSOARG00000000596	coiled-coil domain-containing protein 25-like [Source:NCBI gene;Acc:101109940]	chi-miR-18b-3p	76	-62.09	1	1	2
ENSOART00000000640	oar	ENSOARG00000000596	ENSOARG00000000596	coiled-coil domain-containing protein 25-like [Source:NCBI gene;Acc:101109940]	chi-miR-324-5p_R-2	98	-33.69	1	1	2
ENSOART00000000640	oar	ENSOARG00000000596	ENSOARG00000000596	coiled-coil domain-containing protein 25-like [Source:NCBI gene;Acc:101109940]	chi-miR-483_L+1R-3	55	-19.24	1	1	2
ENSOART00000000640	oar	ENSOARG00000000596	ENSOARG00000000596	coiled-coil domain-containing protein 25-like [Source:NCBI gene;Acc:101109940]	oan-miR-1386_1ss18AT	91	-20.25	1	1	2
ENSOART00000000640	oar	ENSOARG00000000596	ENSOARG00000000596	coiled-coil domain-containing protein 25-like [Source:NCBI gene;Acc:101109940]	oar-miR-412-5p_R+2	69	-12.29	1	1	2
ENSOART00000000683	oar	ENSOARG00000000631	KCNU1	potassium calcium-activated channel subfamily U member 1 [Source:NCBI gene;Acc:101110209]	chi-let-7f-3p_1ss22CT	56	-13.71	1	1	2	GO:0005216(ion channel activity);GO:0006811(ion transport);GO:0006813(potassium ion transport);GO:0016020(membrane);GO:0016021(integral component of membrane);GO:0034220(ion transmembrane transport);GO:0055085(transmembrane transport)	ko04022(cGMP-PKG signaling pathway);ko04270(Vascular smooth muscle contraction);ko04911(Insulin secretion)
ENSOART00000000683	oar	ENSOARG00000000631	KCNU1	potassium calcium-activated channel subfamily U member 1 [Source:NCBI gene;Acc:101110209]	chi-miR-224-5p	69	-14.27	1	1	2	GO:0005216(ion channel activity);GO:0006811(ion transport);GO:0006813(potassium ion transport);GO:0016020(membrane);GO:0016021(integral component of membrane);GO:0034220(ion transmembrane transport);GO:0055085(transmembrane transport)	ko04022(cGMP-PKG signaling pathway);ko04270(Vascular smooth muscle contraction);ko04911(Insulin secretion)
ENSOART00000000703	oar	ENSOARG00000000656	ENSOARG00000000656	NA	bta-miR-17-3p_R+3	76	-15.11	1	1	2
ENSOART00000000703	oar	ENSOARG00000000656	ENSOARG00000000656	NA	chi-miR-504_R+1	92	-22.01	1	1	2
ENSOART00000000703	oar	ENSOARG00000000656	ENSOARG00000000656	NA	oar-miR-3958-3p	95	-15.8	1	1	2
ENSOART00000000711	oar	ENSOARG00000000665	ATP6V0B	ATPase H+ transporting V0 subunit b [Source:NCBI gene;Acc:101114221]	chi-miR-424-5p	62	-17.11	1	1	2	GO:0005768(endosome);GO:0006811(ion transport);GO:0015078(proton transmembrane transporter activity);GO:0015991(ATP hydrolysis coupled proton transport);GO:0016020(membrane);GO:0016021(integral component of membrane);GO:0033177(proton-transporting two-sector ATPase complex, proton-transporting domain);GO:0033179(proton-transporting V-type ATPase, V0 domain)	ko00190(Oxidative phosphorylation);ko04142(Lysosome);ko04145(Phagosome);ko04721(Synaptic vesicle cycle);ko05152(Tuberculosis);ko05165(Human papillomavirus infection);ko05323(Rheumatoid arthritis)
ENSOART00000000722	oar	ENSOARG00000000673	ENSOARG00000000673	testis-expressed sequence 13A protein-like [Source:NCBI gene;Acc:105605641]	cgr-miR-1260_L+1_1	84	-16.35	1	1	2	GO:0046872(metal ion binding)
ENSOART00000000722	oar	ENSOARG00000000673	ENSOARG00000000673	testis-expressed sequence 13A protein-like [Source:NCBI gene;Acc:105605641]	chi-miR-361-5p	50	-14.49	1	1	2	GO:0046872(metal ion binding)
ENSOART00000000722	oar	ENSOARG00000000673	ENSOARG00000000673	testis-expressed sequence 13A protein-like [Source:NCBI gene;Acc:105605641]	chi-miR-424-3p	67	-17.02	1	1	2	GO:0046872(metal ion binding)
ENSOART00000000722	oar	ENSOARG00000000673	ENSOARG00000000673	testis-expressed sequence 13A protein-like [Source:NCBI gene;Acc:105605641]	chi-miR-483_L+1R-3	60	-74.89	1	1	2	GO:0046872(metal ion binding)
ENSOART00000000722	oar	ENSOARG00000000673	ENSOARG00000000673	testis-expressed sequence 13A protein-like [Source:NCBI gene;Acc:105605641]	chi-miR-532-5p	96	-16.84	1	1	2	GO:0046872(metal ion binding)
ENSOART00000000722	oar	ENSOARG00000000673	ENSOARG00000000673	testis-expressed sequence 13A protein-like [Source:NCBI gene;Acc:105605641]	hsa-miR-1260a_L+1_1ss10TG	84	-16.35	1	1	2	GO:0046872(metal ion binding)
ENSOART00000000722	oar	ENSOARG00000000673	ENSOARG00000000673	testis-expressed sequence 13A protein-like [Source:NCBI gene;Acc:105605641]	mmu-miR-3968_L-2_1ss14AT	86	-19.85	1	1	2	GO:0046872(metal ion binding)
ENSOART00000000729	oar	ENSOARG00000000681	SCN3B	sodium voltage-gated channel beta subunit 3 [Source:NCBI gene;Acc:101113095]	bta-miR-17-3p_R+3	81	-41.11	1	1	2	GO:0001518(voltage-gated sodium channel complex);GO:0005886(plasma membrane);GO:0006814(sodium ion transport);GO:0010460(positive regulation of heart rate);GO:0010765(positive regulation of sodium ion transport);GO:0016020(membrane);GO:0016021(integral component of membrane);GO:0017080(sodium channel regulator activity);GO:0030018(Z disc);GO:0035725(sodium ion transmembrane transport);GO:0044325(…
ENSOART00000000729	oar	ENSOARG00000000681	SCN3B	sodium voltage-gated channel beta subunit 3 [Source:NCBI gene;Acc:101113095]	oar-miR-433-3p	55	-19.6	1	1	2	GO:0001518(voltage-gated sodium channel complex);GO:0005886(plasma membrane);GO:0006814(sodium ion transport);GO:0010460(positive regulation of heart rate);GO:0010765(positive regulation of sodium ion transport);GO:0016020(membrane);GO:0016021(integral component of membrane);GO:0017080(sodium channel regulator activity);GO:0030018(Z disc);GO:0035725(sodium ion transmembrane transport);GO:0044325(…
ENSOART00000000732	oar	ENSOARG00000000683	PTP4A2	protein tyrosine phosphatase type IVA, member 2 [Source:NCBI gene;Acc:101118084]	cgr-miR-1260_L+1_1	66	-12.05	1	1	2	GO:0004725(protein tyrosine phosphatase activity);GO:0005737(cytoplasm);GO:0006470(protein dephosphorylation);GO:0016311(dephosphorylation);GO:0016791(phosphatase activity);GO:0035335(peptidyl-tyrosine dephosphorylation)
ENSOART00000000732	oar	ENSOARG00000000683	PTP4A2	protein tyrosine phosphatase type IVA, member 2 [Source:NCBI gene;Acc:101118084]	chi-miR-20b	51	-17.36	1	1	2	GO:0004725(protein tyrosine phosphatase activity);GO:0005737(cytoplasm);GO:0006470(protein dephosphorylation);GO:0016311(dephosphorylation);GO:0016791(phosphatase activity);GO:0035335(peptidyl-tyrosine dephosphorylation)
ENSOART00000000732	oar	ENSOARG00000000683	PTP4A2	protein tyrosine phosphatase type IVA, member 2 [Source:NCBI gene;Acc:101118084]	hsa-miR-1260a_L+1_1ss10TG	66	-12.05	1	1	2	GO:0004725(protein tyrosine phosphatase activity);GO:0005737(cytoplasm);GO:0006470(protein dephosphorylation);GO:0016311(dephosphorylation);GO:0016791(phosphatase activity);GO:0035335(peptidyl-tyrosine dephosphorylation)
ENSOART00000000732	oar	ENSOARG00000000683	PTP4A2	protein tyrosine phosphatase type IVA, member 2 [Source:NCBI gene;Acc:101118084]	mmu-miR-3968_L-2_1ss14AT	77	-11.67	1	1	2	GO:0004725(protein tyrosine phosphatase activity);GO:0005737(cytoplasm);GO:0006470(protein dephosphorylation);GO:0016311(dephosphorylation);GO:0016791(phosphatase activity);GO:0035335(peptidyl-tyrosine dephosphorylation)
ENSOART00000000732	oar	ENSOARG00000000683	PTP4A2	protein tyrosine phosphatase type IVA, member 2 [Source:NCBI gene;Acc:101118084]	oan-miR-1386_1ss18AT	97	-35.9	1	1	2	GO:0004725(protein tyrosine phosphatase activity);GO:0005737(cytoplasm);GO:0006470(protein dephosphorylation);GO:0016311(dephosphorylation);GO:0016791(phosphatase activity);GO:0035335(peptidyl-tyrosine dephosphorylation)
ENSOART00000000732	oar	ENSOARG00000000683	PTP4A2	protein tyrosine phosphatase type IVA, member 2 [Source:NCBI gene;Acc:101118084]	oar-miR-323c	55	-10.46	1	1	2	GO:0004725(protein tyrosine phosphatase activity);GO:0005737(cytoplasm);GO:0006470(protein dephosphorylation);GO:0016311(dephosphorylation);GO:0016791(phosphatase activity);GO:0035335(peptidyl-tyrosine dephosphorylation)
ENSOART00000000732	oar	ENSOARG00000000683	PTP4A2	protein tyrosine phosphatase type IVA, member 2 [Source:NCBI gene;Acc:101118084]	oar-miR-380-3p	82	-10.42	1	1	2	GO:0004725(protein tyrosine phosphatase activity);GO:0005737(cytoplasm);GO:0006470(protein dephosphorylation);GO:0016311(dephosphorylation);GO:0016791(phosphatase activity);GO:0035335(peptidyl-tyrosine dephosphorylation)
ENSOART00000000732	oar	ENSOARG00000000683	PTP4A2	protein tyrosine phosphatase type IVA, member 2 [Source:NCBI gene;Acc:101118084]	oar-miR-432_1ss23GT	80	-24.77	1	1	2	GO:0004725(protein tyrosine phosphatase activity);GO:0005737(cytoplasm);GO:0006470(protein dephosphorylation);GO:0016311(dephosphorylation);GO:0016791(phosphatase activity);GO:0035335(peptidyl-tyrosine dephosphorylation)
ENSOART00000000737	oar	ENSOARG00000000685	B4GALT2	beta-1,4-galactosyltransferase 2 [Source:NCBI gene;Acc:101114825]	bta-miR-503-5p_R+3	82	-19.91	1	1	2	GO:0005654(nucleoplasm);GO:0005794(Golgi apparatus);GO:0005975(carbohydrate metabolic process);GO:0007420(brain development);GO:0007613(memory);GO:0007626(locomotory behavior);GO:0008542(visual learning);GO:0016020(membrane);GO:0016021(integral component of membrane);GO:0016757(transferase activity, transferring glycosyl groups);GO:0021680(cerebellar Purkinje cell layer development);GO:0043231(in…	ko00052(Galactose metabolism);ko00510(N-Glycan biosynthesis);ko00514(Other types of O-glycan biosynthesis);ko00515(Mannose type O-glycan biosynthesis);ko00533(Glycosaminoglycan biosynthesis - keratan sulfate);ko00601(Glycosphingolipid biosynthesis - lacto and neolacto series)
ENSOART00000000737	oar	ENSOARG00000000685	B4GALT2	beta-1,4-galactosyltransferase 2 [Source:NCBI gene;Acc:101114825]	chi-miR-1307-3p	68	-55.19	1	1	2	GO:0005654(nucleoplasm);GO:0005794(Golgi apparatus);GO:0005975(carbohydrate metabolic process);GO:0007420(brain development);GO:0007613(memory);GO:0007626(locomotory behavior);GO:0008542(visual learning);GO:0016020(membrane);GO:0016021(integral component of membrane);GO:0016757(transferase activity, transferring glycosyl groups);GO:0021680(cerebellar Purkinje cell layer development);GO:0043231(in…	ko00052(Galactose metabolism);ko00510(N-Glycan biosynthesis);ko00514(Other types of O-glycan biosynthesis);ko00515(Mannose type O-glycan biosynthesis);ko00533(Glycosaminoglycan biosynthesis - keratan sulfate);ko00601(Glycosphingolipid biosynthesis - lacto and neolacto series)
ENSOART00000000737	oar	ENSOARG00000000685	B4GALT2	beta-1,4-galactosyltransferase 2 [Source:NCBI gene;Acc:101114825]	chi-miR-424-5p	55	-14.15	1	1	2	GO:0005654(nucleoplasm);GO:0005794(Golgi apparatus);GO:0005975(carbohydrate metabolic process);GO:0007420(brain development);GO:0007613(memory);GO:0007626(locomotory behavior);GO:0008542(visual learning);GO:0016020(membrane);GO:0016021(integral component of membrane);GO:0016757(transferase activity, transferring glycosyl groups);GO:0021680(cerebellar Purkinje cell layer development);GO:0043231(in…	ko00052(Galactose metabolism);ko00510(N-Glycan biosynthesis);ko00514(Other types of O-glycan biosynthesis);ko00515(Mannose type O-glycan biosynthesis);ko00533(Glycosaminoglycan biosynthesis - keratan sulfate);ko00601(Glycosphingolipid biosynthesis - lacto and neolacto series)
ENSOART00000000737	oar	ENSOARG00000000685	B4GALT2	beta-1,4-galactosyltransferase 2 [Source:NCBI gene;Acc:101114825]	oan-miR-1386_1ss18AT	94	-34.09	1	1	2	GO:0005654(nucleoplasm);GO:0005794(Golgi apparatus);GO:0005975(carbohydrate metabolic process);GO:0007420(brain development);GO:0007613(memory);GO:0007626(locomotory behavior);GO:0008542(visual learning);GO:0016020(membrane);GO:0016021(integral component of membrane);GO:0016757(transferase activity, transferring glycosyl groups);GO:0021680(cerebellar Purkinje cell layer development);GO:0043231(in…	ko00052(Galactose metabolism);ko00510(N-Glycan biosynthesis);ko00514(Other types of O-glycan biosynthesis);ko00515(Mannose type O-glycan biosynthesis);ko00533(Glycosaminoglycan biosynthesis - keratan sulfate);ko00601(Glycosphingolipid biosynthesis - lacto and neolacto series)
ENSOART00000000737	oar	ENSOARG00000000685	B4GALT2	beta-1,4-galactosyltransferase 2 [Source:NCBI gene;Acc:101114825]	oar-miR-1197-3p	68	-20.35	1	1	2	GO:0005654(nucleoplasm);GO:0005794(Golgi apparatus);GO:0005975(carbohydrate metabolic process);GO:0007420(brain development);GO:0007613(memory);GO:0007626(locomotory behavior);GO:0008542(visual learning);GO:0016020(membrane);GO:0016021(integral component of membrane);GO:0016757(transferase activity, transferring glycosyl groups);GO:0021680(cerebellar Purkinje cell layer development);GO:0043231(in…	ko00052(Galactose metabolism);ko00510(N-Glycan biosynthesis);ko00514(Other types of O-glycan biosynthesis);ko00515(Mannose type O-glycan biosynthesis);ko00533(Glycosaminoglycan biosynthesis - keratan sulfate);ko00601(Glycosphingolipid biosynthesis - lacto and neolacto series)
ENSOART00000000737	oar	ENSOARG00000000685	B4GALT2	beta-1,4-galactosyltransferase 2 [Source:NCBI gene;Acc:101114825]	oar-miR-329a-3p	60	-19.36	1	1	2	GO:0005654(nucleoplasm);GO:0005794(Golgi apparatus);GO:0005975(carbohydrate metabolic process);GO:0007420(brain development);GO:0007613(memory);GO:0007626(locomotory behavior);GO:0008542(visual learning);GO:0016020(membrane);GO:0016021(integral component of membrane);GO:0016757(transferase activity, transferring glycosyl groups);GO:0021680(cerebellar Purkinje cell layer development);GO:0043231(in…	ko00052(Galactose metabolism);ko00510(N-Glycan biosynthesis);ko00514(Other types of O-glycan biosynthesis);ko00515(Mannose type O-glycan biosynthesis);ko00533(Glycosaminoglycan biosynthesis - keratan sulfate);ko00601(Glycosphingolipid biosynthesis - lacto and neolacto series)
ENSOART00000000737	oar	ENSOARG00000000685	B4GALT2	beta-1,4-galactosyltransferase 2 [Source:NCBI gene;Acc:101114825]	oar-miR-329b-3p_1ss21TC	61	-19.36	1	1	2	GO:0005654(nucleoplasm);GO:0005794(Golgi apparatus);GO:0005975(carbohydrate metabolic process);GO:0007420(brain development);GO:0007613(memory);GO:0007626(locomotory behavior);GO:0008542(visual learning);GO:0016020(membrane);GO:0016021(integral component of membrane);GO:0016757(transferase activity, transferring glycosyl groups);GO:0021680(cerebellar Purkinje cell layer development);GO:0043231(in…	ko00052(Galactose metabolism);ko00510(N-Glycan biosynthesis);ko00514(Other types of O-glycan biosynthesis);ko00515(Mannose type O-glycan biosynthesis);ko00533(Glycosaminoglycan biosynthesis - keratan sulfate);ko00601(Glycosphingolipid biosynthesis - lacto and neolacto series)
ENSOART00000000737	oar	ENSOARG00000000685	B4GALT2	beta-1,4-galactosyltransferase 2 [Source:NCBI gene;Acc:101114825]	oar-miR-377-3p	72	-12.15	1	1	2	GO:0005654(nucleoplasm);GO:0005794(Golgi apparatus);GO:0005975(carbohydrate metabolic process);GO:0007420(brain development);GO:0007613(memory);GO:0007626(locomotory behavior);GO:0008542(visual learning);GO:0016020(membrane);GO:0016021(integral component of membrane);GO:0016757(transferase activity, transferring glycosyl groups);GO:0021680(cerebellar Purkinje cell layer development);GO:0043231(in…	ko00052(Galactose metabolism);ko00510(N-Glycan biosynthesis);ko00514(Other types of O-glycan biosynthesis);ko00515(Mannose type O-glycan biosynthesis);ko00533(Glycosaminoglycan biosynthesis - keratan sulfate);ko00601(Glycosphingolipid biosynthesis - lacto and neolacto series)
ENSOART00000000753	oar	ENSOARG00000000701	ERLIN2	ER lipid raft associated 2 [Source:NCBI gene;Acc:101110479]	chi-miR-224-5p	63	-30.58	1	1	2	GO:0005783(endoplasmic reticulum);GO:0005789(endoplasmic reticulum membrane);GO:0005829(cytosol);GO:0005886(plasma membrane);GO:0030433(ubiquitin-dependent ERAD pathway);GO:0031625(ubiquitin protein ligase binding);GO:0032933(SREBP signaling pathway);GO:0032991(protein-containing complex);GO:0045121(membrane raft);GO:0045541(negative regulation of cholesterol biosynthetic process);GO:0045717(nega…
ENSOART00000000753	oar	ENSOARG00000000701	ERLIN2	ER lipid raft associated 2 [Source:NCBI gene;Acc:101110479]	chi-miR-324-5p_R-2	93	-14.45	1	1	2	GO:0005783(endoplasmic reticulum);GO:0005789(endoplasmic reticulum membrane);GO:0005829(cytosol);GO:0005886(plasma membrane);GO:0030433(ubiquitin-dependent ERAD pathway);GO:0031625(ubiquitin protein ligase binding);GO:0032933(SREBP signaling pathway);GO:0032991(protein-containing complex);GO:0045121(membrane raft);GO:0045541(negative regulation of cholesterol biosynthetic process);GO:0045717(nega…
ENSOART00000000753	oar	ENSOARG00000000701	ERLIN2	ER lipid raft associated 2 [Source:NCBI gene;Acc:101110479]	chi-miR-483_L+1R-3	73	-16.09	1	1	2	GO:0005783(endoplasmic reticulum);GO:0005789(endoplasmic reticulum membrane);GO:0005829(cytosol);GO:0005886(plasma membrane);GO:0030433(ubiquitin-dependent ERAD pathway);GO:0031625(ubiquitin protein ligase binding);GO:0032933(SREBP signaling pathway);GO:0032991(protein-containing complex);GO:0045121(membrane raft);GO:0045541(negative regulation of cholesterol biosynthetic process);GO:0045717(nega…
ENSOART00000000753	oar	ENSOARG00000000701	ERLIN2	ER lipid raft associated 2 [Source:NCBI gene;Acc:101110479]	oan-miR-1386_1ss18AT	91	-15.58	1	1	2	GO:0005783(endoplasmic reticulum);GO:0005789(endoplasmic reticulum membrane);GO:0005829(cytosol);GO:0005886(plasma membrane);GO:0030433(ubiquitin-dependent ERAD pathway);GO:0031625(ubiquitin protein ligase binding);GO:0032933(SREBP signaling pathway);GO:0032991(protein-containing complex);GO:0045121(membrane raft);GO:0045541(negative regulation of cholesterol biosynthetic process);GO:0045717(nega…
ENSOART00000000753	oar	ENSOARG00000000701	ERLIN2	ER lipid raft associated 2 [Source:NCBI gene;Acc:101110479]	oar-miR-377-3p	59	-36.01	1	1	2	GO:0005783(endoplasmic reticulum);GO:0005789(endoplasmic reticulum membrane);GO:0005829(cytosol);GO:0005886(plasma membrane);GO:0030433(ubiquitin-dependent ERAD pathway);GO:0031625(ubiquitin protein ligase binding);GO:0032933(SREBP signaling pathway);GO:0032991(protein-containing complex);GO:0045121(membrane raft);GO:0045541(negative regulation of cholesterol biosynthetic process);GO:0045717(nega…
ENSOART00000000753	oar	ENSOARG00000000701	ERLIN2	ER lipid raft associated 2 [Source:NCBI gene;Acc:101110479]	oar-miR-3958-3p	83	-11.23	1	1	2	GO:0005783(endoplasmic reticulum);GO:0005789(endoplasmic reticulum membrane);GO:0005829(cytosol);GO:0005886(plasma membrane);GO:0030433(ubiquitin-dependent ERAD pathway);GO:0031625(ubiquitin protein ligase binding);GO:0032933(SREBP signaling pathway);GO:0032991(protein-containing complex);GO:0045121(membrane raft);GO:0045541(negative regulation of cholesterol biosynthetic process);GO:0045717(nega…
ENSOART00000000753	oar	ENSOARG00000000701	ERLIN2	ER lipid raft associated 2 [Source:NCBI gene;Acc:101110479]	oar-miR-412-5p_R+2	84	-14.64	1	1	2	GO:0005783(endoplasmic reticulum);GO:0005789(endoplasmic reticulum membrane);GO:0005829(cytosol);GO:0005886(plasma membrane);GO:0030433(ubiquitin-dependent ERAD pathway);GO:0031625(ubiquitin protein ligase binding);GO:0032933(SREBP signaling pathway);GO:0032991(protein-containing complex);GO:0045121(membrane raft);GO:0045541(negative regulation of cholesterol biosynthetic process);GO:0045717(nega…
ENSOART00000000772	oar	ENSOARG00000000718	TGDS	TDP-glucose 4,6-dehydratase [Source:NCBI gene;Acc:101107366]	oar-miR-323a-3p_L+1	77	-11.18	1	1	2
ENSOART00000000784	oar	ENSOARG00000000733	IL1RAPL2	interleukin 1 receptor accessory protein like 2 [Source:HGNC Symbol;Acc:HGNC:5997]	chi-miR-483_L+1R-3	99	-13.82	1	1	2	GO:0005515(protein binding);GO:0007165(signal transduction);GO:0016020(membrane);GO:0016021(integral component of membrane);GO:0098978(glutamatergic synapse);GO:1905606(regulation of presynapse assembly)
ENSOART00000000784	oar	ENSOARG00000000733	IL1RAPL2	interleukin 1 receptor accessory protein like 2 [Source:HGNC Symbol;Acc:HGNC:5997]	oar-miR-1197-3p	89	-20.15	1	1	2	GO:0005515(protein binding);GO:0007165(signal transduction);GO:0016020(membrane);GO:0016021(integral component of membrane);GO:0098978(glutamatergic synapse);GO:1905606(regulation of presynapse assembly)
ENSOART00000000784	oar	ENSOARG00000000733	IL1RAPL2	interleukin 1 receptor accessory protein like 2 [Source:HGNC Symbol;Acc:HGNC:5997]	oar-miR-382-5p	53	-37.55	1	1	2	GO:0005515(protein binding);GO:0007165(signal transduction);GO:0016020(membrane);GO:0016021(integral component of membrane);GO:0098978(glutamatergic synapse);GO:1905606(regulation of presynapse assembly)
ENSOART00000000789	oar	ENSOARG00000000729	ITIH4	inter-alpha-trypsin inhibitor heavy chain family member 4 [Source:NCBI gene;Acc:101108959]	PC-3p-53184_33	98	-135.81	1	1	2	GO:0004867(serine-type endopeptidase inhibitor activity);GO:0005737(cytoplasm);GO:0005886(plasma membrane);GO:0006953(acute-phase response);GO:0010951(negative regulation of endopeptidase activity);GO:0030212(hyaluronan metabolic process);GO:0034097(response to cytokine)
ENSOART00000000789	oar	ENSOARG00000000729	ITIH4	inter-alpha-trypsin inhibitor heavy chain family member 4 [Source:NCBI gene;Acc:101108959]	bta-miR-378_R+1	53	-19.96	1	1	2	GO:0004867(serine-type endopeptidase inhibitor activity);GO:0005737(cytoplasm);GO:0005886(plasma membrane);GO:0006953(acute-phase response);GO:0010951(negative regulation of endopeptidase activity);GO:0030212(hyaluronan metabolic process);GO:0034097(response to cytokine)
ENSOART00000000789	oar	ENSOARG00000000729	ITIH4	inter-alpha-trypsin inhibitor heavy chain family member 4 [Source:NCBI gene;Acc:101108959]	bta-miR-378_R+1_1ss22CA	53	-19.49	1	1	2	GO:0004867(serine-type endopeptidase inhibitor activity);GO:0005737(cytoplasm);GO:0005886(plasma membrane);GO:0006953(acute-phase response);GO:0010951(negative regulation of endopeptidase activity);GO:0030212(hyaluronan metabolic process);GO:0034097(response to cytokine)
ENSOART00000000789	oar	ENSOARG00000000729	ITIH4	inter-alpha-trypsin inhibitor heavy chain family member 4 [Source:NCBI gene;Acc:101108959]	chi-miR-483_L+1R-3	90	-15.68	1	1	2	GO:0004867(serine-type endopeptidase inhibitor activity);GO:0005737(cytoplasm);GO:0005886(plasma membrane);GO:0006953(acute-phase response);GO:0010951(negative regulation of endopeptidase activity);GO:0030212(hyaluronan metabolic process);GO:0034097(response to cytokine)
ENSOART00000000789	oar	ENSOARG00000000729	ITIH4	inter-alpha-trypsin inhibitor heavy chain family member 4 [Source:NCBI gene;Acc:101108959]	chi-miR-504_R+1	88	-35.77	1	1	2	GO:0004867(serine-type endopeptidase inhibitor activity);GO:0005737(cytoplasm);GO:0005886(plasma membrane);GO:0006953(acute-phase response);GO:0010951(negative regulation of endopeptidase activity);GO:0030212(hyaluronan metabolic process);GO:0034097(response to cytokine)
ENSOART00000000810	oar	ENSOARG00000000759	KLF17	Kruppel like factor 17 [Source:NCBI gene;Acc:101108444]	PC-3p-53184_33	58	-30.91	1	1	2	GO:0003676(nucleic acid binding)
ENSOART00000000810	oar	ENSOARG00000000759	KLF17	Kruppel like factor 17 [Source:NCBI gene;Acc:101108444]	chi-let-7f-3p_1ss22CT	57	-26.89	1	1	2	GO:0003676(nucleic acid binding)
ENSOART00000000810	oar	ENSOARG00000000759	KLF17	Kruppel like factor 17 [Source:NCBI gene;Acc:101108444]	chi-miR-361-5p	57	-34.68	1	1	2	GO:0003676(nucleic acid binding)
ENSOART00000000810	oar	ENSOARG00000000759	KLF17	Kruppel like factor 17 [Source:NCBI gene;Acc:101108444]	oar-miR-370-5p	74	-35.9	1	1	2	GO:0003676(nucleic acid binding)
ENSOART00000000810	oar	ENSOARG00000000759	KLF17	Kruppel like factor 17 [Source:NCBI gene;Acc:101108444]	oar-miR-3958-3p	95	-25.8	1	1	2	GO:0003676(nucleic acid binding)
ENSOART00000000810	oar	ENSOARG00000000759	KLF17	Kruppel like factor 17 [Source:NCBI gene;Acc:101108444]	oar-miR-433-3p	77	-17.49	1	1	2	GO:0003676(nucleic acid binding)
ENSOART00000000816	oar	ENSOARG00000000761	ZNF410	zinc finger protein 410 [Source:NCBI gene;Acc:101105254]	PC-3p-53184_33	91	-27.83	1	1	2	GO:0003676(nucleic acid binding)
ENSOART00000000816	oar	ENSOARG00000000761	ZNF410	zinc finger protein 410 [Source:NCBI gene;Acc:101105254]	bta-miR-503-3p_1ss14TC	78	-17.64	1	1	2	GO:0003676(nucleic acid binding)
ENSOART00000000816	oar	ENSOARG00000000761	ZNF410	zinc finger protein 410 [Source:NCBI gene;Acc:101105254]	cgr-miR-1260_L+1_1	50	-19.41	1	1	2	GO:0003676(nucleic acid binding)
ENSOART00000000816	oar	ENSOARG00000000761	ZNF410	zinc finger protein 410 [Source:NCBI gene;Acc:101105254]	hsa-miR-1260a_L+1_1ss10TG	50	-19.41	1	1	2	GO:0003676(nucleic acid binding)
ENSOART00000000816	oar	ENSOARG00000000761	ZNF410	zinc finger protein 410 [Source:NCBI gene;Acc:101105254]	mmu-miR-3968_L-2_1ss14AT	74	-18.88	1	1	2	GO:0003676(nucleic acid binding)
ENSOART00000000816	oar	ENSOARG00000000761	ZNF410	zinc finger protein 410 [Source:NCBI gene;Acc:101105254]	oar-miR-433-3p	87	-11.35	1	1	2	GO:0003676(nucleic acid binding)
ENSOART00000000845	oar	ENSOARG00000000791	HEBP2	heme binding protein 2 [Source:NCBI gene;Acc:101114199]	bta-miR-17-3p_R+3	93	-18.88	1	1	2	GO:0005737(cytoplasm);GO:0005739(mitochondrion);GO:0010917(negative regulation of mitochondrial membrane potential);GO:0010940(positive regulation of necrotic cell death);GO:0035794(positive regulation of mitochondrial membrane permeability)
ENSOART00000000845	oar	ENSOARG00000000791	HEBP2	heme binding protein 2 [Source:NCBI gene;Acc:101114199]	bta-miR-378_R+1	52	-74.66	1	1	2	GO:0005737(cytoplasm);GO:0005739(mitochondrion);GO:0010917(negative regulation of mitochondrial membrane potential);GO:0010940(positive regulation of necrotic cell death);GO:0035794(positive regulation of mitochondrial membrane permeability)
ENSOART00000000845	oar	ENSOARG00000000791	HEBP2	heme binding protein 2 [Source:NCBI gene;Acc:101114199]	bta-miR-378_R+1_1ss22CA	51	-72.64	1	1	2	GO:0005737(cytoplasm);GO:0005739(mitochondrion);GO:0010917(negative regulation of mitochondrial membrane potential);GO:0010940(positive regulation of necrotic cell death);GO:0035794(positive regulation of mitochondrial membrane permeability)
ENSOART00000000845	oar	ENSOARG00000000791	HEBP2	heme binding protein 2 [Source:NCBI gene;Acc:101114199]	chi-miR-532-5p	78	-31.95	1	1	2	GO:0005737(cytoplasm);GO:0005739(mitochondrion);GO:0010917(negative regulation of mitochondrial membrane potential);GO:0010940(positive regulation of necrotic cell death);GO:0035794(positive regulation of mitochondrial membrane permeability)
ENSOART00000000845	oar	ENSOARG00000000791	HEBP2	heme binding protein 2 [Source:NCBI gene;Acc:101114199]	mml-miR-486-5p_R+2	74	-20.79	1	1	2	GO:0005737(cytoplasm);GO:0005739(mitochondrion);GO:0010917(negative regulation of mitochondrial membrane potential);GO:0010940(positive regulation of necrotic cell death);GO:0035794(positive regulation of mitochondrial membrane permeability)
ENSOART00000000882	oar	ENSOARG00000000823	ERI3	ERI1 exoribonuclease family member 3 [Source:NCBI gene;Acc:101116000]	oar-miR-433-3p	91	-16.15	1	1	2	GO:0003676(nucleic acid binding)
ENSOART00000000882	oar	ENSOARG00000000823	ERI3	ERI1 exoribonuclease family member 3 [Source:NCBI gene;Acc:101116000]	ssc-mir-4332-p3_1ss17CT_1	72	-24.21	1	1	2	GO:0003676(nucleic acid binding)
ENSOART00000000882	oar	ENSOARG00000000823	ERI3	ERI1 exoribonuclease family member 3 [Source:NCBI gene;Acc:101116000]	ssc-mir-4332-p3_1ss17CT_2	71	-25.99	1	1	2	GO:0003676(nucleic acid binding)
ENSOART00000000882	oar	ENSOARG00000000823	ERI3	ERI1 exoribonuclease family member 3 [Source:NCBI gene;Acc:101116000]	ssc-mir-4332-p5_1ss17CT_2	71	-25.99	1	1	2	GO:0003676(nucleic acid binding)
ENSOART00000000890	oar	ENSOARG00000000831	SERPINA7	serpin family A member 7 [Source:NCBI gene;Acc:443462]	oar-miR-432_1ss23GT	88	-24.16	1	1	2	GO:0005615(extracellular space);GO:0070327(thyroid hormone transport)	ko04918(Thyroid hormone synthesis)
ENSOART00000000901	oar	ENSOARG00000000836	HDAC3	histone deacetylase 3 [Source:NCBI gene;Acc:101107092]	PC-3p-53184_33	74	-86.47	1	1	2	GO:0000118(histone deacetylase complex);GO:0000122(negative regulation of transcription by RNA polymerase II);GO:0001934(positive regulation of protein phosphorylation);GO:0003682(chromatin binding);GO:0003714(transcription corepressor activity);GO:0004407(histone deacetylase activity);GO:0005634(nucleus);GO:0005654(nucleoplasm);GO:0005737(cytoplasm);GO:0005794(Golgi apparatus);GO:0005829(cytosol…	ko04919(Thyroid hormone signaling pathway);ko05034(Alcoholism);ko05203(Viral carcinogenesis)
ENSOART00000000901	oar	ENSOARG00000000836	HDAC3	histone deacetylase 3 [Source:NCBI gene;Acc:101107092]	bta-miR-378_R+1	68	-39.74	1	1	2	GO:0000118(histone deacetylase complex);GO:0000122(negative regulation of transcription by RNA polymerase II);GO:0001934(positive regulation of protein phosphorylation);GO:0003682(chromatin binding);GO:0003714(transcription corepressor activity);GO:0004407(histone deacetylase activity);GO:0005634(nucleus);GO:0005654(nucleoplasm);GO:0005737(cytoplasm);GO:0005794(Golgi apparatus);GO:0005829(cytosol…	ko04919(Thyroid hormone signaling pathway);ko05034(Alcoholism);ko05203(Viral carcinogenesis)
ENSOART00000000901	oar	ENSOARG00000000836	HDAC3	histone deacetylase 3 [Source:NCBI gene;Acc:101107092]	bta-miR-378_R+1_1ss22CA	68	-38.14	1	1	2	GO:0000118(histone deacetylase complex);GO:0000122(negative regulation of transcription by RNA polymerase II);GO:0001934(positive regulation of protein phosphorylation);GO:0003682(chromatin binding);GO:0003714(transcription corepressor activity);GO:0004407(histone deacetylase activity);GO:0005634(nucleus);GO:0005654(nucleoplasm);GO:0005737(cytoplasm);GO:0005794(Golgi apparatus);GO:0005829(cytosol…	ko04919(Thyroid hormone signaling pathway);ko05034(Alcoholism);ko05203(Viral carcinogenesis)
ENSOART00000000901	oar	ENSOARG00000000836	HDAC3	histone deacetylase 3 [Source:NCBI gene;Acc:101107092]	chi-miR-1388-5p_R+1	88	-39.06	1	1	2	GO:0000118(histone deacetylase complex);GO:0000122(negative regulation of transcription by RNA polymerase II);GO:0001934(positive regulation of protein phosphorylation);GO:0003682(chromatin binding);GO:0003714(transcription corepressor activity);GO:0004407(histone deacetylase activity);GO:0005634(nucleus);GO:0005654(nucleoplasm);GO:0005737(cytoplasm);GO:0005794(Golgi apparatus);GO:0005829(cytosol…	ko04919(Thyroid hormone signaling pathway);ko05034(Alcoholism);ko05203(Viral carcinogenesis)
ENSOART00000000901	oar	ENSOARG00000000836	HDAC3	histone deacetylase 3 [Source:NCBI gene;Acc:101107092]	chi-miR-483_L+1R-3	98	-15.78	1	1	2	GO:0000118(histone deacetylase complex);GO:0000122(negative regulation of transcription by RNA polymerase II);GO:0001934(positive regulation of protein phosphorylation);GO:0003682(chromatin binding);GO:0003714(transcription corepressor activity);GO:0004407(histone deacetylase activity);GO:0005634(nucleus);GO:0005654(nucleoplasm);GO:0005737(cytoplasm);GO:0005794(Golgi apparatus);GO:0005829(cytosol…	ko04919(Thyroid hormone signaling pathway);ko05034(Alcoholism);ko05203(Viral carcinogenesis)
ENSOART00000000901	oar	ENSOARG00000000836	HDAC3	histone deacetylase 3 [Source:NCBI gene;Acc:101107092]	chi-miR-504_R+1	87	-44.02	1	1	2	GO:0000118(histone deacetylase complex);GO:0000122(negative regulation of transcription by RNA polymerase II);GO:0001934(positive regulation of protein phosphorylation);GO:0003682(chromatin binding);GO:0003714(transcription corepressor activity);GO:0004407(histone deacetylase activity);GO:0005634(nucleus);GO:0005654(nucleoplasm);GO:0005737(cytoplasm);GO:0005794(Golgi apparatus);GO:0005829(cytosol…	ko04919(Thyroid hormone signaling pathway);ko05034(Alcoholism);ko05203(Viral carcinogenesis)
ENSOART00000000901	oar	ENSOARG00000000836	HDAC3	histone deacetylase 3 [Source:NCBI gene;Acc:101107092]	oan-miR-1386_1ss18AT	52	-13.65	1	1	2	GO:0000118(histone deacetylase complex);GO:0000122(negative regulation of transcription by RNA polymerase II);GO:0001934(positive regulation of protein phosphorylation);GO:0003682(chromatin binding);GO:0003714(transcription corepressor activity);GO:0004407(histone deacetylase activity);GO:0005634(nucleus);GO:0005654(nucleoplasm);GO:0005737(cytoplasm);GO:0005794(Golgi apparatus);GO:0005829(cytosol…	ko04919(Thyroid hormone signaling pathway);ko05034(Alcoholism);ko05203(Viral carcinogenesis)
ENSOART00000000901	oar	ENSOARG00000000836	HDAC3	histone deacetylase 3 [Source:NCBI gene;Acc:101107092]	oar-miR-1197-3p	85	-19.79	1	1	2	GO:0000118(histone deacetylase complex);GO:0000122(negative regulation of transcription by RNA polymerase II);GO:0001934(positive regulation of protein phosphorylation);GO:0003682(chromatin binding);GO:0003714(transcription corepressor activity);GO:0004407(histone deacetylase activity);GO:0005634(nucleus);GO:0005654(nucleoplasm);GO:0005737(cytoplasm);GO:0005794(Golgi apparatus);GO:0005829(cytosol…	ko04919(Thyroid hormone signaling pathway);ko05034(Alcoholism);ko05203(Viral carcinogenesis)
ENSOART00000000901	oar	ENSOARG00000000836	HDAC3	histone deacetylase 3 [Source:NCBI gene;Acc:101107092]	oar-miR-412-5p_R+2	58	-20.54	1	1	2	GO:0000118(histone deacetylase complex);GO:0000122(negative regulation of transcription by RNA polymerase II);GO:0001934(positive regulation of protein phosphorylation);GO:0003682(chromatin binding);GO:0003714(transcription corepressor activity);GO:0004407(histone deacetylase activity);GO:0005634(nucleus);GO:0005654(nucleoplasm);GO:0005737(cytoplasm);GO:0005794(Golgi apparatus);GO:0005829(cytosol…	ko04919(Thyroid hormone signaling pathway);ko05034(Alcoholism);ko05203(Viral carcinogenesis)
ENSOART00000000936	oar	ENSOARG00000000873	PRKCG	protein kinase C gamma [Source:NCBI gene;Acc:101116423]	PC-3p-53184_33	74	-102.81	1	1	2	GO:0000166(nucleotide binding);GO:0004672(protein kinase activity);GO:0004674(protein serine/threonine kinase activity);GO:0004697(protein kinase C activity);GO:0004712(protein serine/threonine/tyrosine kinase activity);GO:0005524(ATP binding);GO:0006468(protein phosphorylation);GO:0008270(zinc ion binding);GO:0016301(kinase activity);GO:0016310(phosphorylation);GO:0016740(transferase activity);G…	ko01521(EGFR tyrosine kinase inhibitor resistance);ko04010(MAPK signaling pathway);ko04012(ErbB signaling pathway);ko04014(Ras signaling pathway);ko04015(Rap1 signaling pathway);ko04020(Calcium signaling pathway);ko04066(HIF-1 signaling pathway);ko04070(Phosphatidylinositol signaling system);ko04071(Sphingolipid signaling pathway);ko04150(mTOR signaling pathway);ko04270(Vascular smooth muscle con…
ENSOART00000000936	oar	ENSOARG00000000873	PRKCG	protein kinase C gamma [Source:NCBI gene;Acc:101116423]	chi-miR-151-3p	71	-18.18	1	1	2	GO:0000166(nucleotide binding);GO:0004672(protein kinase activity);GO:0004674(protein serine/threonine kinase activity);GO:0004697(protein kinase C activity);GO:0004712(protein serine/threonine/tyrosine kinase activity);GO:0005524(ATP binding);GO:0006468(protein phosphorylation);GO:0008270(zinc ion binding);GO:0016301(kinase activity);GO:0016310(phosphorylation);GO:0016740(transferase activity);G…	ko01521(EGFR tyrosine kinase inhibitor resistance);ko04010(MAPK signaling pathway);ko04012(ErbB signaling pathway);ko04014(Ras signaling pathway);ko04015(Rap1 signaling pathway);ko04020(Calcium signaling pathway);ko04066(HIF-1 signaling pathway);ko04070(Phosphatidylinositol signaling system);ko04071(Sphingolipid signaling pathway);ko04150(mTOR signaling pathway);ko04270(Vascular smooth muscle con…
ENSOART00000000936	oar	ENSOARG00000000873	PRKCG	protein kinase C gamma [Source:NCBI gene;Acc:101116423]	chi-miR-324-5p_R-2	76	-31.87	1	1	2	GO:0000166(nucleotide binding);GO:0004672(protein kinase activity);GO:0004674(protein serine/threonine kinase activity);GO:0004697(protein kinase C activity);GO:0004712(protein serine/threonine/tyrosine kinase activity);GO:0005524(ATP binding);GO:0006468(protein phosphorylation);GO:0008270(zinc ion binding);GO:0016301(kinase activity);GO:0016310(phosphorylation);GO:0016740(transferase activity);G…	ko01521(EGFR tyrosine kinase inhibitor resistance);ko04010(MAPK signaling pathway);ko04012(ErbB signaling pathway);ko04014(Ras signaling pathway);ko04015(Rap1 signaling pathway);ko04020(Calcium signaling pathway);ko04066(HIF-1 signaling pathway);ko04070(Phosphatidylinositol signaling system);ko04071(Sphingolipid signaling pathway);ko04150(mTOR signaling pathway);ko04270(Vascular smooth muscle con…
ENSOART00000000936	oar	ENSOARG00000000873	PRKCG	protein kinase C gamma [Source:NCBI gene;Acc:101116423]	chi-miR-424-5p	68	-14.89	1	1	2	GO:0000166(nucleotide binding);GO:0004672(protein kinase activity);GO:0004674(protein serine/threonine kinase activity);GO:0004697(protein kinase C activity);GO:0004712(protein serine/threonine/tyrosine kinase activity);GO:0005524(ATP binding);GO:0006468(protein phosphorylation);GO:0008270(zinc ion binding);GO:0016301(kinase activity);GO:0016310(phosphorylation);GO:0016740(transferase activity);G…	ko01521(EGFR tyrosine kinase inhibitor resistance);ko04010(MAPK signaling pathway);ko04012(ErbB signaling pathway);ko04014(Ras signaling pathway);ko04015(Rap1 signaling pathway);ko04020(Calcium signaling pathway);ko04066(HIF-1 signaling pathway);ko04070(Phosphatidylinositol signaling system);ko04071(Sphingolipid signaling pathway);ko04150(mTOR signaling pathway);ko04270(Vascular smooth muscle con…
ENSOART00000000936	oar	ENSOARG00000000873	PRKCG	protein kinase C gamma [Source:NCBI gene;Acc:101116423]	oar-miR-370-5p	59	-14.71	1	1	2	GO:0000166(nucleotide binding);GO:0004672(protein kinase activity);GO:0004674(protein serine/threonine kinase activity);GO:0004697(protein kinase C activity);GO:0004712(protein serine/threonine/tyrosine kinase activity);GO:0005524(ATP binding);GO:0006468(protein phosphorylation);GO:0008270(zinc ion binding);GO:0016301(kinase activity);GO:0016310(phosphorylation);GO:0016740(transferase activity);G…	ko01521(EGFR tyrosine kinase inhibitor resistance);ko04010(MAPK signaling pathway);ko04012(ErbB signaling pathway);ko04014(Ras signaling pathway);ko04015(Rap1 signaling pathway);ko04020(Calcium signaling pathway);ko04066(HIF-1 signaling pathway);ko04070(Phosphatidylinositol signaling system);ko04071(Sphingolipid signaling pathway);ko04150(mTOR signaling pathway);ko04270(Vascular smooth muscle con…
ENSOART00000000950	oar	ENSOARG00000000888	XAF1	XIAP associated factor 1 [Source:NCBI gene;Acc:101103655]	PC-3p-53184_33	96	-24.72	1	1	2	GO:0005515(protein binding);GO:0005634(nucleus);GO:0005739(mitochondrion);GO:0006915(apoptotic process);GO:0008270(zinc ion binding);GO:0035456(response to interferon-beta);GO:0046872(metal ion binding)
ENSOART00000000950	oar	ENSOARG00000000888	XAF1	XIAP associated factor 1 [Source:NCBI gene;Acc:101103655]	bta-miR-17-3p_R+3	96	-13.99	1	1	2	GO:0005515(protein binding);GO:0005634(nucleus);GO:0005739(mitochondrion);GO:0006915(apoptotic process);GO:0008270(zinc ion binding);GO:0035456(response to interferon-beta);GO:0046872(metal ion binding)
ENSOART00000000950	oar	ENSOARG00000000888	XAF1	XIAP associated factor 1 [Source:NCBI gene;Acc:101103655]	oar-miR-370-5p	93	-27.58	1	1	2	GO:0005515(protein binding);GO:0005634(nucleus);GO:0005739(mitochondrion);GO:0006915(apoptotic process);GO:0008270(zinc ion binding);GO:0035456(response to interferon-beta);GO:0046872(metal ion binding)
ENSOART00000000963	oar	ENSOARG00000000897	CUEDC2	CUE domain containing 2 [Source:NCBI gene;Acc:101107917]	bta-miR-378_R+1	59	-47.14	1	1	2	GO:0005515(protein binding);GO:0005654(nucleoplasm);GO:0005829(cytosol);GO:0010936(negative regulation of macrophage cytokine production);GO:0031965(nuclear membrane);GO:1900016(negative regulation of cytokine production involved in inflammatory response)
ENSOART00000000963	oar	ENSOARG00000000897	CUEDC2	CUE domain containing 2 [Source:NCBI gene;Acc:101107917]	bta-miR-378_R+1_1ss22CA	59	-45.86	1	1	2	GO:0005515(protein binding);GO:0005654(nucleoplasm);GO:0005829(cytosol);GO:0010936(negative regulation of macrophage cytokine production);GO:0031965(nuclear membrane);GO:1900016(negative regulation of cytokine production involved in inflammatory response)
ENSOART00000000963	oar	ENSOARG00000000897	CUEDC2	CUE domain containing 2 [Source:NCBI gene;Acc:101107917]	chi-miR-1249	76	-43.97	1	1	2	GO:0005515(protein binding);GO:0005654(nucleoplasm);GO:0005829(cytosol);GO:0010936(negative regulation of macrophage cytokine production);GO:0031965(nuclear membrane);GO:1900016(negative regulation of cytokine production involved in inflammatory response)
ENSOART00000000963	oar	ENSOARG00000000897	CUEDC2	CUE domain containing 2 [Source:NCBI gene;Acc:101107917]	chi-miR-125a-3p	66	-66.69	1	1	2	GO:0005515(protein binding);GO:0005654(nucleoplasm);GO:0005829(cytosol);GO:0010936(negative regulation of macrophage cytokine production);GO:0031965(nuclear membrane);GO:1900016(negative regulation of cytokine production involved in inflammatory response)
ENSOART00000000963	oar	ENSOARG00000000897	CUEDC2	CUE domain containing 2 [Source:NCBI gene;Acc:101107917]	chi-miR-324-5p_R-2	96	-22.62	1	1	2	GO:0005515(protein binding);GO:0005654(nucleoplasm);GO:0005829(cytosol);GO:0010936(negative regulation of macrophage cytokine production);GO:0031965(nuclear membrane);GO:1900016(negative regulation of cytokine production involved in inflammatory response)
ENSOART00000001016	oar	ENSOARG00000000940	ALDH6A1	aldehyde dehydrogenase 6 family member A1 [Source:NCBI gene;Acc:101106176]	bta-miR-193a-5p	79	-22.96	1	1	2	GO:0004491(methylmalonate-semialdehyde dehydrogenase (acylating) activity);GO:0005654(nucleoplasm);GO:0005739(mitochondrion);GO:0006210(thymine catabolic process);GO:0006574(valine catabolic process);GO:0016491(oxidoreductase activity);GO:0016620(oxidoreductase activity, acting on the aldehyde or oxo group of donors, NAD or NADP as acceptor);GO:0050873(brown fat cell differentiation);GO:0055114(o…	ko00280(Valine, leucine and isoleucine degradation);ko00410(beta-Alanine metabolism);ko00562(Inositol phosphate metabolism);ko00640(Propanoate metabolism)
ENSOART00000001016	oar	ENSOARG00000000940	ALDH6A1	aldehyde dehydrogenase 6 family member A1 [Source:NCBI gene;Acc:101106176]	chi-miR-1388-5p_R+1	71	-16.74	1	1	2	GO:0004491(methylmalonate-semialdehyde dehydrogenase (acylating) activity);GO:0005654(nucleoplasm);GO:0005739(mitochondrion);GO:0006210(thymine catabolic process);GO:0006574(valine catabolic process);GO:0016491(oxidoreductase activity);GO:0016620(oxidoreductase activity, acting on the aldehyde or oxo group of donors, NAD or NADP as acceptor);GO:0050873(brown fat cell differentiation);GO:0055114(o…	ko00280(Valine, leucine and isoleucine degradation);ko00410(beta-Alanine metabolism);ko00562(Inositol phosphate metabolism);ko00640(Propanoate metabolism)
ENSOART00000001016	oar	ENSOARG00000000940	ALDH6A1	aldehyde dehydrogenase 6 family member A1 [Source:NCBI gene;Acc:101106176]	chi-miR-20b	94	-21.42	1	1	2	GO:0004491(methylmalonate-semialdehyde dehydrogenase (acylating) activity);GO:0005654(nucleoplasm);GO:0005739(mitochondrion);GO:0006210(thymine catabolic process);GO:0006574(valine catabolic process);GO:0016491(oxidoreductase activity);GO:0016620(oxidoreductase activity, acting on the aldehyde or oxo group of donors, NAD or NADP as acceptor);GO:0050873(brown fat cell differentiation);GO:0055114(o…	ko00280(Valine, leucine and isoleucine degradation);ko00410(beta-Alanine metabolism);ko00562(Inositol phosphate metabolism);ko00640(Propanoate metabolism)
ENSOART00000001016	oar	ENSOARG00000000940	ALDH6A1	aldehyde dehydrogenase 6 family member A1 [Source:NCBI gene;Acc:101106176]	chi-miR-424-5p	74	-14.46	1	1	2	GO:0004491(methylmalonate-semialdehyde dehydrogenase (acylating) activity);GO:0005654(nucleoplasm);GO:0005739(mitochondrion);GO:0006210(thymine catabolic process);GO:0006574(valine catabolic process);GO:0016491(oxidoreductase activity);GO:0016620(oxidoreductase activity, acting on the aldehyde or oxo group of donors, NAD or NADP as acceptor);GO:0050873(brown fat cell differentiation);GO:0055114(o…	ko00280(Valine, leucine and isoleucine degradation);ko00410(beta-Alanine metabolism);ko00562(Inositol phosphate metabolism);ko00640(Propanoate metabolism)
ENSOART00000001016	oar	ENSOARG00000000940	ALDH6A1	aldehyde dehydrogenase 6 family member A1 [Source:NCBI gene;Acc:101106176]	oar-miR-432_1ss23GT	90	-19.12	1	1	2	GO:0004491(methylmalonate-semialdehyde dehydrogenase (acylating) activity);GO:0005654(nucleoplasm);GO:0005739(mitochondrion);GO:0006210(thymine catabolic process);GO:0006574(valine catabolic process);GO:0016491(oxidoreductase activity);GO:0016620(oxidoreductase activity, acting on the aldehyde or oxo group of donors, NAD or NADP as acceptor);GO:0050873(brown fat cell differentiation);GO:0055114(o…	ko00280(Valine, leucine and isoleucine degradation);ko00410(beta-Alanine metabolism);ko00562(Inositol phosphate metabolism);ko00640(Propanoate metabolism)
ENSOART00000001019	oar	ENSOARG00000000953	ENSOARG00000000953	NA	oar-miR-412-5p_R+2	56	-16.67	1	1	2	GO:0005515(protein binding)
ENSOART00000001023	oar	ENSOARG00000000954	ENSOARG00000000954	NA	cgr-miR-1260_L+1_1	75	-17.89	1	1	2	GO:0016020(membrane);GO:0016021(integral component of membrane);GO:0055085(transmembrane transport)
ENSOART00000001023	oar	ENSOARG00000000954	ENSOARG00000000954	NA	chi-miR-130b-3p_R-2	96	-11.12	1	1	2	GO:0016020(membrane);GO:0016021(integral component of membrane);GO:0055085(transmembrane transport)
ENSOART00000001023	oar	ENSOARG00000000954	ENSOARG00000000954	NA	chi-miR-224-5p	93	-14.51	1	1	2	GO:0016020(membrane);GO:0016021(integral component of membrane);GO:0055085(transmembrane transport)
ENSOART00000001023	oar	ENSOARG00000000954	ENSOARG00000000954	NA	chi-miR-504_R+1	78	-24.36	1	1	2	GO:0016020(membrane);GO:0016021(integral component of membrane);GO:0055085(transmembrane transport)
ENSOART00000001023	oar	ENSOARG00000000954	ENSOARG00000000954	NA	hsa-miR-1260a_L+1_1ss10TG	75	-17.89	1	1	2	GO:0016020(membrane);GO:0016021(integral component of membrane);GO:0055085(transmembrane transport)
ENSOART00000001023	oar	ENSOARG00000000954	ENSOARG00000000954	NA	mmu-miR-3968_L-2_1ss14AT	75	-13.02	1	1	2	GO:0016020(membrane);GO:0016021(integral component of membrane);GO:0055085(transmembrane transport)
ENSOART00000001023	oar	ENSOARG00000000954	ENSOARG00000000954	NA	oar-miR-377-3p	59	-13.23	1	1	2	GO:0016020(membrane);GO:0016021(integral component of membrane);GO:0055085(transmembrane transport)
ENSOART00000001023	oar	ENSOARG00000000954	ENSOARG00000000954	NA	oar-miR-412-5p_R+2	96	-11.06	1	1	2	GO:0016020(membrane);GO:0016021(integral component of membrane);GO:0055085(transmembrane transport)
ENSOART00000001024	oar	ENSOARG00000000952	SEC23B	Sec23 homolog B, coat complex II component [Source:NCBI gene;Acc:101122615]	PC-5p-45000_53	63	-18.48	1	1	2	GO:0000139(Golgi membrane);GO:0005737(cytoplasm);GO:0005783(endoplasmic reticulum);GO:0005789(endoplasmic reticulum membrane);GO:0005829(cytosol);GO:0006886(intracellular protein transport);GO:0006888(endoplasmic reticulum to Golgi vesicle-mediated transport);GO:0008270(zinc ion binding);GO:0012505(endomembrane system);GO:0012507(ER to Golgi transport vesicle membrane);GO:0015031(protein transpor…	ko04141(Protein processing in endoplasmic reticulum)
ENSOART00000001024	oar	ENSOARG00000000952	SEC23B	Sec23 homolog B, coat complex II component [Source:NCBI gene;Acc:101122615]	bta-miR-17-3p_R+3	81	-44.25	1	1	2	GO:0000139(Golgi membrane);GO:0005737(cytoplasm);GO:0005783(endoplasmic reticulum);GO:0005789(endoplasmic reticulum membrane);GO:0005829(cytosol);GO:0006886(intracellular protein transport);GO:0006888(endoplasmic reticulum to Golgi vesicle-mediated transport);GO:0008270(zinc ion binding);GO:0012505(endomembrane system);GO:0012507(ER to Golgi transport vesicle membrane);GO:0015031(protein transpor…	ko04141(Protein processing in endoplasmic reticulum)
ENSOART00000001024	oar	ENSOARG00000000952	SEC23B	Sec23 homolog B, coat complex II component [Source:NCBI gene;Acc:101122615]	bta-miR-193a-5p	79	-19.67	1	1	2	GO:0000139(Golgi membrane);GO:0005737(cytoplasm);GO:0005783(endoplasmic reticulum);GO:0005789(endoplasmic reticulum membrane);GO:0005829(cytosol);GO:0006886(intracellular protein transport);GO:0006888(endoplasmic reticulum to Golgi vesicle-mediated transport);GO:0008270(zinc ion binding);GO:0012505(endomembrane system);GO:0012507(ER to Golgi transport vesicle membrane);GO:0015031(protein transpor…	ko04141(Protein processing in endoplasmic reticulum)
ENSOART00000001024	oar	ENSOARG00000000952	SEC23B	Sec23 homolog B, coat complex II component [Source:NCBI gene;Acc:101122615]	bta-miR-378_R+1	50	-61.96	1	1	2	GO:0000139(Golgi membrane);GO:0005737(cytoplasm);GO:0005783(endoplasmic reticulum);GO:0005789(endoplasmic reticulum membrane);GO:0005829(cytosol);GO:0006886(intracellular protein transport);GO:0006888(endoplasmic reticulum to Golgi vesicle-mediated transport);GO:0008270(zinc ion binding);GO:0012505(endomembrane system);GO:0012507(ER to Golgi transport vesicle membrane);GO:0015031(protein transpor…	ko04141(Protein processing in endoplasmic reticulum)
ENSOART00000001024	oar	ENSOARG00000000952	SEC23B	Sec23 homolog B, coat complex II component [Source:NCBI gene;Acc:101122615]	bta-miR-378_R+1_1ss22CA	50	-59.96	1	1	2	GO:0000139(Golgi membrane);GO:0005737(cytoplasm);GO:0005783(endoplasmic reticulum);GO:0005789(endoplasmic reticulum membrane);GO:0005829(cytosol);GO:0006886(intracellular protein transport);GO:0006888(endoplasmic reticulum to Golgi vesicle-mediated transport);GO:0008270(zinc ion binding);GO:0012505(endomembrane system);GO:0012507(ER to Golgi transport vesicle membrane);GO:0015031(protein transpor…	ko04141(Protein processing in endoplasmic reticulum)
ENSOART00000001024	oar	ENSOARG00000000952	SEC23B	Sec23 homolog B, coat complex II component [Source:NCBI gene;Acc:101122615]	chi-miR-125a-3p	82	-24.45	1	1	2	GO:0000139(Golgi membrane);GO:0005737(cytoplasm);GO:0005783(endoplasmic reticulum);GO:0005789(endoplasmic reticulum membrane);GO:0005829(cytosol);GO:0006886(intracellular protein transport);GO:0006888(endoplasmic reticulum to Golgi vesicle-mediated transport);GO:0008270(zinc ion binding);GO:0012505(endomembrane system);GO:0012507(ER to Golgi transport vesicle membrane);GO:0015031(protein transpor…	ko04141(Protein processing in endoplasmic reticulum)
ENSOART00000001024	oar	ENSOARG00000000952	SEC23B	Sec23 homolog B, coat complex II component [Source:NCBI gene;Acc:101122615]	chi-miR-1388-5p_R+1	72	-19	1	1	2	GO:0000139(Golgi membrane);GO:0005737(cytoplasm);GO:0005783(endoplasmic reticulum);GO:0005789(endoplasmic reticulum membrane);GO:0005829(cytosol);GO:0006886(intracellular protein transport);GO:0006888(endoplasmic reticulum to Golgi vesicle-mediated transport);GO:0008270(zinc ion binding);GO:0012505(endomembrane system);GO:0012507(ER to Golgi transport vesicle membrane);GO:0015031(protein transpor…	ko04141(Protein processing in endoplasmic reticulum)
ENSOART00000001024	oar	ENSOARG00000000952	SEC23B	Sec23 homolog B, coat complex II component [Source:NCBI gene;Acc:101122615]	chi-miR-532-5p	51	-18.25	1	1	2	GO:0000139(Golgi membrane);GO:0005737(cytoplasm);GO:0005783(endoplasmic reticulum);GO:0005789(endoplasmic reticulum membrane);GO:0005829(cytosol);GO:0006886(intracellular protein transport);GO:0006888(endoplasmic reticulum to Golgi vesicle-mediated transport);GO:0008270(zinc ion binding);GO:0012505(endomembrane system);GO:0012507(ER to Golgi transport vesicle membrane);GO:0015031(protein transpor…	ko04141(Protein processing in endoplasmic reticulum)
ENSOART00000001024	oar	ENSOARG00000000952	SEC23B	Sec23 homolog B, coat complex II component [Source:NCBI gene;Acc:101122615]	mml-miR-486-5p_R+2	95	-42.04	1	1	2	GO:0000139(Golgi membrane);GO:0005737(cytoplasm);GO:0005783(endoplasmic reticulum);GO:0005789(endoplasmic reticulum membrane);GO:0005829(cytosol);GO:0006886(intracellular protein transport);GO:0006888(endoplasmic reticulum to Golgi vesicle-mediated transport);GO:0008270(zinc ion binding);GO:0012505(endomembrane system);GO:0012507(ER to Golgi transport vesicle membrane);GO:0015031(protein transpor…	ko04141(Protein processing in endoplasmic reticulum)
ENSOART00000001024	oar	ENSOARG00000000952	SEC23B	Sec23 homolog B, coat complex II component [Source:NCBI gene;Acc:101122615]	oar-miR-323a-3p_L+1	76	-11.79	1	1	2	GO:0000139(Golgi membrane);GO:0005737(cytoplasm);GO:0005783(endoplasmic reticulum);GO:0005789(endoplasmic reticulum membrane);GO:0005829(cytosol);GO:0006886(intracellular protein transport);GO:0006888(endoplasmic reticulum to Golgi vesicle-mediated transport);GO:0008270(zinc ion binding);GO:0012505(endomembrane system);GO:0012507(ER to Golgi transport vesicle membrane);GO:0015031(protein transpor…	ko04141(Protein processing in endoplasmic reticulum)
ENSOART00000001056	oar	ENSOARG00000000986	BRF2	BRF2, RNA polymerase III transcription initiation factor subunit [Source:NCBI gene;Acc:101110733]	chi-miR-20b	58	-13.21	1	1	2	GO:0000126(transcription factor TFIIIB complex);GO:0001032(RNA polymerase III type 3 promoter DNA binding);GO:0006355(regulation of transcription, DNA-templated);GO:0006359(regulation of transcription by RNA polymerase III);GO:0034599(cellular response to oxidative stress);GO:0046872(metal ion binding);GO:0070897(transcription preinitiation complex assembly)
ENSOART00000001056	oar	ENSOARG00000000986	BRF2	BRF2, RNA polymerase III transcription initiation factor subunit [Source:NCBI gene;Acc:101110733]	chi-miR-532-5p	50	-13.77	1	1	2	GO:0000126(transcription factor TFIIIB complex);GO:0001032(RNA polymerase III type 3 promoter DNA binding);GO:0006355(regulation of transcription, DNA-templated);GO:0006359(regulation of transcription by RNA polymerase III);GO:0034599(cellular response to oxidative stress);GO:0046872(metal ion binding);GO:0070897(transcription preinitiation complex assembly)
ENSOART00000001087	oar	ENSOARG00000001010	EXOC6	exocyst complex component 6 [Source:NCBI gene;Acc:101103200]	chi-miR-1249	79	-13.71	1	1	2	GO:0000145(exocyst);GO:0006887(exocytosis);GO:0006904(vesicle docking involved in exocytosis)
ENSOART00000001087	oar	ENSOARG00000001010	EXOC6	exocyst complex component 6 [Source:NCBI gene;Acc:101103200]	chi-miR-1307-3p	73	-21.76	1	1	2	GO:0000145(exocyst);GO:0006887(exocytosis);GO:0006904(vesicle docking involved in exocytosis)
ENSOART00000001087	oar	ENSOARG00000001010	EXOC6	exocyst complex component 6 [Source:NCBI gene;Acc:101103200]	chi-miR-424-3p	57	-12.4	1	1	2	GO:0000145(exocyst);GO:0006887(exocytosis);GO:0006904(vesicle docking involved in exocytosis)
ENSOART00000001087	oar	ENSOARG00000001010	EXOC6	exocyst complex component 6 [Source:NCBI gene;Acc:101103200]	chi-miR-483_L+1R-3	54	-11.39	1	1	2	GO:0000145(exocyst);GO:0006887(exocytosis);GO:0006904(vesicle docking involved in exocytosis)
ENSOART00000001087	oar	ENSOARG00000001010	EXOC6	exocyst complex component 6 [Source:NCBI gene;Acc:101103200]	oar-miR-3958-3p	86	-12.87	1	1	2	GO:0000145(exocyst);GO:0006887(exocytosis);GO:0006904(vesicle docking involved in exocytosis)
ENSOART00000001092	oar	ENSOARG00000001010	EXOC6	exocyst complex component 6 [Source:NCBI gene;Acc:101103200]	chi-miR-1249	79	-13.71	1	1	2	GO:0000145(exocyst);GO:0006887(exocytosis);GO:0006904(vesicle docking involved in exocytosis)
ENSOART00000001092	oar	ENSOARG00000001010	EXOC6	exocyst complex component 6 [Source:NCBI gene;Acc:101103200]	chi-miR-1307-3p	73	-21.76	1	1	2	GO:0000145(exocyst);GO:0006887(exocytosis);GO:0006904(vesicle docking involved in exocytosis)
ENSOART00000001092	oar	ENSOARG00000001010	EXOC6	exocyst complex component 6 [Source:NCBI gene;Acc:101103200]	chi-miR-424-3p	57	-12.4	1	1	2	GO:0000145(exocyst);GO:0006887(exocytosis);GO:0006904(vesicle docking involved in exocytosis)
ENSOART00000001092	oar	ENSOARG00000001010	EXOC6	exocyst complex component 6 [Source:NCBI gene;Acc:101103200]	chi-miR-483_L+1R-3	54	-11.39	1	1	2	GO:0000145(exocyst);GO:0006887(exocytosis);GO:0006904(vesicle docking involved in exocytosis)
ENSOART00000001092	oar	ENSOARG00000001010	EXOC6	exocyst complex component 6 [Source:NCBI gene;Acc:101103200]	oar-miR-3958-3p	86	-12.87	1	1	2	GO:0000145(exocyst);GO:0006887(exocytosis);GO:0006904(vesicle docking involved in exocytosis)
ENSOART00000001098	oar	ENSOARG00000001026	SLC13A5	solute carrier family 13 member 5 [Source:NCBI gene;Acc:101103905]	PC-3p-53184_33	59	-31.99	1	1	2	GO:0005215(transporter activity);GO:0005886(plasma membrane);GO:0006814(sodium ion transport);GO:0006842(tricarboxylic acid transport);GO:0015137(citrate transmembrane transporter activity);GO:0015141(succinate transmembrane transporter activity);GO:0015142(tricarboxylic acid transmembrane transporter activity);GO:0015744(succinate transport);GO:0015746(citrate transport);GO:0016020(membrane);GO:…
ENSOART00000001098	oar	ENSOARG00000001026	SLC13A5	solute carrier family 13 member 5 [Source:NCBI gene;Acc:101103905]	chi-miR-18b-3p	86	-18.86	1	1	2	GO:0005215(transporter activity);GO:0005886(plasma membrane);GO:0006814(sodium ion transport);GO:0006842(tricarboxylic acid transport);GO:0015137(citrate transmembrane transporter activity);GO:0015141(succinate transmembrane transporter activity);GO:0015142(tricarboxylic acid transmembrane transporter activity);GO:0015744(succinate transport);GO:0015746(citrate transport);GO:0016020(membrane);GO:…
ENSOART00000001118	oar	ENSOARG00000001033	FCHSD1	FCH and double SH3 domains 1 [Source:NCBI gene;Acc:101107351]	PC-3p-53184_33	84	-103.34	1	1	2	GO:0005515(protein binding);GO:0030838(positive regulation of actin filament polymerization);GO:0032437(cuticular plate);GO:0044803(multi-organism membrane organization)
ENSOART00000001118	oar	ENSOARG00000001033	FCHSD1	FCH and double SH3 domains 1 [Source:NCBI gene;Acc:101107351]	bta-miR-17-3p_R+3	80	-36.52	1	1	2	GO:0005515(protein binding);GO:0030838(positive regulation of actin filament polymerization);GO:0032437(cuticular plate);GO:0044803(multi-organism membrane organization)
ENSOART00000001118	oar	ENSOARG00000001033	FCHSD1	FCH and double SH3 domains 1 [Source:NCBI gene;Acc:101107351]	oan-miR-1386_1ss18AT	82	-20.77	1	1	2	GO:0005515(protein binding);GO:0030838(positive regulation of actin filament polymerization);GO:0032437(cuticular plate);GO:0044803(multi-organism membrane organization)
ENSOART00000001118	oar	ENSOARG00000001033	FCHSD1	FCH and double SH3 domains 1 [Source:NCBI gene;Acc:101107351]	oar-miR-1197-3p	58	-56.02	1	1	2	GO:0005515(protein binding);GO:0030838(positive regulation of actin filament polymerization);GO:0032437(cuticular plate);GO:0044803(multi-organism membrane organization)
ENSOART00000001118	oar	ENSOARG00000001033	FCHSD1	FCH and double SH3 domains 1 [Source:NCBI gene;Acc:101107351]	oar-miR-433-3p	62	-15.84	1	1	2	GO:0005515(protein binding);GO:0030838(positive regulation of actin filament polymerization);GO:0032437(cuticular plate);GO:0044803(multi-organism membrane organization)
ENSOART00000001127	oar	ENSOARG00000001053	SYNDIG1L	synapse differentiation inducing 1 like [Source:NCBI gene;Acc:101106851]	PC-3p-53184_33	50	-108.81	1	1	2	GO:0005794(Golgi apparatus);GO:0016020(membrane);GO:0016021(integral component of membrane)
ENSOART00000001127	oar	ENSOARG00000001053	SYNDIG1L	synapse differentiation inducing 1 like [Source:NCBI gene;Acc:101106851]	bta-miR-378_R+1	54	-35.48	1	1	2	GO:0005794(Golgi apparatus);GO:0016020(membrane);GO:0016021(integral component of membrane)
ENSOART00000001127	oar	ENSOARG00000001053	SYNDIG1L	synapse differentiation inducing 1 like [Source:NCBI gene;Acc:101106851]	bta-miR-378_R+1_1ss22CA	53	-34.16	1	1	2	GO:0005794(Golgi apparatus);GO:0016020(membrane);GO:0016021(integral component of membrane)
ENSOART00000001127	oar	ENSOARG00000001053	SYNDIG1L	synapse differentiation inducing 1 like [Source:NCBI gene;Acc:101106851]	chi-miR-424-5p	69	-30.1	1	1	2	GO:0005794(Golgi apparatus);GO:0016020(membrane);GO:0016021(integral component of membrane)
ENSOART00000001127	oar	ENSOARG00000001053	SYNDIG1L	synapse differentiation inducing 1 like [Source:NCBI gene;Acc:101106851]	oar-miR-3957-3p_R-1	90	-19.4	1	1	2	GO:0005794(Golgi apparatus);GO:0016020(membrane);GO:0016021(integral component of membrane)
ENSOART00000001148	oar	ENSOARG00000001078	ENSOARG00000001078	TNF receptor-associated factor 2-like [Source:NCBI gene;Acc:101103463]	chi-miR-1307-5p_R+1	77	-20.2	1	1	2	GO:0004842(ubiquitin-protein transferase activity);GO:0005164(tumor necrosis factor receptor binding);GO:0005515(protein binding);GO:0007250(activation of NF-kappaB-inducing kinase activity);GO:0033209(tumor necrosis factor-mediated signaling pathway);GO:0042981(regulation of apoptotic process);GO:0046328(regulation of JNK cascade);GO:0051865(protein autoubiquitination)
ENSOART00000001148	oar	ENSOARG00000001078	ENSOARG00000001078	TNF receptor-associated factor 2-like [Source:NCBI gene;Acc:101103463]	chi-miR-324-5p_R-2	75	-19.48	1	1	2	GO:0004842(ubiquitin-protein transferase activity);GO:0005164(tumor necrosis factor receptor binding);GO:0005515(protein binding);GO:0007250(activation of NF-kappaB-inducing kinase activity);GO:0033209(tumor necrosis factor-mediated signaling pathway);GO:0042981(regulation of apoptotic process);GO:0046328(regulation of JNK cascade);GO:0051865(protein autoubiquitination)
ENSOART00000001148	oar	ENSOARG00000001078	ENSOARG00000001078	TNF receptor-associated factor 2-like [Source:NCBI gene;Acc:101103463]	ssc-mir-4332-p3_1ss17CT_1	71	-66.97	1	1	2	GO:0004842(ubiquitin-protein transferase activity);GO:0005164(tumor necrosis factor receptor binding);GO:0005515(protein binding);GO:0007250(activation of NF-kappaB-inducing kinase activity);GO:0033209(tumor necrosis factor-mediated signaling pathway);GO:0042981(regulation of apoptotic process);GO:0046328(regulation of JNK cascade);GO:0051865(protein autoubiquitination)
ENSOART00000001148	oar	ENSOARG00000001078	ENSOARG00000001078	TNF receptor-associated factor 2-like [Source:NCBI gene;Acc:101103463]	ssc-mir-4332-p3_1ss17CT_2	71	-110.14	1	1	2	GO:0004842(ubiquitin-protein transferase activity);GO:0005164(tumor necrosis factor receptor binding);GO:0005515(protein binding);GO:0007250(activation of NF-kappaB-inducing kinase activity);GO:0033209(tumor necrosis factor-mediated signaling pathway);GO:0042981(regulation of apoptotic process);GO:0046328(regulation of JNK cascade);GO:0051865(protein autoubiquitination)
ENSOART00000001148	oar	ENSOARG00000001078	ENSOARG00000001078	TNF receptor-associated factor 2-like [Source:NCBI gene;Acc:101103463]	ssc-mir-4332-p5_1ss17CT_2	71	-110.14	1	1	2	GO:0004842(ubiquitin-protein transferase activity);GO:0005164(tumor necrosis factor receptor binding);GO:0005515(protein binding);GO:0007250(activation of NF-kappaB-inducing kinase activity);GO:0033209(tumor necrosis factor-mediated signaling pathway);GO:0042981(regulation of apoptotic process);GO:0046328(regulation of JNK cascade);GO:0051865(protein autoubiquitination)
ENSOART00000001150	oar	ENSOARG00000001070	NOX1	NADPH oxidase 1 [Source:NCBI gene;Acc:100034667]	chi-miR-424-5p	95	-19.64	1	1	2	GO:0001525(angiogenesis);GO:0003081(regulation of systemic arterial blood pressure by renin-angiotensin);GO:0005737(cytoplasm);GO:0005768(endosome);GO:0005769(early endosome);GO:0008284(positive regulation of cell population proliferation);GO:0010575(positive regulation of vascular endothelial growth factor production);GO:0016020(membrane);GO:0016021(integral component of membrane);GO:0016175(sup…	ko04380(Osteoclast differentiation);ko04933(AGE-RAGE signaling pathway in diabetic complications);ko05418(Fluid shear stress and atherosclerosis)
ENSOART00000001150	oar	ENSOARG00000001070	NOX1	NADPH oxidase 1 [Source:NCBI gene;Acc:100034667]	oar-miR-382-5p	58	-31.97	1	1	2	GO:0001525(angiogenesis);GO:0003081(regulation of systemic arterial blood pressure by renin-angiotensin);GO:0005737(cytoplasm);GO:0005768(endosome);GO:0005769(early endosome);GO:0008284(positive regulation of cell population proliferation);GO:0010575(positive regulation of vascular endothelial growth factor production);GO:0016020(membrane);GO:0016021(integral component of membrane);GO:0016175(sup…	ko04380(Osteoclast differentiation);ko04933(AGE-RAGE signaling pathway in diabetic complications);ko05418(Fluid shear stress and atherosclerosis)
ENSOART00000001191	oar	ENSOARG00000001102	KIF2C	kinesin family member 2C [Source:NCBI gene;Acc:101117203]	bta-miR-193a-5p	50	-49.51	1	1	2	GO:0000166(nucleotide binding);GO:0000775(chromosome, centromeric region);GO:0000776(kinetochore);GO:0003774(motor activity);GO:0003777(microtubule motor activity);GO:0005524(ATP binding);GO:0005874(microtubule);GO:0007018(microtubule-based movement);GO:0007019(microtubule depolymerization);GO:0007080(mitotic metaphase plate congression);GO:0008017(microtubule binding);GO:0015630(microtubule cyto…
ENSOART00000001191	oar	ENSOARG00000001102	KIF2C	kinesin family member 2C [Source:NCBI gene;Acc:101117203]	oar-miR-329a-3p	70	-30.72	1	1	2	GO:0000166(nucleotide binding);GO:0000775(chromosome, centromeric region);GO:0000776(kinetochore);GO:0003774(motor activity);GO:0003777(microtubule motor activity);GO:0005524(ATP binding);GO:0005874(microtubule);GO:0007018(microtubule-based movement);GO:0007019(microtubule depolymerization);GO:0007080(mitotic metaphase plate congression);GO:0008017(microtubule binding);GO:0015630(microtubule cyto…
ENSOART00000001191	oar	ENSOARG00000001102	KIF2C	kinesin family member 2C [Source:NCBI gene;Acc:101117203]	oar-miR-329b-3p_1ss21TC	69	-30.52	1	1	2	GO:0000166(nucleotide binding);GO:0000775(chromosome, centromeric region);GO:0000776(kinetochore);GO:0003774(motor activity);GO:0003777(microtubule motor activity);GO:0005524(ATP binding);GO:0005874(microtubule);GO:0007018(microtubule-based movement);GO:0007019(microtubule depolymerization);GO:0007080(mitotic metaphase plate congression);GO:0008017(microtubule binding);GO:0015630(microtubule cyto…
ENSOART00000001191	oar	ENSOARG00000001102	KIF2C	kinesin family member 2C [Source:NCBI gene;Acc:101117203]	oar-miR-377-3p	75	-15.43	1	1	2	GO:0000166(nucleotide binding);GO:0000775(chromosome, centromeric region);GO:0000776(kinetochore);GO:0003774(motor activity);GO:0003777(microtubule motor activity);GO:0005524(ATP binding);GO:0005874(microtubule);GO:0007018(microtubule-based movement);GO:0007019(microtubule depolymerization);GO:0007080(mitotic metaphase plate congression);GO:0008017(microtubule binding);GO:0015630(microtubule cyto…
ENSOART00000001191	oar	ENSOARG00000001102	KIF2C	kinesin family member 2C [Source:NCBI gene;Acc:101117203]	oar-miR-3958-3p	88	-10.05	1	1	2	GO:0000166(nucleotide binding);GO:0000775(chromosome, centromeric region);GO:0000776(kinetochore);GO:0003774(motor activity);GO:0003777(microtubule motor activity);GO:0005524(ATP binding);GO:0005874(microtubule);GO:0007018(microtubule-based movement);GO:0007019(microtubule depolymerization);GO:0007080(mitotic metaphase plate congression);GO:0008017(microtubule binding);GO:0015630(microtubule cyto…
ENSOART00000001191	oar	ENSOARG00000001102	KIF2C	kinesin family member 2C [Source:NCBI gene;Acc:101117203]	oar-miR-432_1ss23GT	94	-42.15	1	1	2	GO:0000166(nucleotide binding);GO:0000775(chromosome, centromeric region);GO:0000776(kinetochore);GO:0003774(motor activity);GO:0003777(microtubule motor activity);GO:0005524(ATP binding);GO:0005874(microtubule);GO:0007018(microtubule-based movement);GO:0007019(microtubule depolymerization);GO:0007080(mitotic metaphase plate congression);GO:0008017(microtubule binding);GO:0015630(microtubule cyto…
ENSOART00000001206	oar	ENSOARG00000001131	ENSOARG00000001131	NA	chi-miR-504_R+1	73	-50.79	1	1	2	GO:0005525(GTP binding)
ENSOART00000001209	oar	ENSOARG00000001130	CHRNA3	cholinergic receptor nicotinic alpha 3 subunit [Source:NCBI gene;Acc:101123239]	chi-miR-125a-3p	73	-26.48	1	1	2	GO:0004888(transmembrane signaling receptor activity);GO:0005216(ion channel activity);GO:0005230(extracellular ligand-gated ion channel activity);GO:0005886(plasma membrane);GO:0005892(acetylcholine-gated channel complex);GO:0006811(ion transport);GO:0007165(signal transduction);GO:0007399(nervous system development);GO:0015464(acetylcholine receptor activity);GO:0016020(membrane);GO:0016021(int…	ko04080(Neuroactive ligand-receptor interaction);ko04725(Cholinergic synapse)
ENSOART00000001216	oar	ENSOARG00000001140	ENSOARG00000001140	NA	PC-3p-53184_33	54	-75.02	1	1	2	GO:0005525(GTP binding)
ENSOART00000001216	oar	ENSOARG00000001140	ENSOARG00000001140	NA	cgr-miR-1260_L+1_1	50	-17.16	1	1	2	GO:0005525(GTP binding)
ENSOART00000001216	oar	ENSOARG00000001140	ENSOARG00000001140	NA	chi-miR-1388-5p_R+1	59	-36.62	1	1	2	GO:0005525(GTP binding)
ENSOART00000001216	oar	ENSOARG00000001140	ENSOARG00000001140	NA	chi-miR-483_L+1R-3	79	-12	1	1	2	GO:0005525(GTP binding)
ENSOART00000001216	oar	ENSOARG00000001140	ENSOARG00000001140	NA	chi-miR-504_R+1	70	-66.61	1	1	2	GO:0005525(GTP binding)
ENSOART00000001216	oar	ENSOARG00000001140	ENSOARG00000001140	NA	hsa-miR-1260a_L+1_1ss10TG	50	-17.16	1	1	2	GO:0005525(GTP binding)
ENSOART00000001216	oar	ENSOARG00000001140	ENSOARG00000001140	NA	mml-miR-486-5p_R+2	61	-15.42	1	1	2	GO:0005525(GTP binding)
ENSOART00000001216	oar	ENSOARG00000001140	ENSOARG00000001140	NA	mmu-miR-3968_L-2_1ss14AT	74	-15.66	1	1	2	GO:0005525(GTP binding)
ENSOART00000001216	oar	ENSOARG00000001140	ENSOARG00000001140	NA	oar-miR-377-3p	77	-14.9	1	1	2	GO:0005525(GTP binding)
ENSOART00000001232	oar	ENSOARG00000001156	ENSOARG00000001156	NA	chi-miR-324-5p_R-2	80	-14.62	1	1	2
ENSOART00000001232	oar	ENSOARG00000001156	ENSOARG00000001156	NA	oar-miR-1197-3p	97	-17.67	1	1	2
ENSOART00000001250	oar	ENSOARG00000001172	NXPE4	neurexophilin and PC-esterase domain family member 4 [Source:HGNC Symbol;Acc:HGNC:23117]	bta-miR-450a	61	-13.97	1	1	2
ENSOART00000001250	oar	ENSOARG00000001172	NXPE4	neurexophilin and PC-esterase domain family member 4 [Source:HGNC Symbol;Acc:HGNC:23117]	chi-miR-1249	96	-17.14	1	1	2
ENSOART00000001250	oar	ENSOARG00000001172	NXPE4	neurexophilin and PC-esterase domain family member 4 [Source:HGNC Symbol;Acc:HGNC:23117]	chi-miR-125a-3p	62	-41.69	1	1	2
ENSOART00000001250	oar	ENSOARG00000001172	NXPE4	neurexophilin and PC-esterase domain family member 4 [Source:HGNC Symbol;Acc:HGNC:23117]	chi-miR-1388-5p_R+1	90	-38.07	1	1	2
ENSOART00000001250	oar	ENSOARG00000001172	NXPE4	neurexophilin and PC-esterase domain family member 4 [Source:HGNC Symbol;Acc:HGNC:23117]	chi-miR-224-5p	77	-37.6	1	1	2
ENSOART00000001250	oar	ENSOARG00000001172	NXPE4	neurexophilin and PC-esterase domain family member 4 [Source:HGNC Symbol;Acc:HGNC:23117]	chi-miR-361-5p	84	-11.69	1	1	2
ENSOART00000001250	oar	ENSOARG00000001172	NXPE4	neurexophilin and PC-esterase domain family member 4 [Source:HGNC Symbol;Acc:HGNC:23117]	chi-miR-450-5p_R+2	61	-13.97	1	1	2
ENSOART00000001250	oar	ENSOARG00000001172	NXPE4	neurexophilin and PC-esterase domain family member 4 [Source:HGNC Symbol;Acc:HGNC:23117]	mml-miR-486-5p_R+2	64	-22.86	1	1	2
ENSOART00000001250	oar	ENSOARG00000001172	NXPE4	neurexophilin and PC-esterase domain family member 4 [Source:HGNC Symbol;Acc:HGNC:23117]	oan-miR-1386_1ss18AT	88	-28.4	1	1	2
ENSOART00000001250	oar	ENSOARG00000001172	NXPE4	neurexophilin and PC-esterase domain family member 4 [Source:HGNC Symbol;Acc:HGNC:23117]	oar-miR-377-3p	78	-25.62	1	1	2
ENSOART00000001250	oar	ENSOARG00000001172	NXPE4	neurexophilin and PC-esterase domain family member 4 [Source:HGNC Symbol;Acc:HGNC:23117]	oar-miR-432_1ss23GT	56	-34.88	1	1	2
ENSOART00000001250	oar	ENSOARG00000001172	NXPE4	neurexophilin and PC-esterase domain family member 4 [Source:HGNC Symbol;Acc:HGNC:23117]	oar-miR-433-3p	88	-30.13	1	1	2
ENSOART00000001253	oar	ENSOARG00000001174	ENSOARG00000001174	NA	PC-3p-53184_33	70	-53.29	1	1	2	GO:0000166(nucleotide binding);GO:0003924(GTPase activity);GO:0005200(structural constituent of cytoskeleton);GO:0005525(GTP binding);GO:0005874(microtubule);GO:0007010(cytoskeleton organization);GO:0007017(microtubule-based process)
ENSOART00000001253	oar	ENSOARG00000001174	ENSOARG00000001174	NA	chi-miR-1249	57	-19.26	1	1	2	GO:0000166(nucleotide binding);GO:0003924(GTPase activity);GO:0005200(structural constituent of cytoskeleton);GO:0005525(GTP binding);GO:0005874(microtubule);GO:0007010(cytoskeleton organization);GO:0007017(microtubule-based process)
ENSOART00000001269	oar	ENSOARG00000001186	ENSOARG00000001186	NA	bta-miR-193a-5p	72	-39.53	1	1	2	GO:0005044(scavenger receptor activity);GO:0006898(receptor-mediated endocytosis);GO:0016020(membrane)
ENSOART00000001269	oar	ENSOARG00000001186	ENSOARG00000001186	NA	chi-miR-1388-5p_R+1	78	-18.29	1	1	2	GO:0005044(scavenger receptor activity);GO:0006898(receptor-mediated endocytosis);GO:0016020(membrane)
ENSOART00000001269	oar	ENSOARG00000001186	ENSOARG00000001186	NA	chi-miR-20b	98	-32.31	1	1	2	GO:0005044(scavenger receptor activity);GO:0006898(receptor-mediated endocytosis);GO:0016020(membrane)
ENSOART00000001269	oar	ENSOARG00000001186	ENSOARG00000001186	NA	oar-miR-1197-3p	85	-43.04	1	1	2	GO:0005044(scavenger receptor activity);GO:0006898(receptor-mediated endocytosis);GO:0016020(membrane)
ENSOART00000001269	oar	ENSOARG00000001186	ENSOARG00000001186	NA	oar-miR-377-3p	50	-11.05	1	1	2	GO:0005044(scavenger receptor activity);GO:0006898(receptor-mediated endocytosis);GO:0016020(membrane)
ENSOART00000001269	oar	ENSOARG00000001186	ENSOARG00000001186	NA	oar-miR-382-5p	96	-10.44	1	1	2	GO:0005044(scavenger receptor activity);GO:0006898(receptor-mediated endocytosis);GO:0016020(membrane)
ENSOART00000001269	oar	ENSOARG00000001186	ENSOARG00000001186	NA	oar-miR-3958-3p	94	-12.09	1	1	2	GO:0005044(scavenger receptor activity);GO:0006898(receptor-mediated endocytosis);GO:0016020(membrane)
ENSOART00000001281	oar	ENSOARG00000001185	ARFGEF1	ADP ribosylation factor guanine nucleotide exchange factor 1 [Source:NCBI gene;Acc:101102247]	bta-miR-17-3p_R+3	91	-16.39	1	1	2	GO:0000139(Golgi membrane);GO:0005085(guanyl-nucleotide exchange factor activity);GO:0005086(ARF guanyl-nucleotide exchange factor activity);GO:0005654(nucleoplasm);GO:0005730(nucleolus);GO:0005794(Golgi apparatus);GO:0005829(cytosol);GO:0007030(Golgi organization);GO:0010256(endomembrane system organization);GO:0017022(myosin binding);GO:0030532(small nuclear ribonucleoprotein complex);GO:003083…	ko04144(Endocytosis)
ENSOART00000001281	oar	ENSOARG00000001185	ARFGEF1	ADP ribosylation factor guanine nucleotide exchange factor 1 [Source:NCBI gene;Acc:101102247]	chi-miR-18b-3p	88	-18.53	1	1	2	GO:0000139(Golgi membrane);GO:0005085(guanyl-nucleotide exchange factor activity);GO:0005086(ARF guanyl-nucleotide exchange factor activity);GO:0005654(nucleoplasm);GO:0005730(nucleolus);GO:0005794(Golgi apparatus);GO:0005829(cytosol);GO:0007030(Golgi organization);GO:0010256(endomembrane system organization);GO:0017022(myosin binding);GO:0030532(small nuclear ribonucleoprotein complex);GO:003083…	ko04144(Endocytosis)
ENSOART00000001281	oar	ENSOARG00000001185	ARFGEF1	ADP ribosylation factor guanine nucleotide exchange factor 1 [Source:NCBI gene;Acc:101102247]	chi-miR-363-3p	55	-23.82	1	1	2	GO:0000139(Golgi membrane);GO:0005085(guanyl-nucleotide exchange factor activity);GO:0005086(ARF guanyl-nucleotide exchange factor activity);GO:0005654(nucleoplasm);GO:0005730(nucleolus);GO:0005794(Golgi apparatus);GO:0005829(cytosol);GO:0007030(Golgi organization);GO:0010256(endomembrane system organization);GO:0017022(myosin binding);GO:0030532(small nuclear ribonucleoprotein complex);GO:003083…	ko04144(Endocytosis)
ENSOART00000001281	oar	ENSOARG00000001185	ARFGEF1	ADP ribosylation factor guanine nucleotide exchange factor 1 [Source:NCBI gene;Acc:101102247]	chi-miR-504_R+1	70	-34.32	1	1	2	GO:0000139(Golgi membrane);GO:0005085(guanyl-nucleotide exchange factor activity);GO:0005086(ARF guanyl-nucleotide exchange factor activity);GO:0005654(nucleoplasm);GO:0005730(nucleolus);GO:0005794(Golgi apparatus);GO:0005829(cytosol);GO:0007030(Golgi organization);GO:0010256(endomembrane system organization);GO:0017022(myosin binding);GO:0030532(small nuclear ribonucleoprotein complex);GO:003083…	ko04144(Endocytosis)
ENSOART00000001281	oar	ENSOARG00000001185	ARFGEF1	ADP ribosylation factor guanine nucleotide exchange factor 1 [Source:NCBI gene;Acc:101102247]	oar-miR-1197-3p	69	-34.64	1	1	2	GO:0000139(Golgi membrane);GO:0005085(guanyl-nucleotide exchange factor activity);GO:0005086(ARF guanyl-nucleotide exchange factor activity);GO:0005654(nucleoplasm);GO:0005730(nucleolus);GO:0005794(Golgi apparatus);GO:0005829(cytosol);GO:0007030(Golgi organization);GO:0010256(endomembrane system organization);GO:0017022(myosin binding);GO:0030532(small nuclear ribonucleoprotein complex);GO:003083…	ko04144(Endocytosis)
ENSOART00000001281	oar	ENSOARG00000001185	ARFGEF1	ADP ribosylation factor guanine nucleotide exchange factor 1 [Source:NCBI gene;Acc:101102247]	oar-miR-412-5p_R+2	87	-31.64	1	1	2	GO:0000139(Golgi membrane);GO:0005085(guanyl-nucleotide exchange factor activity);GO:0005086(ARF guanyl-nucleotide exchange factor activity);GO:0005654(nucleoplasm);GO:0005730(nucleolus);GO:0005794(Golgi apparatus);GO:0005829(cytosol);GO:0007030(Golgi organization);GO:0010256(endomembrane system organization);GO:0017022(myosin binding);GO:0030532(small nuclear ribonucleoprotein complex);GO:003083…	ko04144(Endocytosis)
ENSOART00000001284	oar	ENSOARG00000001187	ITGA6	integrin subunit alpha 6 [Source:NCBI gene;Acc:101113656]	chi-miR-532-5p	66	-14.66	1	1	2	GO:0005604(basement membrane);GO:0005886(plasma membrane);GO:0007155(cell adhesion);GO:0007160(cell-matrix adhesion);GO:0007229(integrin-mediated signaling pathway);GO:0008305(integrin complex);GO:0009897(external side of plasma membrane);GO:0009925(basal plasma membrane);GO:0009986(cell surface);GO:0010668(ectodermal cell differentiation);GO:0016020(membrane);GO:0016021(integral component of mem…	ko04151(PI3K-Akt signaling pathway);ko04510(Focal adhesion);ko04512(ECM-receptor interaction);ko04514(Cell adhesion molecules (CAMs));ko04640(Hematopoietic cell lineage);ko04810(Regulation of actin cytoskeleton);ko05145(Toxoplasmosis);ko05165(Human papillomavirus infection);ko05200(Pathways in cancer);ko05222(Small cell lung cancer);ko05410(Hypertrophic cardiomyopathy (HCM));ko05412(Arrhythmogeni…
ENSOART00000001284	oar	ENSOARG00000001187	ITGA6	integrin subunit alpha 6 [Source:NCBI gene;Acc:101113656]	chi-miR-542-5p	83	-17.36	1	1	2	GO:0005604(basement membrane);GO:0005886(plasma membrane);GO:0007155(cell adhesion);GO:0007160(cell-matrix adhesion);GO:0007229(integrin-mediated signaling pathway);GO:0008305(integrin complex);GO:0009897(external side of plasma membrane);GO:0009925(basal plasma membrane);GO:0009986(cell surface);GO:0010668(ectodermal cell differentiation);GO:0016020(membrane);GO:0016021(integral component of mem…	ko04151(PI3K-Akt signaling pathway);ko04510(Focal adhesion);ko04512(ECM-receptor interaction);ko04514(Cell adhesion molecules (CAMs));ko04640(Hematopoietic cell lineage);ko04810(Regulation of actin cytoskeleton);ko05145(Toxoplasmosis);ko05165(Human papillomavirus infection);ko05200(Pathways in cancer);ko05222(Small cell lung cancer);ko05410(Hypertrophic cardiomyopathy (HCM));ko05412(Arrhythmogeni…
ENSOART00000001284	oar	ENSOARG00000001187	ITGA6	integrin subunit alpha 6 [Source:NCBI gene;Acc:101113656]	oar-miR-377-3p	90	-51.86	1	1	2	GO:0005604(basement membrane);GO:0005886(plasma membrane);GO:0007155(cell adhesion);GO:0007160(cell-matrix adhesion);GO:0007229(integrin-mediated signaling pathway);GO:0008305(integrin complex);GO:0009897(external side of plasma membrane);GO:0009925(basal plasma membrane);GO:0009986(cell surface);GO:0010668(ectodermal cell differentiation);GO:0016020(membrane);GO:0016021(integral component of mem…	ko04151(PI3K-Akt signaling pathway);ko04510(Focal adhesion);ko04512(ECM-receptor interaction);ko04514(Cell adhesion molecules (CAMs));ko04640(Hematopoietic cell lineage);ko04810(Regulation of actin cytoskeleton);ko05145(Toxoplasmosis);ko05165(Human papillomavirus infection);ko05200(Pathways in cancer);ko05222(Small cell lung cancer);ko05410(Hypertrophic cardiomyopathy (HCM));ko05412(Arrhythmogeni…
ENSOART00000001284	oar	ENSOARG00000001187	ITGA6	integrin subunit alpha 6 [Source:NCBI gene;Acc:101113656]	oar-miR-3958-3p	91	-16.88	1	1	2	GO:0005604(basement membrane);GO:0005886(plasma membrane);GO:0007155(cell adhesion);GO:0007160(cell-matrix adhesion);GO:0007229(integrin-mediated signaling pathway);GO:0008305(integrin complex);GO:0009897(external side of plasma membrane);GO:0009925(basal plasma membrane);GO:0009986(cell surface);GO:0010668(ectodermal cell differentiation);GO:0016020(membrane);GO:0016021(integral component of mem…	ko04151(PI3K-Akt signaling pathway);ko04510(Focal adhesion);ko04512(ECM-receptor interaction);ko04514(Cell adhesion molecules (CAMs));ko04640(Hematopoietic cell lineage);ko04810(Regulation of actin cytoskeleton);ko05145(Toxoplasmosis);ko05165(Human papillomavirus infection);ko05200(Pathways in cancer);ko05222(Small cell lung cancer);ko05410(Hypertrophic cardiomyopathy (HCM));ko05412(Arrhythmogeni…
ENSOART00000001313	oar	ENSOARG00000001229	ENSOARG00000001229	NA	cgr-miR-1260_L+1_1	99	-15.81	1	1	2	GO:0006955(immune response)
ENSOART00000001313	oar	ENSOARG00000001229	ENSOARG00000001229	NA	chi-miR-125a-3p	75	-24.09	1	1	2	GO:0006955(immune response)
ENSOART00000001313	oar	ENSOARG00000001229	ENSOARG00000001229	NA	chi-miR-324-5p_R-2	50	-16.23	1	1	2	GO:0006955(immune response)
ENSOART00000001313	oar	ENSOARG00000001229	ENSOARG00000001229	NA	chi-miR-361-5p	81	-31.09	1	1	2	GO:0006955(immune response)
ENSOART00000001313	oar	ENSOARG00000001229	ENSOARG00000001229	NA	hsa-miR-1260a_L+1_1ss10TG	99	-15.81	1	1	2	GO:0006955(immune response)
ENSOART00000001313	oar	ENSOARG00000001229	ENSOARG00000001229	NA	mmu-miR-3968_L-2_1ss14AT	99	-14.98	1	1	2	GO:0006955(immune response)
ENSOART00000001318	oar	ENSOARG00000001232	ENSOARG00000001232	NA	PC-3p-53184_33	71	-29.02	1	1	2	GO:0000166(nucleotide binding);GO:0005524(ATP binding);GO:0016021(integral component of membrane);GO:0016887(ATPase activity);GO:0042626(ATPase activity, coupled to transmembrane movement of substances);GO:0055085(transmembrane transport)
ENSOART00000001318	oar	ENSOARG00000001232	ENSOARG00000001232	NA	bta-miR-503-3p_1ss14TC	80	-12.66	1	1	2	GO:0000166(nucleotide binding);GO:0005524(ATP binding);GO:0016021(integral component of membrane);GO:0016887(ATPase activity);GO:0042626(ATPase activity, coupled to transmembrane movement of substances);GO:0055085(transmembrane transport)
ENSOART00000001318	oar	ENSOARG00000001232	ENSOARG00000001232	NA	bta-miR-503-5p_R+3	59	-20.59	1	1	2	GO:0000166(nucleotide binding);GO:0005524(ATP binding);GO:0016021(integral component of membrane);GO:0016887(ATPase activity);GO:0042626(ATPase activity, coupled to transmembrane movement of substances);GO:0055085(transmembrane transport)
ENSOART00000001318	oar	ENSOARG00000001232	ENSOARG00000001232	NA	cgr-miR-1260_L+1_1	95	-12.91	1	1	2	GO:0000166(nucleotide binding);GO:0005524(ATP binding);GO:0016021(integral component of membrane);GO:0016887(ATPase activity);GO:0042626(ATPase activity, coupled to transmembrane movement of substances);GO:0055085(transmembrane transport)
ENSOART00000001318	oar	ENSOARG00000001232	ENSOARG00000001232	NA	chi-miR-1388-5p_R+1	59	-18.72	1	1	2	GO:0000166(nucleotide binding);GO:0005524(ATP binding);GO:0016021(integral component of membrane);GO:0016887(ATPase activity);GO:0042626(ATPase activity, coupled to transmembrane movement of substances);GO:0055085(transmembrane transport)
ENSOART00000001318	oar	ENSOARG00000001232	ENSOARG00000001232	NA	chi-miR-151-3p	77	-13.67	1	1	2	GO:0000166(nucleotide binding);GO:0005524(ATP binding);GO:0016021(integral component of membrane);GO:0016887(ATPase activity);GO:0042626(ATPase activity, coupled to transmembrane movement of substances);GO:0055085(transmembrane transport)
ENSOART00000001318	oar	ENSOARG00000001232	ENSOARG00000001232	NA	hsa-miR-1260a_L+1_1ss10TG	95	-12.91	1	1	2	GO:0000166(nucleotide binding);GO:0005524(ATP binding);GO:0016021(integral component of membrane);GO:0016887(ATPase activity);GO:0042626(ATPase activity, coupled to transmembrane movement of substances);GO:0055085(transmembrane transport)
ENSOART00000001318	oar	ENSOARG00000001232	ENSOARG00000001232	NA	mmu-miR-3968_L-2_1ss14AT	95	-37.69	1	1	2	GO:0000166(nucleotide binding);GO:0005524(ATP binding);GO:0016021(integral component of membrane);GO:0016887(ATPase activity);GO:0042626(ATPase activity, coupled to transmembrane movement of substances);GO:0055085(transmembrane transport)
ENSOART00000001318	oar	ENSOARG00000001232	ENSOARG00000001232	NA	oan-miR-1386_1ss18AT	73	-28.02	1	1	2	GO:0000166(nucleotide binding);GO:0005524(ATP binding);GO:0016021(integral component of membrane);GO:0016887(ATPase activity);GO:0042626(ATPase activity, coupled to transmembrane movement of substances);GO:0055085(transmembrane transport)
ENSOART00000001318	oar	ENSOARG00000001232	ENSOARG00000001232	NA	oar-miR-1197-3p	73	-14.17	1	1	2	GO:0000166(nucleotide binding);GO:0005524(ATP binding);GO:0016021(integral component of membrane);GO:0016887(ATPase activity);GO:0042626(ATPase activity, coupled to transmembrane movement of substances);GO:0055085(transmembrane transport)
ENSOART00000001335	oar	ENSOARG00000001244	SERPINI1	serpin family I member 1 [Source:NCBI gene;Acc:101122566]	oar-miR-382-5p	93	-13.58	1	1	2	GO:0004867(serine-type endopeptidase inhibitor activity);GO:0005615(extracellular space);GO:0010951(negative regulation of endopeptidase activity);GO:0034774(secretory granule lumen);GO:0043025(neuronal cell body);GO:0060205(cytoplasmic vesicle lumen)
ENSOART00000001355	oar	ENSOARG00000001269	STAR	steroidogenic acute regulatory protein [Source:NCBI gene;Acc:443122]	PC-3p-53184_33	51	-33.8	1	1	2	GO:0005739(mitochondrion);GO:0006694(steroid biosynthetic process);GO:0006869(lipid transport);GO:0008203(cholesterol metabolic process);GO:0008211(glucocorticoid metabolic process);GO:0008289(lipid binding);GO:0015485(cholesterol binding);GO:0017127(cholesterol transporter activity);GO:0030301(cholesterol transport);GO:0044255(cellular lipid metabolic process);GO:0050810(regulation of steroid bi…	ko04913(Ovarian steroidogenesis);ko04925(Aldosterone synthesis and secretion);ko04927(Cortisol synthesis and secretion);ko04934(Cushing syndrome);ko04979(Cholesterol metabolism)
ENSOART00000001355	oar	ENSOARG00000001269	STAR	steroidogenic acute regulatory protein [Source:NCBI gene;Acc:443122]	bta-miR-193a-5p	89	-23.48	1	1	2	GO:0005739(mitochondrion);GO:0006694(steroid biosynthetic process);GO:0006869(lipid transport);GO:0008203(cholesterol metabolic process);GO:0008211(glucocorticoid metabolic process);GO:0008289(lipid binding);GO:0015485(cholesterol binding);GO:0017127(cholesterol transporter activity);GO:0030301(cholesterol transport);GO:0044255(cellular lipid metabolic process);GO:0050810(regulation of steroid bi…	ko04913(Ovarian steroidogenesis);ko04925(Aldosterone synthesis and secretion);ko04927(Cortisol synthesis and secretion);ko04934(Cushing syndrome);ko04979(Cholesterol metabolism)
ENSOART00000001355	oar	ENSOARG00000001269	STAR	steroidogenic acute regulatory protein [Source:NCBI gene;Acc:443122]	chi-miR-125a-3p	94	-44.62	1	1	2	GO:0005739(mitochondrion);GO:0006694(steroid biosynthetic process);GO:0006869(lipid transport);GO:0008203(cholesterol metabolic process);GO:0008211(glucocorticoid metabolic process);GO:0008289(lipid binding);GO:0015485(cholesterol binding);GO:0017127(cholesterol transporter activity);GO:0030301(cholesterol transport);GO:0044255(cellular lipid metabolic process);GO:0050810(regulation of steroid bi…	ko04913(Ovarian steroidogenesis);ko04925(Aldosterone synthesis and secretion);ko04927(Cortisol synthesis and secretion);ko04934(Cushing syndrome);ko04979(Cholesterol metabolism)
ENSOART00000001355	oar	ENSOARG00000001269	STAR	steroidogenic acute regulatory protein [Source:NCBI gene;Acc:443122]	oar-miR-25_L+1	68	-42.44	1	1	2	GO:0005739(mitochondrion);GO:0006694(steroid biosynthetic process);GO:0006869(lipid transport);GO:0008203(cholesterol metabolic process);GO:0008211(glucocorticoid metabolic process);GO:0008289(lipid binding);GO:0015485(cholesterol binding);GO:0017127(cholesterol transporter activity);GO:0030301(cholesterol transport);GO:0044255(cellular lipid metabolic process);GO:0050810(regulation of steroid bi…	ko04913(Ovarian steroidogenesis);ko04925(Aldosterone synthesis and secretion);ko04927(Cortisol synthesis and secretion);ko04934(Cushing syndrome);ko04979(Cholesterol metabolism)
ENSOART00000001355	oar	ENSOARG00000001269	STAR	steroidogenic acute regulatory protein [Source:NCBI gene;Acc:443122]	oar-miR-329a-3p	83	-16.68	1	1	2	GO:0005739(mitochondrion);GO:0006694(steroid biosynthetic process);GO:0006869(lipid transport);GO:0008203(cholesterol metabolic process);GO:0008211(glucocorticoid metabolic process);GO:0008289(lipid binding);GO:0015485(cholesterol binding);GO:0017127(cholesterol transporter activity);GO:0030301(cholesterol transport);GO:0044255(cellular lipid metabolic process);GO:0050810(regulation of steroid bi…	ko04913(Ovarian steroidogenesis);ko04925(Aldosterone synthesis and secretion);ko04927(Cortisol synthesis and secretion);ko04934(Cushing syndrome);ko04979(Cholesterol metabolism)
ENSOART00000001355	oar	ENSOARG00000001269	STAR	steroidogenic acute regulatory protein [Source:NCBI gene;Acc:443122]	oar-miR-329b-3p_1ss21TC	84	-16.68	1	1	2	GO:0005739(mitochondrion);GO:0006694(steroid biosynthetic process);GO:0006869(lipid transport);GO:0008203(cholesterol metabolic process);GO:0008211(glucocorticoid metabolic process);GO:0008289(lipid binding);GO:0015485(cholesterol binding);GO:0017127(cholesterol transporter activity);GO:0030301(cholesterol transport);GO:0044255(cellular lipid metabolic process);GO:0050810(regulation of steroid bi…	ko04913(Ovarian steroidogenesis);ko04925(Aldosterone synthesis and secretion);ko04927(Cortisol synthesis and secretion);ko04934(Cushing syndrome);ko04979(Cholesterol metabolism)
ENSOART00000001355	oar	ENSOARG00000001269	STAR	steroidogenic acute regulatory protein [Source:NCBI gene;Acc:443122]	oar-miR-380-3p	85	-29.16	1	1	2	GO:0005739(mitochondrion);GO:0006694(steroid biosynthetic process);GO:0006869(lipid transport);GO:0008203(cholesterol metabolic process);GO:0008211(glucocorticoid metabolic process);GO:0008289(lipid binding);GO:0015485(cholesterol binding);GO:0017127(cholesterol transporter activity);GO:0030301(cholesterol transport);GO:0044255(cellular lipid metabolic process);GO:0050810(regulation of steroid bi…	ko04913(Ovarian steroidogenesis);ko04925(Aldosterone synthesis and secretion);ko04927(Cortisol synthesis and secretion);ko04934(Cushing syndrome);ko04979(Cholesterol metabolism)
ENSOART00000001355	oar	ENSOARG00000001269	STAR	steroidogenic acute regulatory protein [Source:NCBI gene;Acc:443122]	oar-miR-432_1ss23GT	58	-41.99	1	1	2	GO:0005739(mitochondrion);GO:0006694(steroid biosynthetic process);GO:0006869(lipid transport);GO:0008203(cholesterol metabolic process);GO:0008211(glucocorticoid metabolic process);GO:0008289(lipid binding);GO:0015485(cholesterol binding);GO:0017127(cholesterol transporter activity);GO:0030301(cholesterol transport);GO:0044255(cellular lipid metabolic process);GO:0050810(regulation of steroid bi…	ko04913(Ovarian steroidogenesis);ko04925(Aldosterone synthesis and secretion);ko04927(Cortisol synthesis and secretion);ko04934(Cushing syndrome);ko04979(Cholesterol metabolism)
ENSOART00000001371	oar	ENSOARG00000001281	ACCSL	1-aminocyclopropane-1-carboxylate synthase homolog (inactive) like [Source:NCBI gene;Acc:101116173]	chi-miR-1307-3p	76	-25.76	1	1	2	GO:0003824(catalytic activity);GO:0009058(biosynthetic process);GO:0030170(pyridoxal phosphate binding)
ENSOART00000001371	oar	ENSOARG00000001281	ACCSL	1-aminocyclopropane-1-carboxylate synthase homolog (inactive) like [Source:NCBI gene;Acc:101116173]	chi-miR-361-5p	75	-28.1	1	1	2	GO:0003824(catalytic activity);GO:0009058(biosynthetic process);GO:0030170(pyridoxal phosphate binding)
ENSOART00000001371	oar	ENSOARG00000001281	ACCSL	1-aminocyclopropane-1-carboxylate synthase homolog (inactive) like [Source:NCBI gene;Acc:101116173]	oar-miR-380-3p	98	-10.12	1	1	2	GO:0003824(catalytic activity);GO:0009058(biosynthetic process);GO:0030170(pyridoxal phosphate binding)
ENSOART00000001371	oar	ENSOARG00000001281	ACCSL	1-aminocyclopropane-1-carboxylate synthase homolog (inactive) like [Source:NCBI gene;Acc:101116173]	oar-miR-432_1ss23GT	83	-17.31	1	1	2	GO:0003824(catalytic activity);GO:0009058(biosynthetic process);GO:0030170(pyridoxal phosphate binding)
ENSOART00000001373	oar	ENSOARG00000001285	ENSOARG00000001285	cathelicidin-7 [Source:NCBI gene;Acc:101112427]	mml-miR-486-5p_R+2	50	-28.13	1	1	2	GO:0005576(extracellular region);GO:0006952(defense response);GO:0042742(defense response to bacterium)	ko04621(NOD-like receptor signaling pathway);ko04970(Salivary secretion);ko05150(Staphylococcus aureus infection);ko05152(Tuberculosis)
ENSOART00000001373	oar	ENSOARG00000001285	ENSOARG00000001285	cathelicidin-7 [Source:NCBI gene;Acc:101112427]	oar-miR-382-5p	89	-17.54	1	1	2	GO:0005576(extracellular region);GO:0006952(defense response);GO:0042742(defense response to bacterium)	ko04621(NOD-like receptor signaling pathway);ko04970(Salivary secretion);ko05150(Staphylococcus aureus infection);ko05152(Tuberculosis)
ENSOART00000001376	oar	ENSOARG00000001288	ENSOARG00000001288	GTPase IMAP family member 5-like [Source:NCBI gene;Acc:101122778]	bta-miR-17-3p_R+3	70	-34.53	1	1	2	GO:0005525(GTP binding);GO:0016020(membrane);GO:0016021(integral component of membrane)
ENSOART00000001376	oar	ENSOARG00000001288	ENSOARG00000001288	GTPase IMAP family member 5-like [Source:NCBI gene;Acc:101122778]	chi-miR-125a-3p	94	-41.43	1	1	2	GO:0005525(GTP binding);GO:0016020(membrane);GO:0016021(integral component of membrane)
ENSOART00000001376	oar	ENSOARG00000001288	ENSOARG00000001288	GTPase IMAP family member 5-like [Source:NCBI gene;Acc:101122778]	chi-miR-324-5p_R-2	99	-36.29	1	1	2	GO:0005525(GTP binding);GO:0016020(membrane);GO:0016021(integral component of membrane)
ENSOART00000001376	oar	ENSOARG00000001288	ENSOARG00000001288	GTPase IMAP family member 5-like [Source:NCBI gene;Acc:101122778]	chi-miR-361-5p	95	-14.15	1	1	2	GO:0005525(GTP binding);GO:0016020(membrane);GO:0016021(integral component of membrane)
ENSOART00000001376	oar	ENSOARG00000001288	ENSOARG00000001288	GTPase IMAP family member 5-like [Source:NCBI gene;Acc:101122778]	chi-miR-504_R+1	50	-25.02	1	1	2	GO:0005525(GTP binding);GO:0016020(membrane);GO:0016021(integral component of membrane)
ENSOART00000001376	oar	ENSOARG00000001288	ENSOARG00000001288	GTPase IMAP family member 5-like [Source:NCBI gene;Acc:101122778]	oar-miR-370-5p	58	-20.98	1	1	2	GO:0005525(GTP binding);GO:0016020(membrane);GO:0016021(integral component of membrane)
ENSOART00000001378	oar	ENSOARG00000001289	NMBR	neuromedin B receptor [Source:NCBI gene;Acc:101116407]	chi-miR-363-3p	89	-20.29	1	1	2	GO:0004930(G protein-coupled receptor activity);GO:0004946(bombesin receptor activity);GO:0005829(cytosol);GO:0005886(plasma membrane);GO:0007165(signal transduction);GO:0007186(G protein-coupled receptor signaling pathway);GO:0008528(G protein-coupled peptide receptor activity);GO:0016020(membrane);GO:0016021(integral component of membrane);GO:0031989(bombesin receptor signaling pathway)	ko04080(Neuroactive ligand-receptor interaction)
ENSOART00000001378	oar	ENSOARG00000001289	NMBR	neuromedin B receptor [Source:NCBI gene;Acc:101116407]	oar-miR-25_L+1	87	-26.39	1	1	2	GO:0004930(G protein-coupled receptor activity);GO:0004946(bombesin receptor activity);GO:0005829(cytosol);GO:0005886(plasma membrane);GO:0007165(signal transduction);GO:0007186(G protein-coupled receptor signaling pathway);GO:0008528(G protein-coupled peptide receptor activity);GO:0016020(membrane);GO:0016021(integral component of membrane);GO:0031989(bombesin receptor signaling pathway)	ko04080(Neuroactive ligand-receptor interaction)
ENSOART00000001381	oar	ENSOARG00000001290	PEX13	peroxisomal biogenesis factor 13 [Source:NCBI gene;Acc:101118094]	chi-miR-424-5p	99	-15.66	1	1	2	GO:0001561(fatty acid alpha-oxidation);GO:0001764(neuron migration);GO:0001967(suckling behavior);GO:0005515(protein binding);GO:0005777(peroxisome);GO:0005778(peroxisomal membrane);GO:0005779(integral component of peroxisomal membrane);GO:0007626(locomotory behavior);GO:0016021(integral component of membrane);GO:0016560(protein import into peroxisome matrix, docking);GO:0021795(cerebral cortex c…	ko04146(Peroxisome)
ENSOART00000001381	oar	ENSOARG00000001290	PEX13	peroxisomal biogenesis factor 13 [Source:NCBI gene;Acc:101118094]	oar-miR-370-5p	85	-18.12	1	1	2	GO:0001561(fatty acid alpha-oxidation);GO:0001764(neuron migration);GO:0001967(suckling behavior);GO:0005515(protein binding);GO:0005777(peroxisome);GO:0005778(peroxisomal membrane);GO:0005779(integral component of peroxisomal membrane);GO:0007626(locomotory behavior);GO:0016021(integral component of membrane);GO:0016560(protein import into peroxisome matrix, docking);GO:0021795(cerebral cortex c…	ko04146(Peroxisome)
ENSOART00000001381	oar	ENSOARG00000001290	PEX13	peroxisomal biogenesis factor 13 [Source:NCBI gene;Acc:101118094]	oar-miR-380-3p	71	-14.04	1	1	2	GO:0001561(fatty acid alpha-oxidation);GO:0001764(neuron migration);GO:0001967(suckling behavior);GO:0005515(protein binding);GO:0005777(peroxisome);GO:0005778(peroxisomal membrane);GO:0005779(integral component of peroxisomal membrane);GO:0007626(locomotory behavior);GO:0016021(integral component of membrane);GO:0016560(protein import into peroxisome matrix, docking);GO:0021795(cerebral cortex c…	ko04146(Peroxisome)
ENSOART00000001381	oar	ENSOARG00000001290	PEX13	peroxisomal biogenesis factor 13 [Source:NCBI gene;Acc:101118094]	oar-miR-382-5p	88	-10.01	1	1	2	GO:0001561(fatty acid alpha-oxidation);GO:0001764(neuron migration);GO:0001967(suckling behavior);GO:0005515(protein binding);GO:0005777(peroxisome);GO:0005778(peroxisomal membrane);GO:0005779(integral component of peroxisomal membrane);GO:0007626(locomotory behavior);GO:0016021(integral component of membrane);GO:0016560(protein import into peroxisome matrix, docking);GO:0021795(cerebral cortex c…	ko04146(Peroxisome)
ENSOART00000001381	oar	ENSOARG00000001290	PEX13	peroxisomal biogenesis factor 13 [Source:NCBI gene;Acc:101118094]	oar-miR-412-5p_R+2	86	-15.71	1	1	2	GO:0001561(fatty acid alpha-oxidation);GO:0001764(neuron migration);GO:0001967(suckling behavior);GO:0005515(protein binding);GO:0005777(peroxisome);GO:0005778(peroxisomal membrane);GO:0005779(integral component of peroxisomal membrane);GO:0007626(locomotory behavior);GO:0016021(integral component of membrane);GO:0016560(protein import into peroxisome matrix, docking);GO:0021795(cerebral cortex c…	ko04146(Peroxisome)
ENSOART00000001386	oar	ENSOARG00000001294	ENSOARG00000001294	NA	bta-miR-378_R+1	91	-24.54	1	1	2	GO:0005922(connexin complex);GO:0007154(cell communication);GO:0016020(membrane);GO:0016021(integral component of membrane)
ENSOART00000001386	oar	ENSOARG00000001294	ENSOARG00000001294	NA	bta-miR-378_R+1_1ss22CA	91	-24.45	1	1	2	GO:0005922(connexin complex);GO:0007154(cell communication);GO:0016020(membrane);GO:0016021(integral component of membrane)
ENSOART00000001386	oar	ENSOARG00000001294	ENSOARG00000001294	NA	oar-miR-377-3p	54	-12.71	1	1	2	GO:0005922(connexin complex);GO:0007154(cell communication);GO:0016020(membrane);GO:0016021(integral component of membrane)
ENSOART00000001386	oar	ENSOARG00000001294	ENSOARG00000001294	NA	oar-miR-411a-5p	67	-15.97	1	1	2	GO:0005922(connexin complex);GO:0007154(cell communication);GO:0016020(membrane);GO:0016021(integral component of membrane)
ENSOART00000001395	oar	ENSOARG00000001306	ENSOARG00000001306	glycosylphosphatidylinositol anchored high density lipoprotein binding protein 1 [Source:NCBI gene;Acc:101115549]	PC-3p-53184_33	59	-30.01	1	1	2
ENSOART00000001423	oar	ENSOARG00000001326	ATP6AP2	ATPase H+ transporting accessory protein 2 [Source:NCBI gene;Acc:101103453]	oar-miR-377-3p	94	-38.36	1	1	2	GO:0002003(angiotensin maturation);GO:0009897(external side of plasma membrane);GO:0016020(membrane);GO:0016021(integral component of membrane);GO:0021903(rostrocaudal neural tube patterning);GO:0030177(positive regulation of Wnt signaling pathway);GO:0032914(positive regulation of transforming growth factor beta1 production);GO:0038023(signaling receptor activity);GO:0043408(regulation of MAPK c…	ko04614(Renin-angiotensin system)
ENSOART00000001425	oar	ENSOARG00000001326	ATP6AP2	ATPase H+ transporting accessory protein 2 [Source:NCBI gene;Acc:101103453]	oar-miR-377-3p	94	-38.36	1	1	2	GO:0002003(angiotensin maturation);GO:0009897(external side of plasma membrane);GO:0016020(membrane);GO:0016021(integral component of membrane);GO:0021903(rostrocaudal neural tube patterning);GO:0030177(positive regulation of Wnt signaling pathway);GO:0032914(positive regulation of transforming growth factor beta1 production);GO:0038023(signaling receptor activity);GO:0043408(regulation of MAPK c…	ko04614(Renin-angiotensin system)
ENSOART00000001428	oar	ENSOARG00000001334	ENSOARG00000001334	NA	bta-miR-17-3p_R+3	69	-16.14	1	1	2	GO:0005044(scavenger receptor activity);GO:0006898(receptor-mediated endocytosis);GO:0016020(membrane)
ENSOART00000001428	oar	ENSOARG00000001334	ENSOARG00000001334	NA	bta-miR-193a-5p	80	-21.09	1	1	2	GO:0005044(scavenger receptor activity);GO:0006898(receptor-mediated endocytosis);GO:0016020(membrane)
ENSOART00000001428	oar	ENSOARG00000001334	ENSOARG00000001334	NA	bta-miR-378_R+1	71	-21.05	1	1	2	GO:0005044(scavenger receptor activity);GO:0006898(receptor-mediated endocytosis);GO:0016020(membrane)
ENSOART00000001428	oar	ENSOARG00000001334	ENSOARG00000001334	NA	bta-miR-378_R+1_1ss22CA	71	-21.05	1	1	2	GO:0005044(scavenger receptor activity);GO:0006898(receptor-mediated endocytosis);GO:0016020(membrane)
ENSOART00000001428	oar	ENSOARG00000001334	ENSOARG00000001334	NA	bta-miR-503-3p_1ss14TC	94	-30.11	1	1	2	GO:0005044(scavenger receptor activity);GO:0006898(receptor-mediated endocytosis);GO:0016020(membrane)
ENSOART00000001428	oar	ENSOARG00000001334	ENSOARG00000001334	NA	bta-miR-503-5p_R+3	97	-32.94	1	1	2	GO:0005044(scavenger receptor activity);GO:0006898(receptor-mediated endocytosis);GO:0016020(membrane)
ENSOART00000001428	oar	ENSOARG00000001334	ENSOARG00000001334	NA	chi-miR-125a-3p	50	-15.43	1	1	2	GO:0005044(scavenger receptor activity);GO:0006898(receptor-mediated endocytosis);GO:0016020(membrane)
ENSOART00000001428	oar	ENSOARG00000001334	ENSOARG00000001334	NA	chi-miR-224-5p	85	-48.31	1	1	2	GO:0005044(scavenger receptor activity);GO:0006898(receptor-mediated endocytosis);GO:0016020(membrane)
ENSOART00000001428	oar	ENSOARG00000001334	ENSOARG00000001334	NA	oar-miR-412-5p_R+2	75	-35.77	1	1	2	GO:0005044(scavenger receptor activity);GO:0006898(receptor-mediated endocytosis);GO:0016020(membrane)
ENSOART00000001428	oar	ENSOARG00000001334	ENSOARG00000001334	NA	oar-miR-433-3p	97	-30.16	1	1	2	GO:0005044(scavenger receptor activity);GO:0006898(receptor-mediated endocytosis);GO:0016020(membrane)
ENSOART00000001446	oar	ENSOARG00000001347	ENSOARG00000001347	NA	bta-miR-17-3p_R+3	87	-14.48	1	1	2	GO:0003824(catalytic activity);GO:0004415(hyalurononglucosaminidase activity);GO:0005975(carbohydrate metabolic process);GO:0007342(fusion of sperm to egg plasma membrane involved in single fertilization);GO:0008152(metabolic process);GO:0016787(hydrolase activity);GO:0016798(hydrolase activity, acting on glycosyl bonds)
ENSOART00000001446	oar	ENSOARG00000001347	ENSOARG00000001347	NA	chi-miR-18b-3p	95	-17.68	1	1	2	GO:0003824(catalytic activity);GO:0004415(hyalurononglucosaminidase activity);GO:0005975(carbohydrate metabolic process);GO:0007342(fusion of sperm to egg plasma membrane involved in single fertilization);GO:0008152(metabolic process);GO:0016787(hydrolase activity);GO:0016798(hydrolase activity, acting on glycosyl bonds)
ENSOART00000001446	oar	ENSOARG00000001347	ENSOARG00000001347	NA	chi-miR-224-5p	74	-31.45	1	1	2	GO:0003824(catalytic activity);GO:0004415(hyalurononglucosaminidase activity);GO:0005975(carbohydrate metabolic process);GO:0007342(fusion of sperm to egg plasma membrane involved in single fertilization);GO:0008152(metabolic process);GO:0016787(hydrolase activity);GO:0016798(hydrolase activity, acting on glycosyl bonds)
ENSOART00000001470	oar	ENSOARG00000001370	CHI3L1	chitinase 3-like 1 (cartilage glycoprotein-39) [Source:NCBI gene;Acc:443279]	bta-miR-503-5p_R+3	78	-15.58	1	1	2	GO:0005615(extracellular space);GO:0005737(cytoplasm);GO:0005783(endoplasmic reticulum);GO:0005975(carbohydrate metabolic process);GO:0006954(inflammatory response);GO:0007250(activation of NF-kappaB-inducing kinase activity);GO:0008061(chitin binding);GO:0009612(response to mechanical stimulus);GO:0010800(positive regulation of peptidyl-threonine phosphorylation);GO:0030324(lung development);GO:…
ENSOART00000001470	oar	ENSOARG00000001370	CHI3L1	chitinase 3-like 1 (cartilage glycoprotein-39) [Source:NCBI gene;Acc:443279]	chi-miR-125a-3p	80	-46.57	1	1	2	GO:0005615(extracellular space);GO:0005737(cytoplasm);GO:0005783(endoplasmic reticulum);GO:0005975(carbohydrate metabolic process);GO:0006954(inflammatory response);GO:0007250(activation of NF-kappaB-inducing kinase activity);GO:0008061(chitin binding);GO:0009612(response to mechanical stimulus);GO:0010800(positive regulation of peptidyl-threonine phosphorylation);GO:0030324(lung development);GO:…
ENSOART00000001470	oar	ENSOARG00000001370	CHI3L1	chitinase 3-like 1 (cartilage glycoprotein-39) [Source:NCBI gene;Acc:443279]	chi-miR-504_R+1	75	-104.26	1	1	2	GO:0005615(extracellular space);GO:0005737(cytoplasm);GO:0005783(endoplasmic reticulum);GO:0005975(carbohydrate metabolic process);GO:0006954(inflammatory response);GO:0007250(activation of NF-kappaB-inducing kinase activity);GO:0008061(chitin binding);GO:0009612(response to mechanical stimulus);GO:0010800(positive regulation of peptidyl-threonine phosphorylation);GO:0030324(lung development);GO:…
ENSOART00000001470	oar	ENSOARG00000001370	CHI3L1	chitinase 3-like 1 (cartilage glycoprotein-39) [Source:NCBI gene;Acc:443279]	oar-miR-432_1ss23GT	64	-78.89	1	1	2	GO:0005615(extracellular space);GO:0005737(cytoplasm);GO:0005783(endoplasmic reticulum);GO:0005975(carbohydrate metabolic process);GO:0006954(inflammatory response);GO:0007250(activation of NF-kappaB-inducing kinase activity);GO:0008061(chitin binding);GO:0009612(response to mechanical stimulus);GO:0010800(positive regulation of peptidyl-threonine phosphorylation);GO:0030324(lung development);GO:…
ENSOART00000001510	oar	ENSOARG00000001408	ACVR2B	activin A receptor type 2B [Source:NCBI gene;Acc:443156]	bta-miR-450a	82	-11.75	1	1	2	GO:0000122(negative regulation of transcription by RNA polymerase II);GO:0000166(nucleotide binding);GO:0001501(skeletal system development);GO:0001702(gastrulation with mouth forming second);GO:0001822(kidney development);GO:0001946(lymphangiogenesis);GO:0001974(blood vessel remodeling);GO:0004672(protein kinase activity);GO:0004674(protein serine/threonine kinase activity);GO:0004675(transmembr…	ko04060(Cytokine-cytokine receptor interaction);ko04350(TGF-beta signaling pathway);ko04550(Signaling pathways regulating pluripotency of stem cells);ko05418(Fluid shear stress and atherosclerosis)
ENSOART00000001510	oar	ENSOARG00000001408	ACVR2B	activin A receptor type 2B [Source:NCBI gene;Acc:443156]	bta-miR-503-5p_R+3	89	-27.41	1	1	2	GO:0000122(negative regulation of transcription by RNA polymerase II);GO:0000166(nucleotide binding);GO:0001501(skeletal system development);GO:0001702(gastrulation with mouth forming second);GO:0001822(kidney development);GO:0001946(lymphangiogenesis);GO:0001974(blood vessel remodeling);GO:0004672(protein kinase activity);GO:0004674(protein serine/threonine kinase activity);GO:0004675(transmembr…	ko04060(Cytokine-cytokine receptor interaction);ko04350(TGF-beta signaling pathway);ko04550(Signaling pathways regulating pluripotency of stem cells);ko05418(Fluid shear stress and atherosclerosis)
ENSOART00000001510	oar	ENSOARG00000001408	ACVR2B	activin A receptor type 2B [Source:NCBI gene;Acc:443156]	chi-miR-424-5p	82	-14.79	1	1	2	GO:0000122(negative regulation of transcription by RNA polymerase II);GO:0000166(nucleotide binding);GO:0001501(skeletal system development);GO:0001702(gastrulation with mouth forming second);GO:0001822(kidney development);GO:0001946(lymphangiogenesis);GO:0001974(blood vessel remodeling);GO:0004672(protein kinase activity);GO:0004674(protein serine/threonine kinase activity);GO:0004675(transmembr…	ko04060(Cytokine-cytokine receptor interaction);ko04350(TGF-beta signaling pathway);ko04550(Signaling pathways regulating pluripotency of stem cells);ko05418(Fluid shear stress and atherosclerosis)
ENSOART00000001510	oar	ENSOARG00000001408	ACVR2B	activin A receptor type 2B [Source:NCBI gene;Acc:443156]	chi-miR-450-5p_R+2	82	-11.75	1	1	2	GO:0000122(negative regulation of transcription by RNA polymerase II);GO:0000166(nucleotide binding);GO:0001501(skeletal system development);GO:0001702(gastrulation with mouth forming second);GO:0001822(kidney development);GO:0001946(lymphangiogenesis);GO:0001974(blood vessel remodeling);GO:0004672(protein kinase activity);GO:0004674(protein serine/threonine kinase activity);GO:0004675(transmembr…	ko04060(Cytokine-cytokine receptor interaction);ko04350(TGF-beta signaling pathway);ko04550(Signaling pathways regulating pluripotency of stem cells);ko05418(Fluid shear stress and atherosclerosis)
ENSOART00000001510	oar	ENSOARG00000001408	ACVR2B	activin A receptor type 2B [Source:NCBI gene;Acc:443156]	chi-miR-532-5p	73	-13.31	1	1	2	GO:0000122(negative regulation of transcription by RNA polymerase II);GO:0000166(nucleotide binding);GO:0001501(skeletal system development);GO:0001702(gastrulation with mouth forming second);GO:0001822(kidney development);GO:0001946(lymphangiogenesis);GO:0001974(blood vessel remodeling);GO:0004672(protein kinase activity);GO:0004674(protein serine/threonine kinase activity);GO:0004675(transmembr…	ko04060(Cytokine-cytokine receptor interaction);ko04350(TGF-beta signaling pathway);ko04550(Signaling pathways regulating pluripotency of stem cells);ko05418(Fluid shear stress and atherosclerosis)
ENSOART00000001510	oar	ENSOARG00000001408	ACVR2B	activin A receptor type 2B [Source:NCBI gene;Acc:443156]	cpo-miR-652-3p	55	-15.01	1	1	2	GO:0000122(negative regulation of transcription by RNA polymerase II);GO:0000166(nucleotide binding);GO:0001501(skeletal system development);GO:0001702(gastrulation with mouth forming second);GO:0001822(kidney development);GO:0001946(lymphangiogenesis);GO:0001974(blood vessel remodeling);GO:0004672(protein kinase activity);GO:0004674(protein serine/threonine kinase activity);GO:0004675(transmembr…	ko04060(Cytokine-cytokine receptor interaction);ko04350(TGF-beta signaling pathway);ko04550(Signaling pathways regulating pluripotency of stem cells);ko05418(Fluid shear stress and atherosclerosis)
ENSOART00000001566	oar	ENSOARG00000001461	DELE1	DAP3 binding cell death enhancer 1 [Source:NCBI gene;Acc:101108385]	bta-miR-193a-5p	66	-13.59	1	1	2	GO:0005515(protein binding);GO:0005739(mitochondrion);GO:0008625(extrinsic apoptotic signaling pathway via death domain receptors);GO:0043281(regulation of cysteine-type endopeptidase activity involved in apoptotic process)
ENSOART00000001566	oar	ENSOARG00000001461	DELE1	DAP3 binding cell death enhancer 1 [Source:NCBI gene;Acc:101108385]	oar-miR-382-5p	57	-12.3	1	1	2	GO:0005515(protein binding);GO:0005739(mitochondrion);GO:0008625(extrinsic apoptotic signaling pathway via death domain receptors);GO:0043281(regulation of cysteine-type endopeptidase activity involved in apoptotic process)
ENSOART00000001566	oar	ENSOARG00000001461	DELE1	DAP3 binding cell death enhancer 1 [Source:NCBI gene;Acc:101108385]	oar-miR-432_1ss23GT	97	-19.19	1	1	2	GO:0005515(protein binding);GO:0005739(mitochondrion);GO:0008625(extrinsic apoptotic signaling pathway via death domain receptors);GO:0043281(regulation of cysteine-type endopeptidase activity involved in apoptotic process)
ENSOART00000001590	oar	ENSOARG00000001486	GATAD2B	GATA zinc finger domain containing 2B [Source:NCBI gene;Acc:101106983]	chi-miR-363-3p	91	-27.35	1	1	2	GO:0000122(negative regulation of transcription by RNA polymerase II);GO:0005654(nucleoplasm);GO:0006355(regulation of transcription, DNA-templated);GO:0008270(zinc ion binding);GO:0043565(sequence-specific DNA binding);GO:0046872(metal ion binding)
ENSOART00000001590	oar	ENSOARG00000001486	GATAD2B	GATA zinc finger domain containing 2B [Source:NCBI gene;Acc:101106983]	chi-miR-483_L+1R-3	60	-18.86	1	1	2	GO:0000122(negative regulation of transcription by RNA polymerase II);GO:0005654(nucleoplasm);GO:0006355(regulation of transcription, DNA-templated);GO:0008270(zinc ion binding);GO:0043565(sequence-specific DNA binding);GO:0046872(metal ion binding)
ENSOART00000001590	oar	ENSOARG00000001486	GATAD2B	GATA zinc finger domain containing 2B [Source:NCBI gene;Acc:101106983]	chi-miR-504_R+1	98	-13.65	1	1	2	GO:0000122(negative regulation of transcription by RNA polymerase II);GO:0005654(nucleoplasm);GO:0006355(regulation of transcription, DNA-templated);GO:0008270(zinc ion binding);GO:0043565(sequence-specific DNA binding);GO:0046872(metal ion binding)
ENSOART00000001590	oar	ENSOARG00000001486	GATAD2B	GATA zinc finger domain containing 2B [Source:NCBI gene;Acc:101106983]	oar-miR-1197-3p	83	-30.47	1	1	2	GO:0000122(negative regulation of transcription by RNA polymerase II);GO:0005654(nucleoplasm);GO:0006355(regulation of transcription, DNA-templated);GO:0008270(zinc ion binding);GO:0043565(sequence-specific DNA binding);GO:0046872(metal ion binding)
ENSOART00000001590	oar	ENSOARG00000001486	GATAD2B	GATA zinc finger domain containing 2B [Source:NCBI gene;Acc:101106983]	oar-miR-25_L+1	92	-33.58	1	1	2	GO:0000122(negative regulation of transcription by RNA polymerase II);GO:0005654(nucleoplasm);GO:0006355(regulation of transcription, DNA-templated);GO:0008270(zinc ion binding);GO:0043565(sequence-specific DNA binding);GO:0046872(metal ion binding)
ENSOART00000001592	oar	ENSOARG00000001485	METAP1D	methionyl aminopeptidase type 1D, mitochondrial [Source:NCBI gene;Acc:101114168]	bta-miR-503-5p_R+3	86	-44.76	1	1	2	GO:0004177(aminopeptidase activity);GO:0005739(mitochondrion);GO:0006508(proteolysis);GO:0008233(peptidase activity);GO:0008235(metalloexopeptidase activity);GO:0016787(hydrolase activity);GO:0043231(intracellular membrane-bounded organelle);GO:0046872(metal ion binding);GO:0070006(metalloaminopeptidase activity);GO:0070084(protein initiator methionine removal)
ENSOART00000001592	oar	ENSOARG00000001485	METAP1D	methionyl aminopeptidase type 1D, mitochondrial [Source:NCBI gene;Acc:101114168]	chi-miR-424-5p	57	-32.45	1	1	2	GO:0004177(aminopeptidase activity);GO:0005739(mitochondrion);GO:0006508(proteolysis);GO:0008233(peptidase activity);GO:0008235(metalloexopeptidase activity);GO:0016787(hydrolase activity);GO:0043231(intracellular membrane-bounded organelle);GO:0046872(metal ion binding);GO:0070006(metalloaminopeptidase activity);GO:0070084(protein initiator methionine removal)
ENSOART00000001592	oar	ENSOARG00000001485	METAP1D	methionyl aminopeptidase type 1D, mitochondrial [Source:NCBI gene;Acc:101114168]	chi-miR-483_L+1R-3	58	-22.13	1	1	2	GO:0004177(aminopeptidase activity);GO:0005739(mitochondrion);GO:0006508(proteolysis);GO:0008233(peptidase activity);GO:0008235(metalloexopeptidase activity);GO:0016787(hydrolase activity);GO:0043231(intracellular membrane-bounded organelle);GO:0046872(metal ion binding);GO:0070006(metalloaminopeptidase activity);GO:0070084(protein initiator methionine removal)
ENSOART00000001592	oar	ENSOARG00000001485	METAP1D	methionyl aminopeptidase type 1D, mitochondrial [Source:NCBI gene;Acc:101114168]	oar-miR-432_1ss23GT	91	-24.61	1	1	2	GO:0004177(aminopeptidase activity);GO:0005739(mitochondrion);GO:0006508(proteolysis);GO:0008233(peptidase activity);GO:0008235(metalloexopeptidase activity);GO:0016787(hydrolase activity);GO:0043231(intracellular membrane-bounded organelle);GO:0046872(metal ion binding);GO:0070006(metalloaminopeptidase activity);GO:0070084(protein initiator methionine removal)
ENSOART00000001593	oar	ENSOARG00000001485	METAP1D	methionyl aminopeptidase type 1D, mitochondrial [Source:NCBI gene;Acc:101114168]	bta-miR-503-5p_R+3	86	-44.76	1	1	2	GO:0004177(aminopeptidase activity);GO:0005739(mitochondrion);GO:0006508(proteolysis);GO:0008233(peptidase activity);GO:0008235(metalloexopeptidase activity);GO:0016787(hydrolase activity);GO:0043231(intracellular membrane-bounded organelle);GO:0046872(metal ion binding);GO:0070006(metalloaminopeptidase activity);GO:0070084(protein initiator methionine removal)
ENSOART00000001593	oar	ENSOARG00000001485	METAP1D	methionyl aminopeptidase type 1D, mitochondrial [Source:NCBI gene;Acc:101114168]	chi-miR-424-5p	57	-32.45	1	1	2	GO:0004177(aminopeptidase activity);GO:0005739(mitochondrion);GO:0006508(proteolysis);GO:0008233(peptidase activity);GO:0008235(metalloexopeptidase activity);GO:0016787(hydrolase activity);GO:0043231(intracellular membrane-bounded organelle);GO:0046872(metal ion binding);GO:0070006(metalloaminopeptidase activity);GO:0070084(protein initiator methionine removal)
ENSOART00000001593	oar	ENSOARG00000001485	METAP1D	methionyl aminopeptidase type 1D, mitochondrial [Source:NCBI gene;Acc:101114168]	chi-miR-483_L+1R-3	58	-22.13	1	1	2	GO:0004177(aminopeptidase activity);GO:0005739(mitochondrion);GO:0006508(proteolysis);GO:0008233(peptidase activity);GO:0008235(metalloexopeptidase activity);GO:0016787(hydrolase activity);GO:0043231(intracellular membrane-bounded organelle);GO:0046872(metal ion binding);GO:0070006(metalloaminopeptidase activity);GO:0070084(protein initiator methionine removal)
ENSOART00000001593	oar	ENSOARG00000001485	METAP1D	methionyl aminopeptidase type 1D, mitochondrial [Source:NCBI gene;Acc:101114168]	oar-miR-432_1ss23GT	91	-24.61	1	1	2	GO:0004177(aminopeptidase activity);GO:0005739(mitochondrion);GO:0006508(proteolysis);GO:0008233(peptidase activity);GO:0008235(metalloexopeptidase activity);GO:0016787(hydrolase activity);GO:0043231(intracellular membrane-bounded organelle);GO:0046872(metal ion binding);GO:0070006(metalloaminopeptidase activity);GO:0070084(protein initiator methionine removal)
ENSOART00000001605	oar	ENSOARG00000001497	TES	testin LIM domain protein [Source:NCBI gene;Acc:100126573]	chi-miR-130b-3p_R-2	53	-12.04	1	1	2	GO:0005737(cytoplasm);GO:0005829(cytosol);GO:0005886(plasma membrane);GO:0005925(focal adhesion);GO:0008270(zinc ion binding);GO:0008285(negative regulation of cell population proliferation);GO:0030054(cell junction);GO:0032991(protein-containing complex);GO:0042127(regulation of cell population proliferation);GO:0046872(metal ion binding)
ENSOART00000001605	oar	ENSOARG00000001497	TES	testin LIM domain protein [Source:NCBI gene;Acc:100126573]	chi-miR-18b-3p	89	-20.9	1	1	2	GO:0005737(cytoplasm);GO:0005829(cytosol);GO:0005886(plasma membrane);GO:0005925(focal adhesion);GO:0008270(zinc ion binding);GO:0008285(negative regulation of cell population proliferation);GO:0030054(cell junction);GO:0032991(protein-containing complex);GO:0042127(regulation of cell population proliferation);GO:0046872(metal ion binding)
ENSOART00000001605	oar	ENSOARG00000001497	TES	testin LIM domain protein [Source:NCBI gene;Acc:100126573]	chi-miR-20b	79	-18.14	1	1	2	GO:0005737(cytoplasm);GO:0005829(cytosol);GO:0005886(plasma membrane);GO:0005925(focal adhesion);GO:0008270(zinc ion binding);GO:0008285(negative regulation of cell population proliferation);GO:0030054(cell junction);GO:0032991(protein-containing complex);GO:0042127(regulation of cell population proliferation);GO:0046872(metal ion binding)
ENSOART00000001612	oar	ENSOARG00000001499	COQ8A	coenzyme Q8A [Source:NCBI gene;Acc:101114037]	PC-3p-53184_33	91	-28.76	1	1	2	GO:0005739(mitochondrion);GO:0006744(ubiquinone biosynthetic process);GO:0016301(kinase activity);GO:0016310(phosphorylation);GO:0043531(ADP binding)
ENSOART00000001612	oar	ENSOARG00000001499	COQ8A	coenzyme Q8A [Source:NCBI gene;Acc:101114037]	chi-miR-125a-3p	83	-14.59	1	1	2	GO:0005739(mitochondrion);GO:0006744(ubiquinone biosynthetic process);GO:0016301(kinase activity);GO:0016310(phosphorylation);GO:0043531(ADP binding)
ENSOART00000001612	oar	ENSOARG00000001499	COQ8A	coenzyme Q8A [Source:NCBI gene;Acc:101114037]	oar-miR-323a-3p_L+1	95	-18.97	1	1	2	GO:0005739(mitochondrion);GO:0006744(ubiquinone biosynthetic process);GO:0016301(kinase activity);GO:0016310(phosphorylation);GO:0043531(ADP binding)
ENSOART00000001612	oar	ENSOARG00000001499	COQ8A	coenzyme Q8A [Source:NCBI gene;Acc:101114037]	oar-miR-432_1ss23GT	71	-27.08	1	1	2	GO:0005739(mitochondrion);GO:0006744(ubiquinone biosynthetic process);GO:0016301(kinase activity);GO:0016310(phosphorylation);GO:0043531(ADP binding)
ENSOART00000001619	oar	ENSOARG00000001511	STAT3	signal transducer and activator of transcription 3 [Source:NCBI gene;Acc:100294659]	cgr-miR-1260_L+1_1	73	-21	1	1	2	GO:0000790(nuclear chromatin);GO:0000978(RNA polymerase II proximal promoter sequence-specific DNA binding);GO:0000981(DNA-binding transcription factor activity, RNA polymerase II-specific);GO:0001103(RNA polymerase II repressing transcription factor binding);GO:0001228(DNA-binding transcription activator activity, RNA polymerase II-specific);GO:0001659(temperature homeostasis);GO:0001754(eye pho…	ko01521(EGFR tyrosine kinase inhibitor resistance);ko04062(Chemokine signaling pathway);ko04066(HIF-1 signaling pathway);ko04068(FoxO signaling pathway);ko04217(Necroptosis);ko04550(Signaling pathways regulating pluripotency of stem cells);ko04630(Jak-STAT signaling pathway);ko04659(Th17 cell differentiation);ko04917(Prolactin signaling pathway);ko04920(Adipocytokine signaling pathway);ko04931(In…
ENSOART00000001619	oar	ENSOARG00000001511	STAT3	signal transducer and activator of transcription 3 [Source:NCBI gene;Acc:100294659]	chi-miR-1388-5p_R+1	73	-17.69	1	1	2	GO:0000790(nuclear chromatin);GO:0000978(RNA polymerase II proximal promoter sequence-specific DNA binding);GO:0000981(DNA-binding transcription factor activity, RNA polymerase II-specific);GO:0001103(RNA polymerase II repressing transcription factor binding);GO:0001228(DNA-binding transcription activator activity, RNA polymerase II-specific);GO:0001659(temperature homeostasis);GO:0001754(eye pho…	ko01521(EGFR tyrosine kinase inhibitor resistance);ko04062(Chemokine signaling pathway);ko04066(HIF-1 signaling pathway);ko04068(FoxO signaling pathway);ko04217(Necroptosis);ko04550(Signaling pathways regulating pluripotency of stem cells);ko04630(Jak-STAT signaling pathway);ko04659(Th17 cell differentiation);ko04917(Prolactin signaling pathway);ko04920(Adipocytokine signaling pathway);ko04931(In…
ENSOART00000001619	oar	ENSOARG00000001511	STAT3	signal transducer and activator of transcription 3 [Source:NCBI gene;Acc:100294659]	chi-miR-20b	79	-20.88	1	1	2	GO:0000790(nuclear chromatin);GO:0000978(RNA polymerase II proximal promoter sequence-specific DNA binding);GO:0000981(DNA-binding transcription factor activity, RNA polymerase II-specific);GO:0001103(RNA polymerase II repressing transcription factor binding);GO:0001228(DNA-binding transcription activator activity, RNA polymerase II-specific);GO:0001659(temperature homeostasis);GO:0001754(eye pho…	ko01521(EGFR tyrosine kinase inhibitor resistance);ko04062(Chemokine signaling pathway);ko04066(HIF-1 signaling pathway);ko04068(FoxO signaling pathway);ko04217(Necroptosis);ko04550(Signaling pathways regulating pluripotency of stem cells);ko04630(Jak-STAT signaling pathway);ko04659(Th17 cell differentiation);ko04917(Prolactin signaling pathway);ko04920(Adipocytokine signaling pathway);ko04931(In…
ENSOART00000001619	oar	ENSOARG00000001511	STAT3	signal transducer and activator of transcription 3 [Source:NCBI gene;Acc:100294659]	chi-miR-324-5p_R-2	86	-45.9	1	1	2	GO:0000790(nuclear chromatin);GO:0000978(RNA polymerase II proximal promoter sequence-specific DNA binding);GO:0000981(DNA-binding transcription factor activity, RNA polymerase II-specific);GO:0001103(RNA polymerase II repressing transcription factor binding);GO:0001228(DNA-binding transcription activator activity, RNA polymerase II-specific);GO:0001659(temperature homeostasis);GO:0001754(eye pho…	ko01521(EGFR tyrosine kinase inhibitor resistance);ko04062(Chemokine signaling pathway);ko04066(HIF-1 signaling pathway);ko04068(FoxO signaling pathway);ko04217(Necroptosis);ko04550(Signaling pathways regulating pluripotency of stem cells);ko04630(Jak-STAT signaling pathway);ko04659(Th17 cell differentiation);ko04917(Prolactin signaling pathway);ko04920(Adipocytokine signaling pathway);ko04931(In…
ENSOART00000001619	oar	ENSOARG00000001511	STAT3	signal transducer and activator of transcription 3 [Source:NCBI gene;Acc:100294659]	hsa-miR-1260a_L+1_1ss10TG	73	-21	1	1	2	GO:0000790(nuclear chromatin);GO:0000978(RNA polymerase II proximal promoter sequence-specific DNA binding);GO:0000981(DNA-binding transcription factor activity, RNA polymerase II-specific);GO:0001103(RNA polymerase II repressing transcription factor binding);GO:0001228(DNA-binding transcription activator activity, RNA polymerase II-specific);GO:0001659(temperature homeostasis);GO:0001754(eye pho…	ko01521(EGFR tyrosine kinase inhibitor resistance);ko04062(Chemokine signaling pathway);ko04066(HIF-1 signaling pathway);ko04068(FoxO signaling pathway);ko04217(Necroptosis);ko04550(Signaling pathways regulating pluripotency of stem cells);ko04630(Jak-STAT signaling pathway);ko04659(Th17 cell differentiation);ko04917(Prolactin signaling pathway);ko04920(Adipocytokine signaling pathway);ko04931(In…
ENSOART00000001619	oar	ENSOARG00000001511	STAT3	signal transducer and activator of transcription 3 [Source:NCBI gene;Acc:100294659]	mmu-miR-3968_L-2_1ss14AT	69	-17.37	1	1	2	GO:0000790(nuclear chromatin);GO:0000978(RNA polymerase II proximal promoter sequence-specific DNA binding);GO:0000981(DNA-binding transcription factor activity, RNA polymerase II-specific);GO:0001103(RNA polymerase II repressing transcription factor binding);GO:0001228(DNA-binding transcription activator activity, RNA polymerase II-specific);GO:0001659(temperature homeostasis);GO:0001754(eye pho…	ko01521(EGFR tyrosine kinase inhibitor resistance);ko04062(Chemokine signaling pathway);ko04066(HIF-1 signaling pathway);ko04068(FoxO signaling pathway);ko04217(Necroptosis);ko04550(Signaling pathways regulating pluripotency of stem cells);ko04630(Jak-STAT signaling pathway);ko04659(Th17 cell differentiation);ko04917(Prolactin signaling pathway);ko04920(Adipocytokine signaling pathway);ko04931(In…
ENSOART00000001619	oar	ENSOARG00000001511	STAT3	signal transducer and activator of transcription 3 [Source:NCBI gene;Acc:100294659]	oar-miR-3957-3p_R-1	83	-23.14	1	1	2	GO:0000790(nuclear chromatin);GO:0000978(RNA polymerase II proximal promoter sequence-specific DNA binding);GO:0000981(DNA-binding transcription factor activity, RNA polymerase II-specific);GO:0001103(RNA polymerase II repressing transcription factor binding);GO:0001228(DNA-binding transcription activator activity, RNA polymerase II-specific);GO:0001659(temperature homeostasis);GO:0001754(eye pho…	ko01521(EGFR tyrosine kinase inhibitor resistance);ko04062(Chemokine signaling pathway);ko04066(HIF-1 signaling pathway);ko04068(FoxO signaling pathway);ko04217(Necroptosis);ko04550(Signaling pathways regulating pluripotency of stem cells);ko04630(Jak-STAT signaling pathway);ko04659(Th17 cell differentiation);ko04917(Prolactin signaling pathway);ko04920(Adipocytokine signaling pathway);ko04931(In…
ENSOART00000001619	oar	ENSOARG00000001511	STAT3	signal transducer and activator of transcription 3 [Source:NCBI gene;Acc:100294659]	oar-miR-432_1ss23GT	97	-23.11	1	1	2	GO:0000790(nuclear chromatin);GO:0000978(RNA polymerase II proximal promoter sequence-specific DNA binding);GO:0000981(DNA-binding transcription factor activity, RNA polymerase II-specific);GO:0001103(RNA polymerase II repressing transcription factor binding);GO:0001228(DNA-binding transcription activator activity, RNA polymerase II-specific);GO:0001659(temperature homeostasis);GO:0001754(eye pho…	ko01521(EGFR tyrosine kinase inhibitor resistance);ko04062(Chemokine signaling pathway);ko04066(HIF-1 signaling pathway);ko04068(FoxO signaling pathway);ko04217(Necroptosis);ko04550(Signaling pathways regulating pluripotency of stem cells);ko04630(Jak-STAT signaling pathway);ko04659(Th17 cell differentiation);ko04917(Prolactin signaling pathway);ko04920(Adipocytokine signaling pathway);ko04931(In…
ENSOART00000001619	oar	ENSOARG00000001511	STAT3	signal transducer and activator of transcription 3 [Source:NCBI gene;Acc:100294659]	ssc-mir-4332-p3_1ss17CT_1	69	-45.77	1	1	2	GO:0000790(nuclear chromatin);GO:0000978(RNA polymerase II proximal promoter sequence-specific DNA binding);GO:0000981(DNA-binding transcription factor activity, RNA polymerase II-specific);GO:0001103(RNA polymerase II repressing transcription factor binding);GO:0001228(DNA-binding transcription activator activity, RNA polymerase II-specific);GO:0001659(temperature homeostasis);GO:0001754(eye pho…	ko01521(EGFR tyrosine kinase inhibitor resistance);ko04062(Chemokine signaling pathway);ko04066(HIF-1 signaling pathway);ko04068(FoxO signaling pathway);ko04217(Necroptosis);ko04550(Signaling pathways regulating pluripotency of stem cells);ko04630(Jak-STAT signaling pathway);ko04659(Th17 cell differentiation);ko04917(Prolactin signaling pathway);ko04920(Adipocytokine signaling pathway);ko04931(In…
ENSOART00000001619	oar	ENSOARG00000001511	STAT3	signal transducer and activator of transcription 3 [Source:NCBI gene;Acc:100294659]	ssc-mir-4332-p3_1ss17CT_2	68	-49.1	1	1	2	GO:0000790(nuclear chromatin);GO:0000978(RNA polymerase II proximal promoter sequence-specific DNA binding);GO:0000981(DNA-binding transcription factor activity, RNA polymerase II-specific);GO:0001103(RNA polymerase II repressing transcription factor binding);GO:0001228(DNA-binding transcription activator activity, RNA polymerase II-specific);GO:0001659(temperature homeostasis);GO:0001754(eye pho…	ko01521(EGFR tyrosine kinase inhibitor resistance);ko04062(Chemokine signaling pathway);ko04066(HIF-1 signaling pathway);ko04068(FoxO signaling pathway);ko04217(Necroptosis);ko04550(Signaling pathways regulating pluripotency of stem cells);ko04630(Jak-STAT signaling pathway);ko04659(Th17 cell differentiation);ko04917(Prolactin signaling pathway);ko04920(Adipocytokine signaling pathway);ko04931(In…
ENSOART00000001619	oar	ENSOARG00000001511	STAT3	signal transducer and activator of transcription 3 [Source:NCBI gene;Acc:100294659]	ssc-mir-4332-p5_1ss17CT_2	68	-49.1	1	1	2	GO:0000790(nuclear chromatin);GO:0000978(RNA polymerase II proximal promoter sequence-specific DNA binding);GO:0000981(DNA-binding transcription factor activity, RNA polymerase II-specific);GO:0001103(RNA polymerase II repressing transcription factor binding);GO:0001228(DNA-binding transcription activator activity, RNA polymerase II-specific);GO:0001659(temperature homeostasis);GO:0001754(eye pho…	ko01521(EGFR tyrosine kinase inhibitor resistance);ko04062(Chemokine signaling pathway);ko04066(HIF-1 signaling pathway);ko04068(FoxO signaling pathway);ko04217(Necroptosis);ko04550(Signaling pathways regulating pluripotency of stem cells);ko04630(Jak-STAT signaling pathway);ko04659(Th17 cell differentiation);ko04917(Prolactin signaling pathway);ko04920(Adipocytokine signaling pathway);ko04931(In…
ENSOART00000001637	oar	ENSOARG00000001532	TMEM165	transmembrane protein 165 [Source:NCBI gene;Acc:101107021]	bta-miR-193a-5p	69	-36.22	1	1	2	GO:0005765(lysosomal membrane);GO:0005794(Golgi apparatus);GO:0006487(protein N-linked glycosylation);GO:0006874(cellular calcium ion homeostasis);GO:0010008(endosome membrane);GO:0016020(membrane);GO:0016021(integral component of membrane);GO:0032472(Golgi calcium ion transport);GO:0032588(trans-Golgi network membrane);GO:0035751(regulation of lysosomal lumen pH);GO:0043231(intracellular membran…
ENSOART00000001637	oar	ENSOARG00000001532	TMEM165	transmembrane protein 165 [Source:NCBI gene;Acc:101107021]	bta-miR-503-3p_1ss14TC	96	-11.79	1	1	2	GO:0005765(lysosomal membrane);GO:0005794(Golgi apparatus);GO:0006487(protein N-linked glycosylation);GO:0006874(cellular calcium ion homeostasis);GO:0010008(endosome membrane);GO:0016020(membrane);GO:0016021(integral component of membrane);GO:0032472(Golgi calcium ion transport);GO:0032588(trans-Golgi network membrane);GO:0035751(regulation of lysosomal lumen pH);GO:0043231(intracellular membran…
ENSOART00000001637	oar	ENSOARG00000001532	TMEM165	transmembrane protein 165 [Source:NCBI gene;Acc:101107021]	chi-miR-130b-3p_R-2	89	-11.5	1	1	2	GO:0005765(lysosomal membrane);GO:0005794(Golgi apparatus);GO:0006487(protein N-linked glycosylation);GO:0006874(cellular calcium ion homeostasis);GO:0010008(endosome membrane);GO:0016020(membrane);GO:0016021(integral component of membrane);GO:0032472(Golgi calcium ion transport);GO:0032588(trans-Golgi network membrane);GO:0035751(regulation of lysosomal lumen pH);GO:0043231(intracellular membran…
ENSOART00000001637	oar	ENSOARG00000001532	TMEM165	transmembrane protein 165 [Source:NCBI gene;Acc:101107021]	chi-miR-424-5p	63	-26	1	1	2	GO:0005765(lysosomal membrane);GO:0005794(Golgi apparatus);GO:0006487(protein N-linked glycosylation);GO:0006874(cellular calcium ion homeostasis);GO:0010008(endosome membrane);GO:0016020(membrane);GO:0016021(integral component of membrane);GO:0032472(Golgi calcium ion transport);GO:0032588(trans-Golgi network membrane);GO:0035751(regulation of lysosomal lumen pH);GO:0043231(intracellular membran…
ENSOART00000001637	oar	ENSOARG00000001532	TMEM165	transmembrane protein 165 [Source:NCBI gene;Acc:101107021]	oar-miR-329a-3p	84	-33.2	1	1	2	GO:0005765(lysosomal membrane);GO:0005794(Golgi apparatus);GO:0006487(protein N-linked glycosylation);GO:0006874(cellular calcium ion homeostasis);GO:0010008(endosome membrane);GO:0016020(membrane);GO:0016021(integral component of membrane);GO:0032472(Golgi calcium ion transport);GO:0032588(trans-Golgi network membrane);GO:0035751(regulation of lysosomal lumen pH);GO:0043231(intracellular membran…
ENSOART00000001637	oar	ENSOARG00000001532	TMEM165	transmembrane protein 165 [Source:NCBI gene;Acc:101107021]	oar-miR-329b-3p_1ss21TC	84	-34.27	1	1	2	GO:0005765(lysosomal membrane);GO:0005794(Golgi apparatus);GO:0006487(protein N-linked glycosylation);GO:0006874(cellular calcium ion homeostasis);GO:0010008(endosome membrane);GO:0016020(membrane);GO:0016021(integral component of membrane);GO:0032472(Golgi calcium ion transport);GO:0032588(trans-Golgi network membrane);GO:0035751(regulation of lysosomal lumen pH);GO:0043231(intracellular membran…
ENSOART00000001637	oar	ENSOARG00000001532	TMEM165	transmembrane protein 165 [Source:NCBI gene;Acc:101107021]	oar-miR-377-3p	84	-33.28	1	1	2	GO:0005765(lysosomal membrane);GO:0005794(Golgi apparatus);GO:0006487(protein N-linked glycosylation);GO:0006874(cellular calcium ion homeostasis);GO:0010008(endosome membrane);GO:0016020(membrane);GO:0016021(integral component of membrane);GO:0032472(Golgi calcium ion transport);GO:0032588(trans-Golgi network membrane);GO:0035751(regulation of lysosomal lumen pH);GO:0043231(intracellular membran…
ENSOART00000001637	oar	ENSOARG00000001532	TMEM165	transmembrane protein 165 [Source:NCBI gene;Acc:101107021]	oar-miR-433-3p	80	-15.73	1	1	2	GO:0005765(lysosomal membrane);GO:0005794(Golgi apparatus);GO:0006487(protein N-linked glycosylation);GO:0006874(cellular calcium ion homeostasis);GO:0010008(endosome membrane);GO:0016020(membrane);GO:0016021(integral component of membrane);GO:0032472(Golgi calcium ion transport);GO:0032588(trans-Golgi network membrane);GO:0035751(regulation of lysosomal lumen pH);GO:0043231(intracellular membran…
ENSOART00000001650	oar	ENSOARG00000001533	ITIH1	inter-alpha-trypsin inhibitor heavy chain 1 [Source:NCBI gene;Acc:101109489]	PC-3p-53184_33	55	-37.05	1	1	2	GO:0004867(serine-type endopeptidase inhibitor activity);GO:0010951(negative regulation of endopeptidase activity);GO:0030212(hyaluronan metabolic process)
ENSOART00000001650	oar	ENSOARG00000001533	ITIH1	inter-alpha-trypsin inhibitor heavy chain 1 [Source:NCBI gene;Acc:101109489]	chi-miR-1388-5p_R+1	59	-44.54	1	1	2	GO:0004867(serine-type endopeptidase inhibitor activity);GO:0010951(negative regulation of endopeptidase activity);GO:0030212(hyaluronan metabolic process)
ENSOART00000001650	oar	ENSOARG00000001533	ITIH1	inter-alpha-trypsin inhibitor heavy chain 1 [Source:NCBI gene;Acc:101109489]	chi-miR-504_R+1	80	-22.01	1	1	2	GO:0004867(serine-type endopeptidase inhibitor activity);GO:0010951(negative regulation of endopeptidase activity);GO:0030212(hyaluronan metabolic process)
ENSOART00000001654	oar	ENSOARG00000001541	PEX3	peroxisomal biogenesis factor 3 [Source:NCBI gene;Acc:101118110]	bta-miR-17-3p_R+3	89	-16.13	1	1	2	GO:0005654(nucleoplasm);GO:0005777(peroxisome);GO:0005779(integral component of peroxisomal membrane);GO:0005783(endoplasmic reticulum);GO:0007031(peroxisome organization);GO:0008289(lipid binding);GO:0032991(protein-containing complex);GO:0032994(protein-lipid complex);GO:0045046(protein import into peroxisome membrane);GO:0046983(protein dimerization activity)	ko04146(Peroxisome)
ENSOART00000001654	oar	ENSOARG00000001541	PEX3	peroxisomal biogenesis factor 3 [Source:NCBI gene;Acc:101118110]	bta-miR-503-5p_R+3	97	-15	1	1	2	GO:0005654(nucleoplasm);GO:0005777(peroxisome);GO:0005779(integral component of peroxisomal membrane);GO:0005783(endoplasmic reticulum);GO:0007031(peroxisome organization);GO:0008289(lipid binding);GO:0032991(protein-containing complex);GO:0032994(protein-lipid complex);GO:0045046(protein import into peroxisome membrane);GO:0046983(protein dimerization activity)	ko04146(Peroxisome)
ENSOART00000001654	oar	ENSOARG00000001541	PEX3	peroxisomal biogenesis factor 3 [Source:NCBI gene;Acc:101118110]	chi-miR-130b-3p_R-2	69	-13.24	1	1	2	GO:0005654(nucleoplasm);GO:0005777(peroxisome);GO:0005779(integral component of peroxisomal membrane);GO:0005783(endoplasmic reticulum);GO:0007031(peroxisome organization);GO:0008289(lipid binding);GO:0032991(protein-containing complex);GO:0032994(protein-lipid complex);GO:0045046(protein import into peroxisome membrane);GO:0046983(protein dimerization activity)	ko04146(Peroxisome)
ENSOART00000001654	oar	ENSOARG00000001541	PEX3	peroxisomal biogenesis factor 3 [Source:NCBI gene;Acc:101118110]	oan-miR-1386_1ss18AT	98	-16.76	1	1	2	GO:0005654(nucleoplasm);GO:0005777(peroxisome);GO:0005779(integral component of peroxisomal membrane);GO:0005783(endoplasmic reticulum);GO:0007031(peroxisome organization);GO:0008289(lipid binding);GO:0032991(protein-containing complex);GO:0032994(protein-lipid complex);GO:0045046(protein import into peroxisome membrane);GO:0046983(protein dimerization activity)	ko04146(Peroxisome)
ENSOART00000001654	oar	ENSOARG00000001541	PEX3	peroxisomal biogenesis factor 3 [Source:NCBI gene;Acc:101118110]	oar-miR-412-5p_R+2	60	-10.12	1	1	2	GO:0005654(nucleoplasm);GO:0005777(peroxisome);GO:0005779(integral component of peroxisomal membrane);GO:0005783(endoplasmic reticulum);GO:0007031(peroxisome organization);GO:0008289(lipid binding);GO:0032991(protein-containing complex);GO:0032994(protein-lipid complex);GO:0045046(protein import into peroxisome membrane);GO:0046983(protein dimerization activity)	ko04146(Peroxisome)
ENSOART00000001663	oar	ENSOARG00000001544	RIPK1	biphenyl hydrolase like [Source:NCBI gene;Acc:101109920]	bta-miR-503-5p_R+3	80	-22.22	1	1	2	GO:0001934(positive regulation of protein phosphorylation);GO:0004672(protein kinase activity);GO:0004674(protein serine/threonine kinase activity);GO:0005123(death receptor binding);GO:0005515(protein binding);GO:0005524(ATP binding);GO:0005739(mitochondrion);GO:0005829(cytosol);GO:0006468(protein phosphorylation);GO:0006915(apoptotic process);GO:0007165(signal transduction);GO:0010940(positive …	ko04064(NF-kappa B signaling pathway);ko04210(Apoptosis);ko04217(Necroptosis);ko04620(Toll-like receptor signaling pathway);ko04621(NOD-like receptor signaling pathway);ko04622(RIG-I-like receptor signaling pathway);ko04623(Cytosolic DNA-sensing pathway);ko04668(TNF signaling pathway);ko05160(Hepatitis C);ko05163(Human cytomegalovirus infection);ko05169(Epstein-Barr virus infection);ko05170(Human…
ENSOART00000001663	oar	ENSOARG00000001544	RIPK1	biphenyl hydrolase like [Source:NCBI gene;Acc:101109920]	oan-miR-1386_1ss18AT	55	-19.57	1	1	2	GO:0001934(positive regulation of protein phosphorylation);GO:0004672(protein kinase activity);GO:0004674(protein serine/threonine kinase activity);GO:0005123(death receptor binding);GO:0005515(protein binding);GO:0005524(ATP binding);GO:0005739(mitochondrion);GO:0005829(cytosol);GO:0006468(protein phosphorylation);GO:0006915(apoptotic process);GO:0007165(signal transduction);GO:0010940(positive …	ko04064(NF-kappa B signaling pathway);ko04210(Apoptosis);ko04217(Necroptosis);ko04620(Toll-like receptor signaling pathway);ko04621(NOD-like receptor signaling pathway);ko04622(RIG-I-like receptor signaling pathway);ko04623(Cytosolic DNA-sensing pathway);ko04668(TNF signaling pathway);ko05160(Hepatitis C);ko05163(Human cytomegalovirus infection);ko05169(Epstein-Barr virus infection);ko05170(Human…
ENSOART00000001675	oar	ENSOARG00000001560	ARHGAP22	Rho GTPase activating protein 22 [Source:NCBI gene;Acc:101116628]	PC-3p-53184_33	78	-59.17	1	1	2	GO:0005096(GTPase activator activity);GO:0007165(signal transduction);GO:0043547(positive regulation of GTPase activity);GO:0098978(glutamatergic synapse);GO:0099175(regulation of postsynapse organization)
ENSOART00000001675	oar	ENSOARG00000001560	ARHGAP22	Rho GTPase activating protein 22 [Source:NCBI gene;Acc:101116628]	chi-miR-18b-3p	56	-47.9	1	1	2	GO:0005096(GTPase activator activity);GO:0007165(signal transduction);GO:0043547(positive regulation of GTPase activity);GO:0098978(glutamatergic synapse);GO:0099175(regulation of postsynapse organization)
ENSOART00000001675	oar	ENSOARG00000001560	ARHGAP22	Rho GTPase activating protein 22 [Source:NCBI gene;Acc:101116628]	ssc-mir-4332-p3_1ss17CT_1	74	-31.08	1	1	2	GO:0005096(GTPase activator activity);GO:0007165(signal transduction);GO:0043547(positive regulation of GTPase activity);GO:0098978(glutamatergic synapse);GO:0099175(regulation of postsynapse organization)
ENSOART00000001675	oar	ENSOARG00000001560	ARHGAP22	Rho GTPase activating protein 22 [Source:NCBI gene;Acc:101116628]	ssc-mir-4332-p3_1ss17CT_2	74	-32.12	1	1	2	GO:0005096(GTPase activator activity);GO:0007165(signal transduction);GO:0043547(positive regulation of GTPase activity);GO:0098978(glutamatergic synapse);GO:0099175(regulation of postsynapse organization)
ENSOART00000001675	oar	ENSOARG00000001560	ARHGAP22	Rho GTPase activating protein 22 [Source:NCBI gene;Acc:101116628]	ssc-mir-4332-p5_1ss17CT_2	74	-32.12	1	1	2	GO:0005096(GTPase activator activity);GO:0007165(signal transduction);GO:0043547(positive regulation of GTPase activity);GO:0098978(glutamatergic synapse);GO:0099175(regulation of postsynapse organization)
ENSOART00000001707	oar	ENSOARG00000001567	CNOT1	CCR4-NOT transcription complex subunit 1 [Source:NCBI gene;Acc:101105519]	ssc-mir-4332-p3_1ss17CT_1	91	-28.43	1	1	2	GO:0000122(negative regulation of transcription by RNA polymerase II);GO:0000932(P-body);GO:0004535(poly(A)-specific ribonuclease activity);GO:0005829(cytosol);GO:0006417(regulation of translation);GO:0010606(positive regulation of cytoplasmic mRNA processing body assembly);GO:0017148(negative regulation of translation);GO:0019904(protein domain specific binding);GO:0030014(CCR4-NOT complex);GO:0…	ko03018(RNA degradation)
ENSOART00000001707	oar	ENSOARG00000001567	CNOT1	CCR4-NOT transcription complex subunit 1 [Source:NCBI gene;Acc:101105519]	ssc-mir-4332-p3_1ss17CT_2	91	-30.87	1	1	2	GO:0000122(negative regulation of transcription by RNA polymerase II);GO:0000932(P-body);GO:0004535(poly(A)-specific ribonuclease activity);GO:0005829(cytosol);GO:0006417(regulation of translation);GO:0010606(positive regulation of cytoplasmic mRNA processing body assembly);GO:0017148(negative regulation of translation);GO:0019904(protein domain specific binding);GO:0030014(CCR4-NOT complex);GO:0…	ko03018(RNA degradation)
ENSOART00000001707	oar	ENSOARG00000001567	CNOT1	CCR4-NOT transcription complex subunit 1 [Source:NCBI gene;Acc:101105519]	ssc-mir-4332-p5_1ss17CT_2	91	-30.87	1	1	2	GO:0000122(negative regulation of transcription by RNA polymerase II);GO:0000932(P-body);GO:0004535(poly(A)-specific ribonuclease activity);GO:0005829(cytosol);GO:0006417(regulation of translation);GO:0010606(positive regulation of cytoplasmic mRNA processing body assembly);GO:0017148(negative regulation of translation);GO:0019904(protein domain specific binding);GO:0030014(CCR4-NOT complex);GO:0…	ko03018(RNA degradation)
ENSOART00000001710	oar	ENSOARG00000001591	FUCA2	alpha-L-fucosidase 2 [Source:NCBI gene;Acc:101118364]	cgr-miR-1260_L+1_1	63	-18.09	1	1	2	GO:0004560(alpha-L-fucosidase activity);GO:0005615(extracellular space);GO:0005975(carbohydrate metabolic process);GO:0006004(fucose metabolic process);GO:0008152(metabolic process);GO:0009617(response to bacterium);GO:0016139(glycoside catabolic process);GO:0016787(hydrolase activity);GO:0016798(hydrolase activity, acting on glycosyl bonds);GO:2000535(regulation of entry of bacterium into host c…	ko00511(Other glycan degradation)
ENSOART00000001710	oar	ENSOARG00000001591	FUCA2	alpha-L-fucosidase 2 [Source:NCBI gene;Acc:101118364]	chi-miR-125a-3p	88	-18.21	1	1	2	GO:0004560(alpha-L-fucosidase activity);GO:0005615(extracellular space);GO:0005975(carbohydrate metabolic process);GO:0006004(fucose metabolic process);GO:0008152(metabolic process);GO:0009617(response to bacterium);GO:0016139(glycoside catabolic process);GO:0016787(hydrolase activity);GO:0016798(hydrolase activity, acting on glycosyl bonds);GO:2000535(regulation of entry of bacterium into host c…	ko00511(Other glycan degradation)
ENSOART00000001710	oar	ENSOARG00000001591	FUCA2	alpha-L-fucosidase 2 [Source:NCBI gene;Acc:101118364]	chi-miR-542-5p	93	-52.39	1	1	2	GO:0004560(alpha-L-fucosidase activity);GO:0005615(extracellular space);GO:0005975(carbohydrate metabolic process);GO:0006004(fucose metabolic process);GO:0008152(metabolic process);GO:0009617(response to bacterium);GO:0016139(glycoside catabolic process);GO:0016787(hydrolase activity);GO:0016798(hydrolase activity, acting on glycosyl bonds);GO:2000535(regulation of entry of bacterium into host c…	ko00511(Other glycan degradation)
ENSOART00000001710	oar	ENSOARG00000001591	FUCA2	alpha-L-fucosidase 2 [Source:NCBI gene;Acc:101118364]	hsa-miR-1260a_L+1_1ss10TG	63	-18.09	1	1	2	GO:0004560(alpha-L-fucosidase activity);GO:0005615(extracellular space);GO:0005975(carbohydrate metabolic process);GO:0006004(fucose metabolic process);GO:0008152(metabolic process);GO:0009617(response to bacterium);GO:0016139(glycoside catabolic process);GO:0016787(hydrolase activity);GO:0016798(hydrolase activity, acting on glycosyl bonds);GO:2000535(regulation of entry of bacterium into host c…	ko00511(Other glycan degradation)
ENSOART00000001710	oar	ENSOARG00000001591	FUCA2	alpha-L-fucosidase 2 [Source:NCBI gene;Acc:101118364]	oar-miR-377-3p	96	-15.27	1	1	2	GO:0004560(alpha-L-fucosidase activity);GO:0005615(extracellular space);GO:0005975(carbohydrate metabolic process);GO:0006004(fucose metabolic process);GO:0008152(metabolic process);GO:0009617(response to bacterium);GO:0016139(glycoside catabolic process);GO:0016787(hydrolase activity);GO:0016798(hydrolase activity, acting on glycosyl bonds);GO:2000535(regulation of entry of bacterium into host c…	ko00511(Other glycan degradation)
ENSOART00000001710	oar	ENSOARG00000001591	FUCA2	alpha-L-fucosidase 2 [Source:NCBI gene;Acc:101118364]	oar-miR-382-5p	93	-38.25	1	1	2	GO:0004560(alpha-L-fucosidase activity);GO:0005615(extracellular space);GO:0005975(carbohydrate metabolic process);GO:0006004(fucose metabolic process);GO:0008152(metabolic process);GO:0009617(response to bacterium);GO:0016139(glycoside catabolic process);GO:0016787(hydrolase activity);GO:0016798(hydrolase activity, acting on glycosyl bonds);GO:2000535(regulation of entry of bacterium into host c…	ko00511(Other glycan degradation)
ENSOART00000001731	oar	ENSOARG00000001607	HSPBP1	HSPA (Hsp70) binding protein 1 [Source:NCBI gene;Acc:101121446]	cgr-miR-1260_L+1_1	94	-39.18	1	1	2	GO:0031398(positive regulation of protein ubiquitination);GO:0031625(ubiquitin protein ligase binding);GO:0032436(positive regulation of proteasomal ubiquitin-dependent protein catabolic process)	ko04141(Protein processing in endoplasmic reticulum)
ENSOART00000001731	oar	ENSOARG00000001607	HSPBP1	HSPA (Hsp70) binding protein 1 [Source:NCBI gene;Acc:101121446]	chi-miR-324-5p_R-2	60	-33.29	1	1	2	GO:0031398(positive regulation of protein ubiquitination);GO:0031625(ubiquitin protein ligase binding);GO:0032436(positive regulation of proteasomal ubiquitin-dependent protein catabolic process)	ko04141(Protein processing in endoplasmic reticulum)
ENSOART00000001731	oar	ENSOARG00000001607	HSPBP1	HSPA (Hsp70) binding protein 1 [Source:NCBI gene;Acc:101121446]	chi-miR-361-5p	65	-17.83	1	1	2	GO:0031398(positive regulation of protein ubiquitination);GO:0031625(ubiquitin protein ligase binding);GO:0032436(positive regulation of proteasomal ubiquitin-dependent protein catabolic process)	ko04141(Protein processing in endoplasmic reticulum)
ENSOART00000001731	oar	ENSOARG00000001607	HSPBP1	HSPA (Hsp70) binding protein 1 [Source:NCBI gene;Acc:101121446]	hsa-miR-1260a_L+1_1ss10TG	94	-39.18	1	1	2	GO:0031398(positive regulation of protein ubiquitination);GO:0031625(ubiquitin protein ligase binding);GO:0032436(positive regulation of proteasomal ubiquitin-dependent protein catabolic process)	ko04141(Protein processing in endoplasmic reticulum)
ENSOART00000001731	oar	ENSOARG00000001607	HSPBP1	HSPA (Hsp70) binding protein 1 [Source:NCBI gene;Acc:101121446]	mmu-miR-3968_L-2_1ss14AT	95	-32.36	1	1	2	GO:0031398(positive regulation of protein ubiquitination);GO:0031625(ubiquitin protein ligase binding);GO:0032436(positive regulation of proteasomal ubiquitin-dependent protein catabolic process)	ko04141(Protein processing in endoplasmic reticulum)
ENSOART00000001731	oar	ENSOARG00000001607	HSPBP1	HSPA (Hsp70) binding protein 1 [Source:NCBI gene;Acc:101121446]	oar-miR-377-3p	60	-13.09	1	1	2	GO:0031398(positive regulation of protein ubiquitination);GO:0031625(ubiquitin protein ligase binding);GO:0032436(positive regulation of proteasomal ubiquitin-dependent protein catabolic process)	ko04141(Protein processing in endoplasmic reticulum)
ENSOART00000001744	oar	ENSOARG00000001622	ENSOARG00000001622	zinc finger protein 263 [Source:NCBI gene;Acc:101119524]	PC-3p-53184_33	86	-28.01	1	1	2	GO:0003676(nucleic acid binding);GO:0003700(DNA-binding transcription factor activity);GO:0005622(intracellular);GO:0005634(nucleus);GO:0006355(regulation of transcription, DNA-templated)
ENSOART00000001747	oar	ENSOARG00000001620	BTK	Bruton tyrosine kinase [Source:NCBI gene;Acc:101105725]	chi-miR-20b	85	-22.97	1	1	2	GO:0000166(nucleotide binding);GO:0001818(negative regulation of cytokine production);GO:0002344(B cell affinity maturation);GO:0004672(protein kinase activity);GO:0004713(protein tyrosine kinase activity);GO:0004715(non-membrane spanning protein tyrosine kinase activity);GO:0005515(protein binding);GO:0005524(ATP binding);GO:0005547(phosphatidylinositol-3,4,5-trisphosphate binding);GO:0005634(nu…	ko04064(NF-kappa B signaling pathway);ko04380(Osteoclast differentiation);ko04611(Platelet activation);ko04662(B cell receptor signaling pathway);ko04664(Fc epsilon RI signaling pathway);ko05169(Epstein-Barr virus infection);ko05340(Primary immunodeficiency)
ENSOART00000001774	oar	ENSOARG00000001646	CPA6	carboxypeptidase A6 [Source:NCBI gene;Acc:101102739]	bta-mir-664a-p3_1ss20CA	60	-17.78	1	1	2	GO:0004180(carboxypeptidase activity);GO:0004181(metallocarboxypeptidase activity);GO:0006508(proteolysis);GO:0008270(zinc ion binding)
ENSOART00000001774	oar	ENSOARG00000001646	CPA6	carboxypeptidase A6 [Source:NCBI gene;Acc:101102739]	chi-miR-130b-3p_R-2	60	-13.88	1	1	2	GO:0004180(carboxypeptidase activity);GO:0004181(metallocarboxypeptidase activity);GO:0006508(proteolysis);GO:0008270(zinc ion binding)
ENSOART00000001774	oar	ENSOARG00000001646	CPA6	carboxypeptidase A6 [Source:NCBI gene;Acc:101102739]	chi-miR-1388-5p_R+1	80	-17.08	1	1	2	GO:0004180(carboxypeptidase activity);GO:0004181(metallocarboxypeptidase activity);GO:0006508(proteolysis);GO:0008270(zinc ion binding)
ENSOART00000001774	oar	ENSOARG00000001646	CPA6	carboxypeptidase A6 [Source:NCBI gene;Acc:101102739]	chi-miR-18b-3p	95	-37.93	1	1	2	GO:0004180(carboxypeptidase activity);GO:0004181(metallocarboxypeptidase activity);GO:0006508(proteolysis);GO:0008270(zinc ion binding)
ENSOART00000001774	oar	ENSOARG00000001646	CPA6	carboxypeptidase A6 [Source:NCBI gene;Acc:101102739]	chi-miR-224-5p	60	-32.78	1	1	2	GO:0004180(carboxypeptidase activity);GO:0004181(metallocarboxypeptidase activity);GO:0006508(proteolysis);GO:0008270(zinc ion binding)
ENSOART00000001774	oar	ENSOARG00000001646	CPA6	carboxypeptidase A6 [Source:NCBI gene;Acc:101102739]	mml-miR-486-5p_R+2	85	-19.72	1	1	2	GO:0004180(carboxypeptidase activity);GO:0004181(metallocarboxypeptidase activity);GO:0006508(proteolysis);GO:0008270(zinc ion binding)
ENSOART00000001774	oar	ENSOARG00000001646	CPA6	carboxypeptidase A6 [Source:NCBI gene;Acc:101102739]	oar-miR-377-3p	52	-14.35	1	1	2	GO:0004180(carboxypeptidase activity);GO:0004181(metallocarboxypeptidase activity);GO:0006508(proteolysis);GO:0008270(zinc ion binding)
ENSOART00000001774	oar	ENSOARG00000001646	CPA6	carboxypeptidase A6 [Source:NCBI gene;Acc:101102739]	oar-miR-432_1ss23GT	88	-16.22	1	1	2	GO:0004180(carboxypeptidase activity);GO:0004181(metallocarboxypeptidase activity);GO:0006508(proteolysis);GO:0008270(zinc ion binding)
ENSOART00000001774	oar	ENSOARG00000001646	CPA6	carboxypeptidase A6 [Source:NCBI gene;Acc:101102739]	oar-miR-433-3p	66	-26.83	1	1	2	GO:0004180(carboxypeptidase activity);GO:0004181(metallocarboxypeptidase activity);GO:0006508(proteolysis);GO:0008270(zinc ion binding)
ENSOART00000001808	oar	ENSOARG00000001675	ENSOARG00000001675	LTV1 ribosome biogenesis factor [Source:NCBI gene;Acc:101118880]	oar-miR-3958-3p	98	-10.64	1	1	2
ENSOART00000001819	oar	ENSOARG00000001693	TSPAN3	tetraspanin 3 [Source:NCBI gene;Acc:101103760]	bta-miR-378_R+1	80	-35.47	1	1	2	GO:0016020(membrane);GO:0016021(integral component of membrane)
ENSOART00000001819	oar	ENSOARG00000001693	TSPAN3	tetraspanin 3 [Source:NCBI gene;Acc:101103760]	bta-miR-378_R+1_1ss22CA	80	-34.77	1	1	2	GO:0016020(membrane);GO:0016021(integral component of membrane)
ENSOART00000001819	oar	ENSOARG00000001693	TSPAN3	tetraspanin 3 [Source:NCBI gene;Acc:101103760]	chi-miR-424-5p	66	-20.42	1	1	2	GO:0016020(membrane);GO:0016021(integral component of membrane)
ENSOART00000001819	oar	ENSOARG00000001693	TSPAN3	tetraspanin 3 [Source:NCBI gene;Acc:101103760]	chi-miR-483_L+1R-3	76	-17.56	1	1	2	GO:0016020(membrane);GO:0016021(integral component of membrane)
ENSOART00000001819	oar	ENSOARG00000001693	TSPAN3	tetraspanin 3 [Source:NCBI gene;Acc:101103760]	oar-miR-1197-3p	91	-15.03	1	1	2	GO:0016020(membrane);GO:0016021(integral component of membrane)
ENSOART00000001819	oar	ENSOARG00000001693	TSPAN3	tetraspanin 3 [Source:NCBI gene;Acc:101103760]	oar-miR-412-5p_R+2	82	-14.34	1	1	2	GO:0016020(membrane);GO:0016021(integral component of membrane)
ENSOART00000001819	oar	ENSOARG00000001693	TSPAN3	tetraspanin 3 [Source:NCBI gene;Acc:101103760]	oar-miR-432_1ss23GT	61	-17.35	1	1	2	GO:0016020(membrane);GO:0016021(integral component of membrane)
ENSOART00000001828	oar	ENSOARG00000001695	NCF2	neutrophil cytosolic factor 2 [Source:NCBI gene;Acc:101106094]	bta-miR-503-5p_R+3	92	-18.77	1	1	2	GO:0001669(acrosomal vesicle);GO:0005515(protein binding);GO:0005730(nucleolus);GO:0005737(cytoplasm);GO:0005829(cytosol);GO:0006909(phagocytosis);GO:0008022(protein C-terminus binding);GO:0016175(superoxide-generating NADPH oxidase activity);GO:0016176(superoxide-generating NADPH oxidase activator activity);GO:0042554(superoxide anion generation);GO:0043020(NADPH oxidase complex);GO:0043085(posi…	ko04145(Phagosome);ko04380(Osteoclast differentiation);ko04670(Leukocyte transendothelial migration);ko05140(Leishmaniasis);ko05418(Fluid shear stress and atherosclerosis)
ENSOART00000001828	oar	ENSOARG00000001695	NCF2	neutrophil cytosolic factor 2 [Source:NCBI gene;Acc:101106094]	chi-miR-424-5p	63	-13.72	1	1	2	GO:0001669(acrosomal vesicle);GO:0005515(protein binding);GO:0005730(nucleolus);GO:0005737(cytoplasm);GO:0005829(cytosol);GO:0006909(phagocytosis);GO:0008022(protein C-terminus binding);GO:0016175(superoxide-generating NADPH oxidase activity);GO:0016176(superoxide-generating NADPH oxidase activator activity);GO:0042554(superoxide anion generation);GO:0043020(NADPH oxidase complex);GO:0043085(posi…	ko04145(Phagosome);ko04380(Osteoclast differentiation);ko04670(Leukocyte transendothelial migration);ko05140(Leishmaniasis);ko05418(Fluid shear stress and atherosclerosis)
ENSOART00000001865	oar	ENSOARG00000001734	ZC2HC1B	zinc finger C2HC-type containing 1B [Source:NCBI gene;Acc:101119142]	PC-3p-53184_33	83	-80.04	1	1	2
ENSOART00000001865	oar	ENSOARG00000001734	ZC2HC1B	zinc finger C2HC-type containing 1B [Source:NCBI gene;Acc:101119142]	chi-miR-151-3p	83	-11.77	1	1	2
ENSOART00000001865	oar	ENSOARG00000001734	ZC2HC1B	zinc finger C2HC-type containing 1B [Source:NCBI gene;Acc:101119142]	chi-miR-224-5p	95	-16.16	1	1	2
ENSOART00000001865	oar	ENSOARG00000001734	ZC2HC1B	zinc finger C2HC-type containing 1B [Source:NCBI gene;Acc:101119142]	chi-miR-424-5p	70	-10.82	1	1	2
ENSOART00000001865	oar	ENSOARG00000001734	ZC2HC1B	zinc finger C2HC-type containing 1B [Source:NCBI gene;Acc:101119142]	chi-miR-532-5p	59	-37.77	1	1	2
ENSOART00000001865	oar	ENSOARG00000001734	ZC2HC1B	zinc finger C2HC-type containing 1B [Source:NCBI gene;Acc:101119142]	oar-miR-329a-3p	91	-35.87	1	1	2
ENSOART00000001865	oar	ENSOARG00000001734	ZC2HC1B	zinc finger C2HC-type containing 1B [Source:NCBI gene;Acc:101119142]	oar-miR-329b-3p_1ss21TC	91	-34.83	1	1	2
ENSOART00000001866	oar	ENSOARG00000001734	ZC2HC1B	zinc finger C2HC-type containing 1B [Source:NCBI gene;Acc:101119142]	PC-3p-53184_33	83	-80.04	1	1	2
ENSOART00000001866	oar	ENSOARG00000001734	ZC2HC1B	zinc finger C2HC-type containing 1B [Source:NCBI gene;Acc:101119142]	chi-miR-151-3p	83	-11.77	1	1	2
ENSOART00000001866	oar	ENSOARG00000001734	ZC2HC1B	zinc finger C2HC-type containing 1B [Source:NCBI gene;Acc:101119142]	chi-miR-224-5p	95	-16.16	1	1	2
ENSOART00000001866	oar	ENSOARG00000001734	ZC2HC1B	zinc finger C2HC-type containing 1B [Source:NCBI gene;Acc:101119142]	chi-miR-424-5p	70	-10.82	1	1	2
ENSOART00000001866	oar	ENSOARG00000001734	ZC2HC1B	zinc finger C2HC-type containing 1B [Source:NCBI gene;Acc:101119142]	chi-miR-532-5p	59	-37.77	1	1	2
ENSOART00000001866	oar	ENSOARG00000001734	ZC2HC1B	zinc finger C2HC-type containing 1B [Source:NCBI gene;Acc:101119142]	oar-miR-329a-3p	91	-35.87	1	1	2
ENSOART00000001866	oar	ENSOARG00000001734	ZC2HC1B	zinc finger C2HC-type containing 1B [Source:NCBI gene;Acc:101119142]	oar-miR-329b-3p_1ss21TC	91	-34.83	1	1	2
ENSOART00000001890	oar	ENSOARG00000001756	TMEM176A	transmembrane protein 176A [Source:NCBI gene;Acc:101112310]	bta-miR-503-5p_R+3	89	-43.65	1	1	2	GO:0016020(membrane);GO:0016021(integral component of membrane)
ENSOART00000001890	oar	ENSOARG00000001756	TMEM176A	transmembrane protein 176A [Source:NCBI gene;Acc:101112310]	chi-miR-1388-5p_R+1	78	-17.91	1	1	2	GO:0016020(membrane);GO:0016021(integral component of membrane)
ENSOART00000001890	oar	ENSOARG00000001756	TMEM176A	transmembrane protein 176A [Source:NCBI gene;Acc:101112310]	chi-miR-424-5p	96	-55.65	1	1	2	GO:0016020(membrane);GO:0016021(integral component of membrane)
ENSOART00000001890	oar	ENSOARG00000001756	TMEM176A	transmembrane protein 176A [Source:NCBI gene;Acc:101112310]	mmu-miR-3968_L-2_1ss14AT	50	-14.87	1	1	2	GO:0016020(membrane);GO:0016021(integral component of membrane)
ENSOART00000001890	oar	ENSOARG00000001756	TMEM176A	transmembrane protein 176A [Source:NCBI gene;Acc:101112310]	oan-miR-1386_1ss18AT	92	-24.95	1	1	2	GO:0016020(membrane);GO:0016021(integral component of membrane)
ENSOART00000001890	oar	ENSOARG00000001756	TMEM176A	transmembrane protein 176A [Source:NCBI gene;Acc:101112310]	oar-miR-323c	64	-10.87	1	1	2	GO:0016020(membrane);GO:0016021(integral component of membrane)
ENSOART00000001890	oar	ENSOARG00000001756	TMEM176A	transmembrane protein 176A [Source:NCBI gene;Acc:101112310]	oar-miR-3957-3p_R-1	87	-14.82	1	1	2	GO:0016020(membrane);GO:0016021(integral component of membrane)
ENSOART00000001936	oar	ENSOARG00000001800	NKAIN1	sodium/potassium transporting ATPase interacting 1 [Source:NCBI gene;Acc:101107769]	PC-3p-53184_33	77	-61.75	1	1	2	GO:0016020(membrane);GO:0016021(integral component of membrane)
ENSOART00000001936	oar	ENSOARG00000001800	NKAIN1	sodium/potassium transporting ATPase interacting 1 [Source:NCBI gene;Acc:101107769]	chi-miR-483_L+1R-3	53	-13.28	1	1	2	GO:0016020(membrane);GO:0016021(integral component of membrane)
ENSOART00000001936	oar	ENSOARG00000001800	NKAIN1	sodium/potassium transporting ATPase interacting 1 [Source:NCBI gene;Acc:101107769]	chi-miR-532-5p	81	-12.59	1	1	2	GO:0016020(membrane);GO:0016021(integral component of membrane)
ENSOART00000001942	oar	ENSOARG00000001806	THEM6	thioesterase superfamily member 6 [Source:NCBI gene;Acc:101119647]	PC-3p-53184_33	58	-87.19	1	1	2
ENSOART00000001942	oar	ENSOARG00000001806	THEM6	thioesterase superfamily member 6 [Source:NCBI gene;Acc:101119647]	bta-miR-193a-5p	65	-23.27	1	1	2
ENSOART00000001942	oar	ENSOARG00000001806	THEM6	thioesterase superfamily member 6 [Source:NCBI gene;Acc:101119647]	cgr-miR-1260_L+1_1	57	-47.42	1	1	2
ENSOART00000001942	oar	ENSOARG00000001806	THEM6	thioesterase superfamily member 6 [Source:NCBI gene;Acc:101119647]	hsa-miR-1260a_L+1_1ss10TG	57	-47.42	1	1	2
ENSOART00000001943	oar	ENSOARG00000001787	ENSOARG00000001787	nuclear RNA export factor 2-like [Source:NCBI gene;Acc:101120992]	chi-miR-18b-3p	75	-18.46	1	1	2	GO:0003676(nucleic acid binding);GO:0003723(RNA binding);GO:0005515(protein binding);GO:0005634(nucleus);GO:0005737(cytoplasm);GO:0006406(mRNA export from nucleus);GO:0051028(mRNA transport)	ko03008(Ribosome biogenesis in eukaryotes);ko03013(RNA transport);ko03015(mRNA surveillance pathway);ko05164(Influenza A);ko05168(Herpes simplex virus 1 infection)
ENSOART00000001943	oar	ENSOARG00000001787	ENSOARG00000001787	nuclear RNA export factor 2-like [Source:NCBI gene;Acc:101120992]	chi-miR-324-5p_R-2	67	-19.85	1	1	2	GO:0003676(nucleic acid binding);GO:0003723(RNA binding);GO:0005515(protein binding);GO:0005634(nucleus);GO:0005737(cytoplasm);GO:0006406(mRNA export from nucleus);GO:0051028(mRNA transport)	ko03008(Ribosome biogenesis in eukaryotes);ko03013(RNA transport);ko03015(mRNA surveillance pathway);ko05164(Influenza A);ko05168(Herpes simplex virus 1 infection)
ENSOART00000001943	oar	ENSOARG00000001787	ENSOARG00000001787	nuclear RNA export factor 2-like [Source:NCBI gene;Acc:101120992]	oar-miR-370-5p	90	-13.72	1	1	2	GO:0003676(nucleic acid binding);GO:0003723(RNA binding);GO:0005515(protein binding);GO:0005634(nucleus);GO:0005737(cytoplasm);GO:0006406(mRNA export from nucleus);GO:0051028(mRNA transport)	ko03008(Ribosome biogenesis in eukaryotes);ko03013(RNA transport);ko03015(mRNA surveillance pathway);ko05164(Influenza A);ko05168(Herpes simplex virus 1 infection)
ENSOART00000001943	oar	ENSOARG00000001787	ENSOARG00000001787	nuclear RNA export factor 2-like [Source:NCBI gene;Acc:101120992]	oar-miR-377-3p	66	-11.2	1	1	2	GO:0003676(nucleic acid binding);GO:0003723(RNA binding);GO:0005515(protein binding);GO:0005634(nucleus);GO:0005737(cytoplasm);GO:0006406(mRNA export from nucleus);GO:0051028(mRNA transport)	ko03008(Ribosome biogenesis in eukaryotes);ko03013(RNA transport);ko03015(mRNA surveillance pathway);ko05164(Influenza A);ko05168(Herpes simplex virus 1 infection)
ENSOART00000001952	oar	ENSOARG00000001815	ENSOARG00000001815	NA	PC-3p-53184_33	90	-22.93	1	1	2	GO:0003700(DNA-binding transcription factor activity);GO:0005515(protein binding);GO:0006355(regulation of transcription, DNA-templated);GO:0044212(transcription regulatory region DNA binding)
ENSOART00000001952	oar	ENSOARG00000001815	ENSOARG00000001815	NA	bta-miR-17-3p_R+3	91	-67.21	1	1	2	GO:0003700(DNA-binding transcription factor activity);GO:0005515(protein binding);GO:0006355(regulation of transcription, DNA-templated);GO:0044212(transcription regulatory region DNA binding)
ENSOART00000001952	oar	ENSOARG00000001815	ENSOARG00000001815	NA	chi-miR-1388-5p_R+1	71	-25.74	1	1	2	GO:0003700(DNA-binding transcription factor activity);GO:0005515(protein binding);GO:0006355(regulation of transcription, DNA-templated);GO:0044212(transcription regulatory region DNA binding)
ENSOART00000001989	oar	ENSOARG00000001849	CDH5	cadherin 5 [Source:NCBI gene;Acc:101107462]	PC-3p-53184_33	59	-61.35	1	1	2	GO:0001955(blood vessel maturation);GO:0005102(signaling receptor binding);GO:0005509(calcium ion binding);GO:0005886(plasma membrane);GO:0005911(cell-cell junction);GO:0005912(adherens junction);GO:0005913(cell-cell adherens junction);GO:0005923(bicellular tight junction);GO:0007043(cell-cell junction assembly);GO:0007155(cell adhesion);GO:0007156(homophilic cell adhesion via plasma membrane adh…	ko04514(Cell adhesion molecules (CAMs));ko04670(Leukocyte transendothelial migration);ko05418(Fluid shear stress and atherosclerosis)
ENSOART00000001989	oar	ENSOARG00000001849	CDH5	cadherin 5 [Source:NCBI gene;Acc:101107462]	bta-miR-17-3p_R+3	53	-103.17	1	1	2	GO:0001955(blood vessel maturation);GO:0005102(signaling receptor binding);GO:0005509(calcium ion binding);GO:0005886(plasma membrane);GO:0005911(cell-cell junction);GO:0005912(adherens junction);GO:0005913(cell-cell adherens junction);GO:0005923(bicellular tight junction);GO:0007043(cell-cell junction assembly);GO:0007155(cell adhesion);GO:0007156(homophilic cell adhesion via plasma membrane adh…	ko04514(Cell adhesion molecules (CAMs));ko04670(Leukocyte transendothelial migration);ko05418(Fluid shear stress and atherosclerosis)
ENSOART00000001989	oar	ENSOARG00000001849	CDH5	cadherin 5 [Source:NCBI gene;Acc:101107462]	bta-miR-378_R+1	74	-34.03	1	1	2	GO:0001955(blood vessel maturation);GO:0005102(signaling receptor binding);GO:0005509(calcium ion binding);GO:0005886(plasma membrane);GO:0005911(cell-cell junction);GO:0005912(adherens junction);GO:0005913(cell-cell adherens junction);GO:0005923(bicellular tight junction);GO:0007043(cell-cell junction assembly);GO:0007155(cell adhesion);GO:0007156(homophilic cell adhesion via plasma membrane adh…	ko04514(Cell adhesion molecules (CAMs));ko04670(Leukocyte transendothelial migration);ko05418(Fluid shear stress and atherosclerosis)
ENSOART00000001989	oar	ENSOARG00000001849	CDH5	cadherin 5 [Source:NCBI gene;Acc:101107462]	bta-miR-378_R+1_1ss22CA	74	-34.03	1	1	2	GO:0001955(blood vessel maturation);GO:0005102(signaling receptor binding);GO:0005509(calcium ion binding);GO:0005886(plasma membrane);GO:0005911(cell-cell junction);GO:0005912(adherens junction);GO:0005913(cell-cell adherens junction);GO:0005923(bicellular tight junction);GO:0007043(cell-cell junction assembly);GO:0007155(cell adhesion);GO:0007156(homophilic cell adhesion via plasma membrane adh…	ko04514(Cell adhesion molecules (CAMs));ko04670(Leukocyte transendothelial migration);ko05418(Fluid shear stress and atherosclerosis)
ENSOART00000001989	oar	ENSOARG00000001849	CDH5	cadherin 5 [Source:NCBI gene;Acc:101107462]	bta-miR-503-5p_R+3	98	-21.14	1	1	2	GO:0001955(blood vessel maturation);GO:0005102(signaling receptor binding);GO:0005509(calcium ion binding);GO:0005886(plasma membrane);GO:0005911(cell-cell junction);GO:0005912(adherens junction);GO:0005913(cell-cell adherens junction);GO:0005923(bicellular tight junction);GO:0007043(cell-cell junction assembly);GO:0007155(cell adhesion);GO:0007156(homophilic cell adhesion via plasma membrane adh…	ko04514(Cell adhesion molecules (CAMs));ko04670(Leukocyte transendothelial migration);ko05418(Fluid shear stress and atherosclerosis)
ENSOART00000001989	oar	ENSOARG00000001849	CDH5	cadherin 5 [Source:NCBI gene;Acc:101107462]	chi-miR-125a-3p	68	-38.94	1	1	2	GO:0001955(blood vessel maturation);GO:0005102(signaling receptor binding);GO:0005509(calcium ion binding);GO:0005886(plasma membrane);GO:0005911(cell-cell junction);GO:0005912(adherens junction);GO:0005913(cell-cell adherens junction);GO:0005923(bicellular tight junction);GO:0007043(cell-cell junction assembly);GO:0007155(cell adhesion);GO:0007156(homophilic cell adhesion via plasma membrane adh…	ko04514(Cell adhesion molecules (CAMs));ko04670(Leukocyte transendothelial migration);ko05418(Fluid shear stress and atherosclerosis)
ENSOART00000001989	oar	ENSOARG00000001849	CDH5	cadherin 5 [Source:NCBI gene;Acc:101107462]	chi-miR-361-5p	53	-13.05	1	1	2	GO:0001955(blood vessel maturation);GO:0005102(signaling receptor binding);GO:0005509(calcium ion binding);GO:0005886(plasma membrane);GO:0005911(cell-cell junction);GO:0005912(adherens junction);GO:0005913(cell-cell adherens junction);GO:0005923(bicellular tight junction);GO:0007043(cell-cell junction assembly);GO:0007155(cell adhesion);GO:0007156(homophilic cell adhesion via plasma membrane adh…	ko04514(Cell adhesion molecules (CAMs));ko04670(Leukocyte transendothelial migration);ko05418(Fluid shear stress and atherosclerosis)
ENSOART00000001989	oar	ENSOARG00000001849	CDH5	cadherin 5 [Source:NCBI gene;Acc:101107462]	oar-miR-1197-3p	93	-15.66	1	1	2	GO:0001955(blood vessel maturation);GO:0005102(signaling receptor binding);GO:0005509(calcium ion binding);GO:0005886(plasma membrane);GO:0005911(cell-cell junction);GO:0005912(adherens junction);GO:0005913(cell-cell adherens junction);GO:0005923(bicellular tight junction);GO:0007043(cell-cell junction assembly);GO:0007155(cell adhesion);GO:0007156(homophilic cell adhesion via plasma membrane adh…	ko04514(Cell adhesion molecules (CAMs));ko04670(Leukocyte transendothelial migration);ko05418(Fluid shear stress and atherosclerosis)
ENSOART00000001990	oar	ENSOARG00000001849	CDH5	cadherin 5 [Source:NCBI gene;Acc:101107462]	PC-3p-53184_33	59	-61.35	1	1	2	GO:0001955(blood vessel maturation);GO:0005102(signaling receptor binding);GO:0005509(calcium ion binding);GO:0005886(plasma membrane);GO:0005911(cell-cell junction);GO:0005912(adherens junction);GO:0005913(cell-cell adherens junction);GO:0005923(bicellular tight junction);GO:0007043(cell-cell junction assembly);GO:0007155(cell adhesion);GO:0007156(homophilic cell adhesion via plasma membrane adh…	ko04514(Cell adhesion molecules (CAMs));ko04670(Leukocyte transendothelial migration);ko05418(Fluid shear stress and atherosclerosis)
ENSOART00000001990	oar	ENSOARG00000001849	CDH5	cadherin 5 [Source:NCBI gene;Acc:101107462]	bta-miR-17-3p_R+3	53	-103.17	1	1	2	GO:0001955(blood vessel maturation);GO:0005102(signaling receptor binding);GO:0005509(calcium ion binding);GO:0005886(plasma membrane);GO:0005911(cell-cell junction);GO:0005912(adherens junction);GO:0005913(cell-cell adherens junction);GO:0005923(bicellular tight junction);GO:0007043(cell-cell junction assembly);GO:0007155(cell adhesion);GO:0007156(homophilic cell adhesion via plasma membrane adh…	ko04514(Cell adhesion molecules (CAMs));ko04670(Leukocyte transendothelial migration);ko05418(Fluid shear stress and atherosclerosis)
ENSOART00000001990	oar	ENSOARG00000001849	CDH5	cadherin 5 [Source:NCBI gene;Acc:101107462]	bta-miR-378_R+1	74	-34.03	1	1	2	GO:0001955(blood vessel maturation);GO:0005102(signaling receptor binding);GO:0005509(calcium ion binding);GO:0005886(plasma membrane);GO:0005911(cell-cell junction);GO:0005912(adherens junction);GO:0005913(cell-cell adherens junction);GO:0005923(bicellular tight junction);GO:0007043(cell-cell junction assembly);GO:0007155(cell adhesion);GO:0007156(homophilic cell adhesion via plasma membrane adh…	ko04514(Cell adhesion molecules (CAMs));ko04670(Leukocyte transendothelial migration);ko05418(Fluid shear stress and atherosclerosis)
ENSOART00000001990	oar	ENSOARG00000001849	CDH5	cadherin 5 [Source:NCBI gene;Acc:101107462]	bta-miR-378_R+1_1ss22CA	74	-34.03	1	1	2	GO:0001955(blood vessel maturation);GO:0005102(signaling receptor binding);GO:0005509(calcium ion binding);GO:0005886(plasma membrane);GO:0005911(cell-cell junction);GO:0005912(adherens junction);GO:0005913(cell-cell adherens junction);GO:0005923(bicellular tight junction);GO:0007043(cell-cell junction assembly);GO:0007155(cell adhesion);GO:0007156(homophilic cell adhesion via plasma membrane adh…	ko04514(Cell adhesion molecules (CAMs));ko04670(Leukocyte transendothelial migration);ko05418(Fluid shear stress and atherosclerosis)
ENSOART00000001990	oar	ENSOARG00000001849	CDH5	cadherin 5 [Source:NCBI gene;Acc:101107462]	bta-miR-503-5p_R+3	98	-21.14	1	1	2	GO:0001955(blood vessel maturation);GO:0005102(signaling receptor binding);GO:0005509(calcium ion binding);GO:0005886(plasma membrane);GO:0005911(cell-cell junction);GO:0005912(adherens junction);GO:0005913(cell-cell adherens junction);GO:0005923(bicellular tight junction);GO:0007043(cell-cell junction assembly);GO:0007155(cell adhesion);GO:0007156(homophilic cell adhesion via plasma membrane adh…	ko04514(Cell adhesion molecules (CAMs));ko04670(Leukocyte transendothelial migration);ko05418(Fluid shear stress and atherosclerosis)
ENSOART00000001990	oar	ENSOARG00000001849	CDH5	cadherin 5 [Source:NCBI gene;Acc:101107462]	chi-miR-125a-3p	68	-38.94	1	1	2	GO:0001955(blood vessel maturation);GO:0005102(signaling receptor binding);GO:0005509(calcium ion binding);GO:0005886(plasma membrane);GO:0005911(cell-cell junction);GO:0005912(adherens junction);GO:0005913(cell-cell adherens junction);GO:0005923(bicellular tight junction);GO:0007043(cell-cell junction assembly);GO:0007155(cell adhesion);GO:0007156(homophilic cell adhesion via plasma membrane adh…	ko04514(Cell adhesion molecules (CAMs));ko04670(Leukocyte transendothelial migration);ko05418(Fluid shear stress and atherosclerosis)
ENSOART00000001990	oar	ENSOARG00000001849	CDH5	cadherin 5 [Source:NCBI gene;Acc:101107462]	chi-miR-361-5p	53	-13.05	1	1	2	GO:0001955(blood vessel maturation);GO:0005102(signaling receptor binding);GO:0005509(calcium ion binding);GO:0005886(plasma membrane);GO:0005911(cell-cell junction);GO:0005912(adherens junction);GO:0005913(cell-cell adherens junction);GO:0005923(bicellular tight junction);GO:0007043(cell-cell junction assembly);GO:0007155(cell adhesion);GO:0007156(homophilic cell adhesion via plasma membrane adh…	ko04514(Cell adhesion molecules (CAMs));ko04670(Leukocyte transendothelial migration);ko05418(Fluid shear stress and atherosclerosis)
ENSOART00000001990	oar	ENSOARG00000001849	CDH5	cadherin 5 [Source:NCBI gene;Acc:101107462]	oar-miR-1197-3p	93	-15.66	1	1	2	GO:0001955(blood vessel maturation);GO:0005102(signaling receptor binding);GO:0005509(calcium ion binding);GO:0005886(plasma membrane);GO:0005911(cell-cell junction);GO:0005912(adherens junction);GO:0005913(cell-cell adherens junction);GO:0005923(bicellular tight junction);GO:0007043(cell-cell junction assembly);GO:0007155(cell adhesion);GO:0007156(homophilic cell adhesion via plasma membrane adh…	ko04514(Cell adhesion molecules (CAMs));ko04670(Leukocyte transendothelial migration);ko05418(Fluid shear stress and atherosclerosis)
ENSOART00000001991	oar	ENSOARG00000001850	GNB1	G protein subunit beta 1 [Source:NCBI gene;Acc:101104166]	PC-3p-53184_33	66	-22.49	1	1	2	GO:0001750(photoreceptor outer segment);GO:0003924(GTPase activity);GO:0005515(protein binding);GO:0005834(heterotrimeric G-protein complex);GO:0007165(signal transduction);GO:0007186(G protein-coupled receptor signaling pathway);GO:0007200(phospholipase C-activating G protein-coupled receptor signaling pathway);GO:0008283(cell population proliferation);GO:0044877(protein-containing complex bindi…	ko04014(Ras signaling pathway);ko04062(Chemokine signaling pathway);ko04151(PI3K-Akt signaling pathway);ko04371(Apelin signaling pathway);ko04713(Circadian entrainment);ko04723(Retrograde endocannabinoid signaling);ko04724(Glutamatergic synapse);ko04725(Cholinergic synapse);ko04726(Serotonergic synapse);ko04727(GABAergic synapse);ko04728(Dopaminergic synapse);ko04740(Olfactory transduction);ko047…
ENSOART00000001992	oar	ENSOARG00000001853	ENSOARG00000001853	NA	chi-miR-424-5p	98	-14.62	1	1	2	GO:0006812(cation transport);GO:0015267(channel activity);GO:0016020(membrane);GO:0016021(integral component of membrane);GO:0050716(positive regulation of interleukin-1 secretion);GO:0055085(transmembrane transport)
ENSOART00000001998	oar	ENSOARG00000001856	ENSOARG00000001856	phylloquinone omega-hydroxylase CYP4F2-like [Source:NCBI gene;Acc:101122521]	chi-miR-125a-3p	92	-18.71	1	1	2	GO:0004497(monooxygenase activity);GO:0005506(iron ion binding);GO:0016491(oxidoreductase activity);GO:0016705(oxidoreductase activity, acting on paired donors, with incorporation or reduction of molecular oxygen);GO:0020037(heme binding);GO:0046872(metal ion binding);GO:0055114(oxidation-reduction process)	ko00590(Arachidonic acid metabolism)
ENSOART00000001998	oar	ENSOARG00000001856	ENSOARG00000001856	phylloquinone omega-hydroxylase CYP4F2-like [Source:NCBI gene;Acc:101122521]	chi-miR-1388-5p_R+1	51	-17.64	1	1	2	GO:0004497(monooxygenase activity);GO:0005506(iron ion binding);GO:0016491(oxidoreductase activity);GO:0016705(oxidoreductase activity, acting on paired donors, with incorporation or reduction of molecular oxygen);GO:0020037(heme binding);GO:0046872(metal ion binding);GO:0055114(oxidation-reduction process)	ko00590(Arachidonic acid metabolism)
ENSOART00000001998	oar	ENSOARG00000001856	ENSOARG00000001856	phylloquinone omega-hydroxylase CYP4F2-like [Source:NCBI gene;Acc:101122521]	chi-miR-361-5p	69	-17.7	1	1	2	GO:0004497(monooxygenase activity);GO:0005506(iron ion binding);GO:0016491(oxidoreductase activity);GO:0016705(oxidoreductase activity, acting on paired donors, with incorporation or reduction of molecular oxygen);GO:0020037(heme binding);GO:0046872(metal ion binding);GO:0055114(oxidation-reduction process)	ko00590(Arachidonic acid metabolism)
ENSOART00000001998	oar	ENSOARG00000001856	ENSOARG00000001856	phylloquinone omega-hydroxylase CYP4F2-like [Source:NCBI gene;Acc:101122521]	chi-miR-504_R+1	93	-24.9	1	1	2	GO:0004497(monooxygenase activity);GO:0005506(iron ion binding);GO:0016491(oxidoreductase activity);GO:0016705(oxidoreductase activity, acting on paired donors, with incorporation or reduction of molecular oxygen);GO:0020037(heme binding);GO:0046872(metal ion binding);GO:0055114(oxidation-reduction process)	ko00590(Arachidonic acid metabolism)
ENSOART00000001998	oar	ENSOARG00000001856	ENSOARG00000001856	phylloquinone omega-hydroxylase CYP4F2-like [Source:NCBI gene;Acc:101122521]	oar-miR-323a-3p_L+1	89	-32.28	1	1	2	GO:0004497(monooxygenase activity);GO:0005506(iron ion binding);GO:0016491(oxidoreductase activity);GO:0016705(oxidoreductase activity, acting on paired donors, with incorporation or reduction of molecular oxygen);GO:0020037(heme binding);GO:0046872(metal ion binding);GO:0055114(oxidation-reduction process)	ko00590(Arachidonic acid metabolism)
ENSOART00000001998	oar	ENSOARG00000001856	ENSOARG00000001856	phylloquinone omega-hydroxylase CYP4F2-like [Source:NCBI gene;Acc:101122521]	oar-miR-380-3p	96	-22.35	1	1	2	GO:0004497(monooxygenase activity);GO:0005506(iron ion binding);GO:0016491(oxidoreductase activity);GO:0016705(oxidoreductase activity, acting on paired donors, with incorporation or reduction of molecular oxygen);GO:0020037(heme binding);GO:0046872(metal ion binding);GO:0055114(oxidation-reduction process)	ko00590(Arachidonic acid metabolism)
ENSOART00000001998	oar	ENSOARG00000001856	ENSOARG00000001856	phylloquinone omega-hydroxylase CYP4F2-like [Source:NCBI gene;Acc:101122521]	oar-miR-382-5p	83	-10.35	1	1	2	GO:0004497(monooxygenase activity);GO:0005506(iron ion binding);GO:0016491(oxidoreductase activity);GO:0016705(oxidoreductase activity, acting on paired donors, with incorporation or reduction of molecular oxygen);GO:0020037(heme binding);GO:0046872(metal ion binding);GO:0055114(oxidation-reduction process)	ko00590(Arachidonic acid metabolism)
ENSOART00000002002	oar	ENSOARG00000001862	PITPNM3	PITPNM family member 3 [Source:NCBI gene;Acc:101113510]	bta-miR-503-5p_R+3	74	-20.66	1	1	2	GO:0005509(calcium ion binding);GO:0030971(receptor tyrosine kinase binding);GO:0046872(metal ion binding)
ENSOART00000002004	oar	ENSOARG00000001867	ENSOARG00000001867	feline leukemia virus subgroup C receptor-related protein 2-like [Source:NCBI gene;Acc:105615769]	cgr-miR-1260_L+1_1	83	-17.64	1	1	2	GO:0016020(membrane);GO:0016021(integral component of membrane);GO:0055085(transmembrane transport)
ENSOART00000002004	oar	ENSOARG00000001867	ENSOARG00000001867	feline leukemia virus subgroup C receptor-related protein 2-like [Source:NCBI gene;Acc:105615769]	chi-miR-125a-3p	97	-63.86	1	1	2	GO:0016020(membrane);GO:0016021(integral component of membrane);GO:0055085(transmembrane transport)
ENSOART00000002004	oar	ENSOARG00000001867	ENSOARG00000001867	feline leukemia virus subgroup C receptor-related protein 2-like [Source:NCBI gene;Acc:105615769]	chi-miR-1388-5p_R+1	95	-17.13	1	1	2	GO:0016020(membrane);GO:0016021(integral component of membrane);GO:0055085(transmembrane transport)
ENSOART00000002004	oar	ENSOARG00000001867	ENSOARG00000001867	feline leukemia virus subgroup C receptor-related protein 2-like [Source:NCBI gene;Acc:105615769]	chi-miR-424-3p	69	-23.52	1	1	2	GO:0016020(membrane);GO:0016021(integral component of membrane);GO:0055085(transmembrane transport)
ENSOART00000002004	oar	ENSOARG00000001867	ENSOARG00000001867	feline leukemia virus subgroup C receptor-related protein 2-like [Source:NCBI gene;Acc:105615769]	chi-miR-504_R+1	80	-21.77	1	1	2	GO:0016020(membrane);GO:0016021(integral component of membrane);GO:0055085(transmembrane transport)
ENSOART00000002004	oar	ENSOARG00000001867	ENSOARG00000001867	feline leukemia virus subgroup C receptor-related protein 2-like [Source:NCBI gene;Acc:105615769]	hsa-miR-1260a_L+1_1ss10TG	83	-17.64	1	1	2	GO:0016020(membrane);GO:0016021(integral component of membrane);GO:0055085(transmembrane transport)
ENSOART00000002004	oar	ENSOARG00000001867	ENSOARG00000001867	feline leukemia virus subgroup C receptor-related protein 2-like [Source:NCBI gene;Acc:105615769]	mmu-miR-3968_L-2_1ss14AT	79	-15.86	1	1	2	GO:0016020(membrane);GO:0016021(integral component of membrane);GO:0055085(transmembrane transport)
ENSOART00000002004	oar	ENSOARG00000001867	ENSOARG00000001867	feline leukemia virus subgroup C receptor-related protein 2-like [Source:NCBI gene;Acc:105615769]	oar-miR-329a-3p	81	-15.2	1	1	2	GO:0016020(membrane);GO:0016021(integral component of membrane);GO:0055085(transmembrane transport)
ENSOART00000002004	oar	ENSOARG00000001867	ENSOARG00000001867	feline leukemia virus subgroup C receptor-related protein 2-like [Source:NCBI gene;Acc:105615769]	oar-miR-329b-3p_1ss21TC	81	-17.7	1	1	2	GO:0016020(membrane);GO:0016021(integral component of membrane);GO:0055085(transmembrane transport)
ENSOART00000002022	oar	ENSOARG00000001882	CLUAP1	clusterin associated protein 1 [Source:NCBI gene;Acc:101121306]	chi-miR-18b-3p	76	-20.03	1	1	2	GO:0005654(nucleoplasm);GO:0043231(intracellular membrane-bounded organelle)
ENSOART00000002036	oar	ENSOARG00000001894	PSMG2	proteasome assembly chaperone 2 [Source:NCBI gene;Acc:654332]	chi-miR-361-5p	85	-32.98	1	1	2	GO:0005634(nucleus);GO:0007094(mitotic spindle assembly checkpoint);GO:0043066(negative regulation of apoptotic process);GO:0043248(proteasome assembly);GO:0051726(regulation of cell cycle)
ENSOART00000002036	oar	ENSOARG00000001894	PSMG2	proteasome assembly chaperone 2 [Source:NCBI gene;Acc:654332]	oar-miR-1197-3p	89	-17.51	1	1	2	GO:0005634(nucleus);GO:0007094(mitotic spindle assembly checkpoint);GO:0043066(negative regulation of apoptotic process);GO:0043248(proteasome assembly);GO:0051726(regulation of cell cycle)
ENSOART00000002036	oar	ENSOARG00000001894	PSMG2	proteasome assembly chaperone 2 [Source:NCBI gene;Acc:654332]	oar-miR-370-5p	58	-15.17	1	1	2	GO:0005634(nucleus);GO:0007094(mitotic spindle assembly checkpoint);GO:0043066(negative regulation of apoptotic process);GO:0043248(proteasome assembly);GO:0051726(regulation of cell cycle)
ENSOART00000002036	oar	ENSOARG00000001894	PSMG2	proteasome assembly chaperone 2 [Source:NCBI gene;Acc:654332]	oar-miR-380-3p	67	-14.22	1	1	2	GO:0005634(nucleus);GO:0007094(mitotic spindle assembly checkpoint);GO:0043066(negative regulation of apoptotic process);GO:0043248(proteasome assembly);GO:0051726(regulation of cell cycle)
ENSOART00000002036	oar	ENSOARG00000001894	PSMG2	proteasome assembly chaperone 2 [Source:NCBI gene;Acc:654332]	oar-miR-412-5p_R+2	50	-15.87	1	1	2	GO:0005634(nucleus);GO:0007094(mitotic spindle assembly checkpoint);GO:0043066(negative regulation of apoptotic process);GO:0043248(proteasome assembly);GO:0051726(regulation of cell cycle)
ENSOART00000002036	oar	ENSOARG00000001894	PSMG2	proteasome assembly chaperone 2 [Source:NCBI gene;Acc:654332]	ssc-mir-4332-p3_1ss17CT_2	56	-47.12	1	1	2	GO:0005634(nucleus);GO:0007094(mitotic spindle assembly checkpoint);GO:0043066(negative regulation of apoptotic process);GO:0043248(proteasome assembly);GO:0051726(regulation of cell cycle)
ENSOART00000002036	oar	ENSOARG00000001894	PSMG2	proteasome assembly chaperone 2 [Source:NCBI gene;Acc:654332]	ssc-mir-4332-p5_1ss17CT_2	56	-47.12	1	1	2	GO:0005634(nucleus);GO:0007094(mitotic spindle assembly checkpoint);GO:0043066(negative regulation of apoptotic process);GO:0043248(proteasome assembly);GO:0051726(regulation of cell cycle)
ENSOART00000002082	oar	ENSOARG00000001933	CCDC42	coiled-coil domain containing 42 [Source:NCBI gene;Acc:101109283]	PC-3p-53184_33	94	-54.98	1	1	2	GO:0007286(spermatid development)
ENSOART00000002082	oar	ENSOARG00000001933	CCDC42	coiled-coil domain containing 42 [Source:NCBI gene;Acc:101109283]	oar-miR-370-5p	55	-15.23	1	1	2	GO:0007286(spermatid development)
ENSOART00000002109	oar	ENSOARG00000001958	IFNG	interferon gamma [Source:NCBI gene;Acc:443396]	chi-miR-151-3p	98	-17.34	1	1	2	GO:0001934(positive regulation of protein phosphorylation);GO:0005125(cytokine activity);GO:0005133(interferon-gamma receptor binding);GO:0005576(extracellular region);GO:0005615(extracellular space);GO:0006915(apoptotic process);GO:0006955(immune response);GO:0007050(cell cycle arrest);GO:0009615(response to virus);GO:0010469(regulation of signaling receptor activity);GO:0010508(positive regulat…	ko03050(Proteasome);ko04060(Cytokine-cytokine receptor interaction);ko04066(HIF-1 signaling pathway);ko04217(Necroptosis);ko04350(TGF-beta signaling pathway);ko04380(Osteoclast differentiation);ko04612(Antigen processing and presentation);ko04630(Jak-STAT signaling pathway);ko04650(Natural killer cell mediated cytotoxicity);ko04657(IL-17 signaling pathway);ko04658(Th1 and Th2 cell differentiation…
ENSOART00000002109	oar	ENSOARG00000001958	IFNG	interferon gamma [Source:NCBI gene;Acc:443396]	chi-miR-224-5p	68	-13.92	1	1	2	GO:0001934(positive regulation of protein phosphorylation);GO:0005125(cytokine activity);GO:0005133(interferon-gamma receptor binding);GO:0005576(extracellular region);GO:0005615(extracellular space);GO:0006915(apoptotic process);GO:0006955(immune response);GO:0007050(cell cycle arrest);GO:0009615(response to virus);GO:0010469(regulation of signaling receptor activity);GO:0010508(positive regulat…	ko03050(Proteasome);ko04060(Cytokine-cytokine receptor interaction);ko04066(HIF-1 signaling pathway);ko04217(Necroptosis);ko04350(TGF-beta signaling pathway);ko04380(Osteoclast differentiation);ko04612(Antigen processing and presentation);ko04630(Jak-STAT signaling pathway);ko04650(Natural killer cell mediated cytotoxicity);ko04657(IL-17 signaling pathway);ko04658(Th1 and Th2 cell differentiation…
ENSOART00000002109	oar	ENSOARG00000001958	IFNG	interferon gamma [Source:NCBI gene;Acc:443396]	chi-miR-361-5p	70	-12.17	1	1	2	GO:0001934(positive regulation of protein phosphorylation);GO:0005125(cytokine activity);GO:0005133(interferon-gamma receptor binding);GO:0005576(extracellular region);GO:0005615(extracellular space);GO:0006915(apoptotic process);GO:0006955(immune response);GO:0007050(cell cycle arrest);GO:0009615(response to virus);GO:0010469(regulation of signaling receptor activity);GO:0010508(positive regulat…	ko03050(Proteasome);ko04060(Cytokine-cytokine receptor interaction);ko04066(HIF-1 signaling pathway);ko04217(Necroptosis);ko04350(TGF-beta signaling pathway);ko04380(Osteoclast differentiation);ko04612(Antigen processing and presentation);ko04630(Jak-STAT signaling pathway);ko04650(Natural killer cell mediated cytotoxicity);ko04657(IL-17 signaling pathway);ko04658(Th1 and Th2 cell differentiation…
ENSOART00000002109	oar	ENSOARG00000001958	IFNG	interferon gamma [Source:NCBI gene;Acc:443396]	chi-miR-504_R+1	88	-17.8	1	1	2	GO:0001934(positive regulation of protein phosphorylation);GO:0005125(cytokine activity);GO:0005133(interferon-gamma receptor binding);GO:0005576(extracellular region);GO:0005615(extracellular space);GO:0006915(apoptotic process);GO:0006955(immune response);GO:0007050(cell cycle arrest);GO:0009615(response to virus);GO:0010469(regulation of signaling receptor activity);GO:0010508(positive regulat…	ko03050(Proteasome);ko04060(Cytokine-cytokine receptor interaction);ko04066(HIF-1 signaling pathway);ko04217(Necroptosis);ko04350(TGF-beta signaling pathway);ko04380(Osteoclast differentiation);ko04612(Antigen processing and presentation);ko04630(Jak-STAT signaling pathway);ko04650(Natural killer cell mediated cytotoxicity);ko04657(IL-17 signaling pathway);ko04658(Th1 and Th2 cell differentiation…
ENSOART00000002109	oar	ENSOARG00000001958	IFNG	interferon gamma [Source:NCBI gene;Acc:443396]	oar-miR-323a-3p_L+1	82	-28.54	1	1	2	GO:0001934(positive regulation of protein phosphorylation);GO:0005125(cytokine activity);GO:0005133(interferon-gamma receptor binding);GO:0005576(extracellular region);GO:0005615(extracellular space);GO:0006915(apoptotic process);GO:0006955(immune response);GO:0007050(cell cycle arrest);GO:0009615(response to virus);GO:0010469(regulation of signaling receptor activity);GO:0010508(positive regulat…	ko03050(Proteasome);ko04060(Cytokine-cytokine receptor interaction);ko04066(HIF-1 signaling pathway);ko04217(Necroptosis);ko04350(TGF-beta signaling pathway);ko04380(Osteoclast differentiation);ko04612(Antigen processing and presentation);ko04630(Jak-STAT signaling pathway);ko04650(Natural killer cell mediated cytotoxicity);ko04657(IL-17 signaling pathway);ko04658(Th1 and Th2 cell differentiation…
ENSOART00000002109	oar	ENSOARG00000001958	IFNG	interferon gamma [Source:NCBI gene;Acc:443396]	oar-miR-433-3p	71	-21	1	1	2	GO:0001934(positive regulation of protein phosphorylation);GO:0005125(cytokine activity);GO:0005133(interferon-gamma receptor binding);GO:0005576(extracellular region);GO:0005615(extracellular space);GO:0006915(apoptotic process);GO:0006955(immune response);GO:0007050(cell cycle arrest);GO:0009615(response to virus);GO:0010469(regulation of signaling receptor activity);GO:0010508(positive regulat…	ko03050(Proteasome);ko04060(Cytokine-cytokine receptor interaction);ko04066(HIF-1 signaling pathway);ko04217(Necroptosis);ko04350(TGF-beta signaling pathway);ko04380(Osteoclast differentiation);ko04612(Antigen processing and presentation);ko04630(Jak-STAT signaling pathway);ko04650(Natural killer cell mediated cytotoxicity);ko04657(IL-17 signaling pathway);ko04658(Th1 and Th2 cell differentiation…
ENSOART00000002115	oar	ENSOARG00000001968	MFAP5	microfibril associated protein 5 [Source:NCBI gene;Acc:101102052]	bta-miR-17-3p_R+3	53	-30.29	1	1	2	GO:0001527(microfibril);GO:0031012(extracellular matrix);GO:0060216(definitive hemopoiesis);GO:0097435(supramolecular fiber organization)
ENSOART00000002115	oar	ENSOARG00000001968	MFAP5	microfibril associated protein 5 [Source:NCBI gene;Acc:101102052]	bta-miR-503-3p_1ss14TC	83	-25.93	1	1	2	GO:0001527(microfibril);GO:0031012(extracellular matrix);GO:0060216(definitive hemopoiesis);GO:0097435(supramolecular fiber organization)
ENSOART00000002115	oar	ENSOARG00000001968	MFAP5	microfibril associated protein 5 [Source:NCBI gene;Acc:101102052]	chi-miR-1388-5p_R+1	96	-34.05	1	1	2	GO:0001527(microfibril);GO:0031012(extracellular matrix);GO:0060216(definitive hemopoiesis);GO:0097435(supramolecular fiber organization)
ENSOART00000002115	oar	ENSOARG00000001968	MFAP5	microfibril associated protein 5 [Source:NCBI gene;Acc:101102052]	chi-miR-424-5p	93	-19.23	1	1	2	GO:0001527(microfibril);GO:0031012(extracellular matrix);GO:0060216(definitive hemopoiesis);GO:0097435(supramolecular fiber organization)
ENSOART00000002115	oar	ENSOARG00000001968	MFAP5	microfibril associated protein 5 [Source:NCBI gene;Acc:101102052]	chi-miR-483_L+1R-3	72	-13.51	1	1	2	GO:0001527(microfibril);GO:0031012(extracellular matrix);GO:0060216(definitive hemopoiesis);GO:0097435(supramolecular fiber organization)
ENSOART00000002115	oar	ENSOARG00000001968	MFAP5	microfibril associated protein 5 [Source:NCBI gene;Acc:101102052]	oar-miR-323a-3p_L+1	88	-25.39	1	1	2	GO:0001527(microfibril);GO:0031012(extracellular matrix);GO:0060216(definitive hemopoiesis);GO:0097435(supramolecular fiber organization)
ENSOART00000002127	oar	ENSOARG00000001975	ENSOARG00000001975	disintegrin and metalloproteinase domain-containing protein 5-like [Source:NCBI gene;Acc:101119791]	bta-miR-17-3p_R+3	53	-56.57	1	1	2	GO:0004222(metalloendopeptidase activity);GO:0006508(proteolysis);GO:0008237(metallopeptidase activity);GO:0016020(membrane);GO:0016021(integral component of membrane)
ENSOART00000002127	oar	ENSOARG00000001975	ENSOARG00000001975	disintegrin and metalloproteinase domain-containing protein 5-like [Source:NCBI gene;Acc:101119791]	bta-miR-193a-5p	51	-82.27	1	1	2	GO:0004222(metalloendopeptidase activity);GO:0006508(proteolysis);GO:0008237(metallopeptidase activity);GO:0016020(membrane);GO:0016021(integral component of membrane)
ENSOART00000002127	oar	ENSOARG00000001975	ENSOARG00000001975	disintegrin and metalloproteinase domain-containing protein 5-like [Source:NCBI gene;Acc:101119791]	bta-miR-450a	53	-15.49	1	1	2	GO:0004222(metalloendopeptidase activity);GO:0006508(proteolysis);GO:0008237(metallopeptidase activity);GO:0016020(membrane);GO:0016021(integral component of membrane)
ENSOART00000002127	oar	ENSOARG00000001975	ENSOARG00000001975	disintegrin and metalloproteinase domain-containing protein 5-like [Source:NCBI gene;Acc:101119791]	chi-miR-125a-3p	82	-22.39	1	1	2	GO:0004222(metalloendopeptidase activity);GO:0006508(proteolysis);GO:0008237(metallopeptidase activity);GO:0016020(membrane);GO:0016021(integral component of membrane)
ENSOART00000002127	oar	ENSOARG00000001975	ENSOARG00000001975	disintegrin and metalloproteinase domain-containing protein 5-like [Source:NCBI gene;Acc:101119791]	chi-miR-424-5p	62	-37.12	1	1	2	GO:0004222(metalloendopeptidase activity);GO:0006508(proteolysis);GO:0008237(metallopeptidase activity);GO:0016020(membrane);GO:0016021(integral component of membrane)
ENSOART00000002127	oar	ENSOARG00000001975	ENSOARG00000001975	disintegrin and metalloproteinase domain-containing protein 5-like [Source:NCBI gene;Acc:101119791]	chi-miR-450-5p_R+2	53	-15.49	1	1	2	GO:0004222(metalloendopeptidase activity);GO:0006508(proteolysis);GO:0008237(metallopeptidase activity);GO:0016020(membrane);GO:0016021(integral component of membrane)
ENSOART00000002127	oar	ENSOARG00000001975	ENSOARG00000001975	disintegrin and metalloproteinase domain-containing protein 5-like [Source:NCBI gene;Acc:101119791]	oar-miR-329a-3p	89	-12.26	1	1	2	GO:0004222(metalloendopeptidase activity);GO:0006508(proteolysis);GO:0008237(metallopeptidase activity);GO:0016020(membrane);GO:0016021(integral component of membrane)
ENSOART00000002127	oar	ENSOARG00000001975	ENSOARG00000001975	disintegrin and metalloproteinase domain-containing protein 5-like [Source:NCBI gene;Acc:101119791]	oar-miR-329b-3p_1ss21TC	89	-15.36	1	1	2	GO:0004222(metalloendopeptidase activity);GO:0006508(proteolysis);GO:0008237(metallopeptidase activity);GO:0016020(membrane);GO:0016021(integral component of membrane)
ENSOART00000002127	oar	ENSOARG00000001975	ENSOARG00000001975	disintegrin and metalloproteinase domain-containing protein 5-like [Source:NCBI gene;Acc:101119791]	oar-miR-433-3p	99	-54.25	1	1	2	GO:0004222(metalloendopeptidase activity);GO:0006508(proteolysis);GO:0008237(metallopeptidase activity);GO:0016020(membrane);GO:0016021(integral component of membrane)
ENSOART00000002131	oar	ENSOARG00000001982	AICDA	activation induced cytidine deaminase [Source:NCBI gene;Acc:101103056]	chi-miR-151-3p	87	-11.25	1	1	2	GO:0000178(exosome (RNase complex));GO:0003824(catalytic activity);GO:0004126(cytidine deaminase activity);GO:0005634(nucleus);GO:0005737(cytoplasm);GO:0008270(zinc ion binding);GO:0009972(cytidine deamination);GO:0016445(somatic diversification of immunoglobulins);GO:0016446(somatic hypermutation of immunoglobulin genes);GO:0016787(hydrolase activity);GO:0031625(ubiquitin protein ligase binding)…	ko04672(Intestinal immune network for IgA production);ko05340(Primary immunodeficiency)
ENSOART00000002131	oar	ENSOARG00000001982	AICDA	activation induced cytidine deaminase [Source:NCBI gene;Acc:101103056]	chi-miR-361-5p	50	-11.31	1	1	2	GO:0000178(exosome (RNase complex));GO:0003824(catalytic activity);GO:0004126(cytidine deaminase activity);GO:0005634(nucleus);GO:0005737(cytoplasm);GO:0008270(zinc ion binding);GO:0009972(cytidine deamination);GO:0016445(somatic diversification of immunoglobulins);GO:0016446(somatic hypermutation of immunoglobulin genes);GO:0016787(hydrolase activity);GO:0031625(ubiquitin protein ligase binding)…	ko04672(Intestinal immune network for IgA production);ko05340(Primary immunodeficiency)
ENSOART00000002131	oar	ENSOARG00000001982	AICDA	activation induced cytidine deaminase [Source:NCBI gene;Acc:101103056]	oar-miR-432_1ss23GT	85	-21.13	1	1	2	GO:0000178(exosome (RNase complex));GO:0003824(catalytic activity);GO:0004126(cytidine deaminase activity);GO:0005634(nucleus);GO:0005737(cytoplasm);GO:0008270(zinc ion binding);GO:0009972(cytidine deamination);GO:0016445(somatic diversification of immunoglobulins);GO:0016446(somatic hypermutation of immunoglobulin genes);GO:0016787(hydrolase activity);GO:0031625(ubiquitin protein ligase binding)…	ko04672(Intestinal immune network for IgA production);ko05340(Primary immunodeficiency)
ENSOART00000002142	oar	ENSOARG00000001990	DRGX	dorsal root ganglia homeobox [Source:NCBI gene;Acc:101116883]	PC-3p-53184_33	59	-29.19	1	1	2	GO:0001764(neuron migration);GO:0003677(DNA binding);GO:0005634(nucleus);GO:0006355(regulation of transcription, DNA-templated);GO:0007275(multicellular organism development);GO:0007399(nervous system development);GO:0007409(axonogenesis);GO:0007411(axon guidance);GO:0009593(detection of chemical stimulus);GO:0016048(detection of temperature stimulus);GO:0021516(dorsal spinal cord development);GO…
ENSOART00000002142	oar	ENSOARG00000001990	DRGX	dorsal root ganglia homeobox [Source:NCBI gene;Acc:101116883]	bta-miR-193a-5p	55	-17.67	1	1	2	GO:0001764(neuron migration);GO:0003677(DNA binding);GO:0005634(nucleus);GO:0006355(regulation of transcription, DNA-templated);GO:0007275(multicellular organism development);GO:0007399(nervous system development);GO:0007409(axonogenesis);GO:0007411(axon guidance);GO:0009593(detection of chemical stimulus);GO:0016048(detection of temperature stimulus);GO:0021516(dorsal spinal cord development);GO…
ENSOART00000002142	oar	ENSOARG00000001990	DRGX	dorsal root ganglia homeobox [Source:NCBI gene;Acc:101116883]	bta-miR-503-3p_1ss14TC	63	-15	1	1	2	GO:0001764(neuron migration);GO:0003677(DNA binding);GO:0005634(nucleus);GO:0006355(regulation of transcription, DNA-templated);GO:0007275(multicellular organism development);GO:0007399(nervous system development);GO:0007409(axonogenesis);GO:0007411(axon guidance);GO:0009593(detection of chemical stimulus);GO:0016048(detection of temperature stimulus);GO:0021516(dorsal spinal cord development);GO…
ENSOART00000002142	oar	ENSOARG00000001990	DRGX	dorsal root ganglia homeobox [Source:NCBI gene;Acc:101116883]	chi-miR-1249	94	-16.75	1	1	2	GO:0001764(neuron migration);GO:0003677(DNA binding);GO:0005634(nucleus);GO:0006355(regulation of transcription, DNA-templated);GO:0007275(multicellular organism development);GO:0007399(nervous system development);GO:0007409(axonogenesis);GO:0007411(axon guidance);GO:0009593(detection of chemical stimulus);GO:0016048(detection of temperature stimulus);GO:0021516(dorsal spinal cord development);GO…
ENSOART00000002142	oar	ENSOARG00000001990	DRGX	dorsal root ganglia homeobox [Source:NCBI gene;Acc:101116883]	chi-miR-224-5p	52	-49.46	1	1	2	GO:0001764(neuron migration);GO:0003677(DNA binding);GO:0005634(nucleus);GO:0006355(regulation of transcription, DNA-templated);GO:0007275(multicellular organism development);GO:0007399(nervous system development);GO:0007409(axonogenesis);GO:0007411(axon guidance);GO:0009593(detection of chemical stimulus);GO:0016048(detection of temperature stimulus);GO:0021516(dorsal spinal cord development);GO…
ENSOART00000002142	oar	ENSOARG00000001990	DRGX	dorsal root ganglia homeobox [Source:NCBI gene;Acc:101116883]	chi-miR-363-3p	77	-16.12	1	1	2	GO:0001764(neuron migration);GO:0003677(DNA binding);GO:0005634(nucleus);GO:0006355(regulation of transcription, DNA-templated);GO:0007275(multicellular organism development);GO:0007399(nervous system development);GO:0007409(axonogenesis);GO:0007411(axon guidance);GO:0009593(detection of chemical stimulus);GO:0016048(detection of temperature stimulus);GO:0021516(dorsal spinal cord development);GO…
ENSOART00000002142	oar	ENSOARG00000001990	DRGX	dorsal root ganglia homeobox [Source:NCBI gene;Acc:101116883]	oar-miR-1197-3p	75	-53.36	1	1	2	GO:0001764(neuron migration);GO:0003677(DNA binding);GO:0005634(nucleus);GO:0006355(regulation of transcription, DNA-templated);GO:0007275(multicellular organism development);GO:0007399(nervous system development);GO:0007409(axonogenesis);GO:0007411(axon guidance);GO:0009593(detection of chemical stimulus);GO:0016048(detection of temperature stimulus);GO:0021516(dorsal spinal cord development);GO…
ENSOART00000002142	oar	ENSOARG00000001990	DRGX	dorsal root ganglia homeobox [Source:NCBI gene;Acc:101116883]	oar-miR-25_L+1	77	-30.98	1	1	2	GO:0001764(neuron migration);GO:0003677(DNA binding);GO:0005634(nucleus);GO:0006355(regulation of transcription, DNA-templated);GO:0007275(multicellular organism development);GO:0007399(nervous system development);GO:0007409(axonogenesis);GO:0007411(axon guidance);GO:0009593(detection of chemical stimulus);GO:0016048(detection of temperature stimulus);GO:0021516(dorsal spinal cord development);GO…
ENSOART00000002142	oar	ENSOARG00000001990	DRGX	dorsal root ganglia homeobox [Source:NCBI gene;Acc:101116883]	oar-miR-432_1ss23GT	82	-19.6	1	1	2	GO:0001764(neuron migration);GO:0003677(DNA binding);GO:0005634(nucleus);GO:0006355(regulation of transcription, DNA-templated);GO:0007275(multicellular organism development);GO:0007399(nervous system development);GO:0007409(axonogenesis);GO:0007411(axon guidance);GO:0009593(detection of chemical stimulus);GO:0016048(detection of temperature stimulus);GO:0021516(dorsal spinal cord development);GO…
ENSOART00000002161	oar	ENSOARG00000002013	ENSOARG00000002013	NA	chi-miR-361-5p	95	-15.98	1	1	2	GO:0016020(membrane);GO:0016021(integral component of membrane)
ENSOART00000002185	oar	ENSOARG00000002030	TMEM69	transmembrane protein 69 [Source:NCBI gene;Acc:101122991]	chi-miR-1388-5p_R+1	95	-43.83	1	1	2	GO:0016020(membrane);GO:0016021(integral component of membrane)
ENSOART00000002185	oar	ENSOARG00000002030	TMEM69	transmembrane protein 69 [Source:NCBI gene;Acc:101122991]	chi-miR-504_R+1	88	-20.19	1	1	2	GO:0016020(membrane);GO:0016021(integral component of membrane)
ENSOART00000002185	oar	ENSOARG00000002030	TMEM69	transmembrane protein 69 [Source:NCBI gene;Acc:101122991]	oar-miR-370-5p	73	-20.37	1	1	2	GO:0016020(membrane);GO:0016021(integral component of membrane)
ENSOART00000002185	oar	ENSOARG00000002030	TMEM69	transmembrane protein 69 [Source:NCBI gene;Acc:101122991]	oar-miR-432_1ss23GT	65	-20.37	1	1	2	GO:0016020(membrane);GO:0016021(integral component of membrane)
ENSOART00000002187	oar	ENSOARG00000002031	EXOC1L	exocyst complex component 1 like [Source:HGNC Symbol;Acc:HGNC:53433]	bta-miR-17-3p_R+3	77	-38.25	1	1	2
ENSOART00000002187	oar	ENSOARG00000002031	EXOC1L	exocyst complex component 1 like [Source:HGNC Symbol;Acc:HGNC:53433]	chi-miR-1388-5p_R+1	86	-17.82	1	1	2
ENSOART00000002187	oar	ENSOARG00000002031	EXOC1L	exocyst complex component 1 like [Source:HGNC Symbol;Acc:HGNC:53433]	oar-miR-329a-3p	83	-17.93	1	1	2
ENSOART00000002187	oar	ENSOARG00000002031	EXOC1L	exocyst complex component 1 like [Source:HGNC Symbol;Acc:HGNC:53433]	oar-miR-329b-3p_1ss21TC	83	-20.99	1	1	2
ENSOART00000002187	oar	ENSOARG00000002031	EXOC1L	exocyst complex component 1 like [Source:HGNC Symbol;Acc:HGNC:53433]	oar-miR-377-3p	61	-33.69	1	1	2
ENSOART00000002187	oar	ENSOARG00000002031	EXOC1L	exocyst complex component 1 like [Source:HGNC Symbol;Acc:HGNC:53433]	oar-miR-380-3p	67	-13.79	1	1	2
ENSOART00000002187	oar	ENSOARG00000002031	EXOC1L	exocyst complex component 1 like [Source:HGNC Symbol;Acc:HGNC:53433]	oar-miR-411a-5p	56	-25.16	1	1	2
ENSOART00000002195	oar	ENSOARG00000002033	NADK	NAD kinase [Source:NCBI gene;Acc:101104592]	PC-3p-53184_33	75	-27.35	1	1	2	GO:0003951(NAD+ kinase activity);GO:0006741(NADP biosynthetic process);GO:0016310(phosphorylation);GO:0019674(NAD metabolic process)	ko00760(Nicotinate and nicotinamide metabolism)
ENSOART00000002195	oar	ENSOARG00000002033	NADK	NAD kinase [Source:NCBI gene;Acc:101104592]	chi-miR-151-3p	88	-30.03	1	1	2	GO:0003951(NAD+ kinase activity);GO:0006741(NADP biosynthetic process);GO:0016310(phosphorylation);GO:0019674(NAD metabolic process)	ko00760(Nicotinate and nicotinamide metabolism)
ENSOART00000002195	oar	ENSOARG00000002033	NADK	NAD kinase [Source:NCBI gene;Acc:101104592]	chi-miR-424-3p	98	-13.54	1	1	2	GO:0003951(NAD+ kinase activity);GO:0006741(NADP biosynthetic process);GO:0016310(phosphorylation);GO:0019674(NAD metabolic process)	ko00760(Nicotinate and nicotinamide metabolism)
ENSOART00000002195	oar	ENSOARG00000002033	NADK	NAD kinase [Source:NCBI gene;Acc:101104592]	oar-miR-411b-5p	94	-19.43	1	1	2	GO:0003951(NAD+ kinase activity);GO:0006741(NADP biosynthetic process);GO:0016310(phosphorylation);GO:0019674(NAD metabolic process)	ko00760(Nicotinate and nicotinamide metabolism)
ENSOART00000002195	oar	ENSOARG00000002033	NADK	NAD kinase [Source:NCBI gene;Acc:101104592]	oar-miR-412-3p	94	-20.45	1	1	2	GO:0003951(NAD+ kinase activity);GO:0006741(NADP biosynthetic process);GO:0016310(phosphorylation);GO:0019674(NAD metabolic process)	ko00760(Nicotinate and nicotinamide metabolism)
ENSOART00000002198	oar	ENSOARG00000002042	CYBRD1	cytochrome b reductase 1 [Source:HGNC Symbol;Acc:HGNC:20797]	PC-3p-53184_33	53	-26.27	1	1	2	GO:0000293(ferric-chelate reductase activity);GO:0010039(response to iron ion);GO:0016020(membrane);GO:0016021(integral component of membrane);GO:0031526(brush border membrane);GO:0055114(oxidation-reduction process)
ENSOART00000002198	oar	ENSOARG00000002042	CYBRD1	cytochrome b reductase 1 [Source:HGNC Symbol;Acc:HGNC:20797]	chi-miR-20b	93	-46.54	1	1	2	GO:0000293(ferric-chelate reductase activity);GO:0010039(response to iron ion);GO:0016020(membrane);GO:0016021(integral component of membrane);GO:0031526(brush border membrane);GO:0055114(oxidation-reduction process)
ENSOART00000002198	oar	ENSOARG00000002042	CYBRD1	cytochrome b reductase 1 [Source:HGNC Symbol;Acc:HGNC:20797]	chi-miR-324-5p_R-2	83	-19.69	1	1	2	GO:0000293(ferric-chelate reductase activity);GO:0010039(response to iron ion);GO:0016020(membrane);GO:0016021(integral component of membrane);GO:0031526(brush border membrane);GO:0055114(oxidation-reduction process)
ENSOART00000002198	oar	ENSOARG00000002042	CYBRD1	cytochrome b reductase 1 [Source:HGNC Symbol;Acc:HGNC:20797]	chi-miR-361-5p	96	-18.22	1	1	2	GO:0000293(ferric-chelate reductase activity);GO:0010039(response to iron ion);GO:0016020(membrane);GO:0016021(integral component of membrane);GO:0031526(brush border membrane);GO:0055114(oxidation-reduction process)
ENSOART00000002198	oar	ENSOARG00000002042	CYBRD1	cytochrome b reductase 1 [Source:HGNC Symbol;Acc:HGNC:20797]	oan-miR-1386_1ss18AT	92	-14.88	1	1	2	GO:0000293(ferric-chelate reductase activity);GO:0010039(response to iron ion);GO:0016020(membrane);GO:0016021(integral component of membrane);GO:0031526(brush border membrane);GO:0055114(oxidation-reduction process)
ENSOART00000002198	oar	ENSOARG00000002042	CYBRD1	cytochrome b reductase 1 [Source:HGNC Symbol;Acc:HGNC:20797]	oar-miR-323a-3p_L+1	76	-11.6	1	1	2	GO:0000293(ferric-chelate reductase activity);GO:0010039(response to iron ion);GO:0016020(membrane);GO:0016021(integral component of membrane);GO:0031526(brush border membrane);GO:0055114(oxidation-reduction process)
ENSOART00000002198	oar	ENSOARG00000002042	CYBRD1	cytochrome b reductase 1 [Source:HGNC Symbol;Acc:HGNC:20797]	oar-miR-380-3p	83	-15.99	1	1	2	GO:0000293(ferric-chelate reductase activity);GO:0010039(response to iron ion);GO:0016020(membrane);GO:0016021(integral component of membrane);GO:0031526(brush border membrane);GO:0055114(oxidation-reduction process)
ENSOART00000002198	oar	ENSOARG00000002042	CYBRD1	cytochrome b reductase 1 [Source:HGNC Symbol;Acc:HGNC:20797]	oar-miR-433-3p	57	-31.36	1	1	2	GO:0000293(ferric-chelate reductase activity);GO:0010039(response to iron ion);GO:0016020(membrane);GO:0016021(integral component of membrane);GO:0031526(brush border membrane);GO:0055114(oxidation-reduction process)
ENSOART00000002203	oar	ENSOARG00000002045	NR3C1	nuclear receptor subfamily 3 group C member 1 [Source:NCBI gene;Acc:443412]	PC-5p-25035_165	71	-12.68	1	1	2	GO:0000122(negative regulation of transcription by RNA polymerase II);GO:0000978(RNA polymerase II proximal promoter sequence-specific DNA binding);GO:0001047(core promoter binding);GO:0001228(DNA-binding transcription activator activity, RNA polymerase II-specific);GO:0003677(DNA binding);GO:0003700(DNA-binding transcription factor activity);GO:0003707(steroid hormone receptor activity);GO:00048…	ko04080(Neuroactive ligand-receptor interaction)
ENSOART00000002203	oar	ENSOARG00000002045	NR3C1	nuclear receptor subfamily 3 group C member 1 [Source:NCBI gene;Acc:443412]	bta-miR-17-3p_R+3	87	-28.85	1	1	2	GO:0000122(negative regulation of transcription by RNA polymerase II);GO:0000978(RNA polymerase II proximal promoter sequence-specific DNA binding);GO:0001047(core promoter binding);GO:0001228(DNA-binding transcription activator activity, RNA polymerase II-specific);GO:0003677(DNA binding);GO:0003700(DNA-binding transcription factor activity);GO:0003707(steroid hormone receptor activity);GO:00048…	ko04080(Neuroactive ligand-receptor interaction)
ENSOART00000002203	oar	ENSOARG00000002045	NR3C1	nuclear receptor subfamily 3 group C member 1 [Source:NCBI gene;Acc:443412]	bta-miR-378_R+1	68	-20.14	1	1	2	GO:0000122(negative regulation of transcription by RNA polymerase II);GO:0000978(RNA polymerase II proximal promoter sequence-specific DNA binding);GO:0001047(core promoter binding);GO:0001228(DNA-binding transcription activator activity, RNA polymerase II-specific);GO:0003677(DNA binding);GO:0003700(DNA-binding transcription factor activity);GO:0003707(steroid hormone receptor activity);GO:00048…	ko04080(Neuroactive ligand-receptor interaction)
ENSOART00000002203	oar	ENSOARG00000002045	NR3C1	nuclear receptor subfamily 3 group C member 1 [Source:NCBI gene;Acc:443412]	bta-miR-378_R+1_1ss22CA	68	-18.42	1	1	2	GO:0000122(negative regulation of transcription by RNA polymerase II);GO:0000978(RNA polymerase II proximal promoter sequence-specific DNA binding);GO:0001047(core promoter binding);GO:0001228(DNA-binding transcription activator activity, RNA polymerase II-specific);GO:0003677(DNA binding);GO:0003700(DNA-binding transcription factor activity);GO:0003707(steroid hormone receptor activity);GO:00048…	ko04080(Neuroactive ligand-receptor interaction)
ENSOART00000002203	oar	ENSOARG00000002045	NR3C1	nuclear receptor subfamily 3 group C member 1 [Source:NCBI gene;Acc:443412]	chi-let-7f-3p_1ss22CT	79	-14.56	1	1	2	GO:0000122(negative regulation of transcription by RNA polymerase II);GO:0000978(RNA polymerase II proximal promoter sequence-specific DNA binding);GO:0001047(core promoter binding);GO:0001228(DNA-binding transcription activator activity, RNA polymerase II-specific);GO:0003677(DNA binding);GO:0003700(DNA-binding transcription factor activity);GO:0003707(steroid hormone receptor activity);GO:00048…	ko04080(Neuroactive ligand-receptor interaction)
ENSOART00000002203	oar	ENSOARG00000002045	NR3C1	nuclear receptor subfamily 3 group C member 1 [Source:NCBI gene;Acc:443412]	chi-miR-130b-3p_R-2	63	-12.62	1	1	2	GO:0000122(negative regulation of transcription by RNA polymerase II);GO:0000978(RNA polymerase II proximal promoter sequence-specific DNA binding);GO:0001047(core promoter binding);GO:0001228(DNA-binding transcription activator activity, RNA polymerase II-specific);GO:0003677(DNA binding);GO:0003700(DNA-binding transcription factor activity);GO:0003707(steroid hormone receptor activity);GO:00048…	ko04080(Neuroactive ligand-receptor interaction)
ENSOART00000002203	oar	ENSOARG00000002045	NR3C1	nuclear receptor subfamily 3 group C member 1 [Source:NCBI gene;Acc:443412]	chi-miR-20b	71	-31.83	1	1	2	GO:0000122(negative regulation of transcription by RNA polymerase II);GO:0000978(RNA polymerase II proximal promoter sequence-specific DNA binding);GO:0001047(core promoter binding);GO:0001228(DNA-binding transcription activator activity, RNA polymerase II-specific);GO:0003677(DNA binding);GO:0003700(DNA-binding transcription factor activity);GO:0003707(steroid hormone receptor activity);GO:00048…	ko04080(Neuroactive ligand-receptor interaction)
ENSOART00000002203	oar	ENSOARG00000002045	NR3C1	nuclear receptor subfamily 3 group C member 1 [Source:NCBI gene;Acc:443412]	chi-miR-361-5p	55	-12.21	1	1	2	GO:0000122(negative regulation of transcription by RNA polymerase II);GO:0000978(RNA polymerase II proximal promoter sequence-specific DNA binding);GO:0001047(core promoter binding);GO:0001228(DNA-binding transcription activator activity, RNA polymerase II-specific);GO:0003677(DNA binding);GO:0003700(DNA-binding transcription factor activity);GO:0003707(steroid hormone receptor activity);GO:00048…	ko04080(Neuroactive ligand-receptor interaction)
ENSOART00000002203	oar	ENSOARG00000002045	NR3C1	nuclear receptor subfamily 3 group C member 1 [Source:NCBI gene;Acc:443412]	oar-miR-323a-3p_L+1	72	-24.07	1	1	2	GO:0000122(negative regulation of transcription by RNA polymerase II);GO:0000978(RNA polymerase II proximal promoter sequence-specific DNA binding);GO:0001047(core promoter binding);GO:0001228(DNA-binding transcription activator activity, RNA polymerase II-specific);GO:0003677(DNA binding);GO:0003700(DNA-binding transcription factor activity);GO:0003707(steroid hormone receptor activity);GO:00048…	ko04080(Neuroactive ligand-receptor interaction)
ENSOART00000002203	oar	ENSOARG00000002045	NR3C1	nuclear receptor subfamily 3 group C member 1 [Source:NCBI gene;Acc:443412]	oar-miR-370-5p	92	-16.54	1	1	2	GO:0000122(negative regulation of transcription by RNA polymerase II);GO:0000978(RNA polymerase II proximal promoter sequence-specific DNA binding);GO:0001047(core promoter binding);GO:0001228(DNA-binding transcription activator activity, RNA polymerase II-specific);GO:0003677(DNA binding);GO:0003700(DNA-binding transcription factor activity);GO:0003707(steroid hormone receptor activity);GO:00048…	ko04080(Neuroactive ligand-receptor interaction)
ENSOART00000002203	oar	ENSOARG00000002045	NR3C1	nuclear receptor subfamily 3 group C member 1 [Source:NCBI gene;Acc:443412]	oar-miR-377-3p	90	-41.96	1	1	2	GO:0000122(negative regulation of transcription by RNA polymerase II);GO:0000978(RNA polymerase II proximal promoter sequence-specific DNA binding);GO:0001047(core promoter binding);GO:0001228(DNA-binding transcription activator activity, RNA polymerase II-specific);GO:0003677(DNA binding);GO:0003700(DNA-binding transcription factor activity);GO:0003707(steroid hormone receptor activity);GO:00048…	ko04080(Neuroactive ligand-receptor interaction)
ENSOART00000002203	oar	ENSOARG00000002045	NR3C1	nuclear receptor subfamily 3 group C member 1 [Source:NCBI gene;Acc:443412]	oar-miR-433-3p	72	-14.37	1	1	2	GO:0000122(negative regulation of transcription by RNA polymerase II);GO:0000978(RNA polymerase II proximal promoter sequence-specific DNA binding);GO:0001047(core promoter binding);GO:0001228(DNA-binding transcription activator activity, RNA polymerase II-specific);GO:0003677(DNA binding);GO:0003700(DNA-binding transcription factor activity);GO:0003707(steroid hormone receptor activity);GO:00048…	ko04080(Neuroactive ligand-receptor interaction)
ENSOART00000002208	oar	ENSOARG00000002052	IPP	intracisternal A particle-promoted polypeptide [Source:NCBI gene;Acc:101122737]	chi-miR-483_L+1R-3	91	-13.51	1	1	2	GO:0005515(protein binding)
ENSOART00000002208	oar	ENSOARG00000002052	IPP	intracisternal A particle-promoted polypeptide [Source:NCBI gene;Acc:101122737]	mml-miR-486-5p_R+2	91	-15.15	1	1	2	GO:0005515(protein binding)
ENSOART00000002208	oar	ENSOARG00000002052	IPP	intracisternal A particle-promoted polypeptide [Source:NCBI gene;Acc:101122737]	oar-miR-323c	53	-14.54	1	1	2	GO:0005515(protein binding)
ENSOART00000002208	oar	ENSOARG00000002052	IPP	intracisternal A particle-promoted polypeptide [Source:NCBI gene;Acc:101122737]	oar-miR-377-3p	83	-15.68	1	1	2	GO:0005515(protein binding)
ENSOART00000002208	oar	ENSOARG00000002052	IPP	intracisternal A particle-promoted polypeptide [Source:NCBI gene;Acc:101122737]	oar-miR-382-5p	59	-29.36	1	1	2	GO:0005515(protein binding)
ENSOART00000002208	oar	ENSOARG00000002052	IPP	intracisternal A particle-promoted polypeptide [Source:NCBI gene;Acc:101122737]	oar-miR-3958-3p	66	-12.3	1	1	2	GO:0005515(protein binding)
ENSOART00000002240	oar	ENSOARG00000002046	USP9X	ubiquitin specific peptidase 9 X-linked [Source:NCBI gene;Acc:101104124]	cgr-miR-1260_L+1_1	98	-15.2	1	1	2	GO:0001764(neuron migration);GO:0005737(cytoplasm);GO:0005829(cytosol);GO:0006511(ubiquitin-dependent protein catabolic process);GO:0007179(transforming growth factor beta receptor signaling pathway);GO:0016579(protein deubiquitination);GO:0030426(growth cone);GO:0030509(BMP signaling pathway);GO:0036459(thiol-dependent ubiquitinyl hydrolase activity);GO:0042752(regulation of circadian rhythm);GO…
ENSOART00000002240	oar	ENSOARG00000002046	USP9X	ubiquitin specific peptidase 9 X-linked [Source:NCBI gene;Acc:101104124]	chi-miR-1388-5p_R+1	98	-18.03	1	1	2	GO:0001764(neuron migration);GO:0005737(cytoplasm);GO:0005829(cytosol);GO:0006511(ubiquitin-dependent protein catabolic process);GO:0007179(transforming growth factor beta receptor signaling pathway);GO:0016579(protein deubiquitination);GO:0030426(growth cone);GO:0030509(BMP signaling pathway);GO:0036459(thiol-dependent ubiquitinyl hydrolase activity);GO:0042752(regulation of circadian rhythm);GO…
ENSOART00000002240	oar	ENSOARG00000002046	USP9X	ubiquitin specific peptidase 9 X-linked [Source:NCBI gene;Acc:101104124]	hsa-miR-1260a_L+1_1ss10TG	98	-15.2	1	1	2	GO:0001764(neuron migration);GO:0005737(cytoplasm);GO:0005829(cytosol);GO:0006511(ubiquitin-dependent protein catabolic process);GO:0007179(transforming growth factor beta receptor signaling pathway);GO:0016579(protein deubiquitination);GO:0030426(growth cone);GO:0030509(BMP signaling pathway);GO:0036459(thiol-dependent ubiquitinyl hydrolase activity);GO:0042752(regulation of circadian rhythm);GO…
ENSOART00000002240	oar	ENSOARG00000002046	USP9X	ubiquitin specific peptidase 9 X-linked [Source:NCBI gene;Acc:101104124]	mmu-miR-3968_L-2_1ss14AT	98	-15.72	1	1	2	GO:0001764(neuron migration);GO:0005737(cytoplasm);GO:0005829(cytosol);GO:0006511(ubiquitin-dependent protein catabolic process);GO:0007179(transforming growth factor beta receptor signaling pathway);GO:0016579(protein deubiquitination);GO:0030426(growth cone);GO:0030509(BMP signaling pathway);GO:0036459(thiol-dependent ubiquitinyl hydrolase activity);GO:0042752(regulation of circadian rhythm);GO…
ENSOART00000002240	oar	ENSOARG00000002046	USP9X	ubiquitin specific peptidase 9 X-linked [Source:NCBI gene;Acc:101104124]	oan-miR-1386_1ss18AT	92	-16.19	1	1	2	GO:0001764(neuron migration);GO:0005737(cytoplasm);GO:0005829(cytosol);GO:0006511(ubiquitin-dependent protein catabolic process);GO:0007179(transforming growth factor beta receptor signaling pathway);GO:0016579(protein deubiquitination);GO:0030426(growth cone);GO:0030509(BMP signaling pathway);GO:0036459(thiol-dependent ubiquitinyl hydrolase activity);GO:0042752(regulation of circadian rhythm);GO…
ENSOART00000002240	oar	ENSOARG00000002046	USP9X	ubiquitin specific peptidase 9 X-linked [Source:NCBI gene;Acc:101104124]	oar-miR-323a-3p_L+1	78	-17.13	1	1	2	GO:0001764(neuron migration);GO:0005737(cytoplasm);GO:0005829(cytosol);GO:0006511(ubiquitin-dependent protein catabolic process);GO:0007179(transforming growth factor beta receptor signaling pathway);GO:0016579(protein deubiquitination);GO:0030426(growth cone);GO:0030509(BMP signaling pathway);GO:0036459(thiol-dependent ubiquitinyl hydrolase activity);GO:0042752(regulation of circadian rhythm);GO…
ENSOART00000002241	oar	ENSOARG00000002073	SHPRH	SNF2 histone linker PHD RING helicase [Source:NCBI gene;Acc:101120671]	bta-miR-378_R+1	99	-42.02	1	1	2	GO:0000209(protein polyubiquitination);GO:0000786(nucleosome);GO:0003677(DNA binding);GO:0004842(ubiquitin-protein transferase activity);GO:0005524(ATP binding);GO:0005634(nucleus);GO:0006334(nucleosome assembly);GO:0006974(cellular response to DNA damage stimulus);GO:0031625(ubiquitin protein ligase binding);GO:0046872(metal ion binding)
ENSOART00000002241	oar	ENSOARG00000002073	SHPRH	SNF2 histone linker PHD RING helicase [Source:NCBI gene;Acc:101120671]	bta-miR-378_R+1_1ss22CA	99	-42	1	1	2	GO:0000209(protein polyubiquitination);GO:0000786(nucleosome);GO:0003677(DNA binding);GO:0004842(ubiquitin-protein transferase activity);GO:0005524(ATP binding);GO:0005634(nucleus);GO:0006334(nucleosome assembly);GO:0006974(cellular response to DNA damage stimulus);GO:0031625(ubiquitin protein ligase binding);GO:0046872(metal ion binding)
ENSOART00000002241	oar	ENSOARG00000002073	SHPRH	SNF2 histone linker PHD RING helicase [Source:NCBI gene;Acc:101120671]	bta-miR-450a	86	-14.49	1	1	2	GO:0000209(protein polyubiquitination);GO:0000786(nucleosome);GO:0003677(DNA binding);GO:0004842(ubiquitin-protein transferase activity);GO:0005524(ATP binding);GO:0005634(nucleus);GO:0006334(nucleosome assembly);GO:0006974(cellular response to DNA damage stimulus);GO:0031625(ubiquitin protein ligase binding);GO:0046872(metal ion binding)
ENSOART00000002241	oar	ENSOARG00000002073	SHPRH	SNF2 histone linker PHD RING helicase [Source:NCBI gene;Acc:101120671]	chi-miR-1388-5p_R+1	99	-22.15	1	1	2	GO:0000209(protein polyubiquitination);GO:0000786(nucleosome);GO:0003677(DNA binding);GO:0004842(ubiquitin-protein transferase activity);GO:0005524(ATP binding);GO:0005634(nucleus);GO:0006334(nucleosome assembly);GO:0006974(cellular response to DNA damage stimulus);GO:0031625(ubiquitin protein ligase binding);GO:0046872(metal ion binding)
ENSOART00000002241	oar	ENSOARG00000002073	SHPRH	SNF2 histone linker PHD RING helicase [Source:NCBI gene;Acc:101120671]	chi-miR-424-3p	99	-10.05	1	1	2	GO:0000209(protein polyubiquitination);GO:0000786(nucleosome);GO:0003677(DNA binding);GO:0004842(ubiquitin-protein transferase activity);GO:0005524(ATP binding);GO:0005634(nucleus);GO:0006334(nucleosome assembly);GO:0006974(cellular response to DNA damage stimulus);GO:0031625(ubiquitin protein ligase binding);GO:0046872(metal ion binding)
ENSOART00000002241	oar	ENSOARG00000002073	SHPRH	SNF2 histone linker PHD RING helicase [Source:NCBI gene;Acc:101120671]	chi-miR-450-5p_R+2	86	-14.49	1	1	2	GO:0000209(protein polyubiquitination);GO:0000786(nucleosome);GO:0003677(DNA binding);GO:0004842(ubiquitin-protein transferase activity);GO:0005524(ATP binding);GO:0005634(nucleus);GO:0006334(nucleosome assembly);GO:0006974(cellular response to DNA damage stimulus);GO:0031625(ubiquitin protein ligase binding);GO:0046872(metal ion binding)
ENSOART00000002241	oar	ENSOARG00000002073	SHPRH	SNF2 histone linker PHD RING helicase [Source:NCBI gene;Acc:101120671]	oar-miR-323c	70	-14.18	1	1	2	GO:0000209(protein polyubiquitination);GO:0000786(nucleosome);GO:0003677(DNA binding);GO:0004842(ubiquitin-protein transferase activity);GO:0005524(ATP binding);GO:0005634(nucleus);GO:0006334(nucleosome assembly);GO:0006974(cellular response to DNA damage stimulus);GO:0031625(ubiquitin protein ligase binding);GO:0046872(metal ion binding)
ENSOART00000002241	oar	ENSOARG00000002073	SHPRH	SNF2 histone linker PHD RING helicase [Source:NCBI gene;Acc:101120671]	oar-miR-3958-3p	85	-11.61	1	1	2	GO:0000209(protein polyubiquitination);GO:0000786(nucleosome);GO:0003677(DNA binding);GO:0004842(ubiquitin-protein transferase activity);GO:0005524(ATP binding);GO:0005634(nucleus);GO:0006334(nucleosome assembly);GO:0006974(cellular response to DNA damage stimulus);GO:0031625(ubiquitin protein ligase binding);GO:0046872(metal ion binding)
ENSOART00000002244	oar	ENSOARG00000002084	GDF3	growth differentiation factor 3 [Source:NCBI gene;Acc:101103967]	chi-miR-125a-3p	91	-21.33	1	1	2	GO:0001501(skeletal system development);GO:0001654(eye development);GO:0001701(in utero embryonic development);GO:0002021(response to dietary excess);GO:0005576(extracellular region);GO:0005737(cytoplasm);GO:0007165(signal transduction);GO:0007492(endoderm development);GO:0007498(mesoderm development);GO:0008083(growth factor activity);GO:0010453(regulation of cell fate commitment);GO:0010469(reg…	ko04060(Cytokine-cytokine receptor interaction)
ENSOART00000002244	oar	ENSOARG00000002084	GDF3	growth differentiation factor 3 [Source:NCBI gene;Acc:101103967]	chi-miR-151-3p	92	-23.79	1	1	2	GO:0001501(skeletal system development);GO:0001654(eye development);GO:0001701(in utero embryonic development);GO:0002021(response to dietary excess);GO:0005576(extracellular region);GO:0005737(cytoplasm);GO:0007165(signal transduction);GO:0007492(endoderm development);GO:0007498(mesoderm development);GO:0008083(growth factor activity);GO:0010453(regulation of cell fate commitment);GO:0010469(reg…	ko04060(Cytokine-cytokine receptor interaction)
ENSOART00000002244	oar	ENSOARG00000002084	GDF3	growth differentiation factor 3 [Source:NCBI gene;Acc:101103967]	chi-miR-504_R+1	89	-18.79	1	1	2	GO:0001501(skeletal system development);GO:0001654(eye development);GO:0001701(in utero embryonic development);GO:0002021(response to dietary excess);GO:0005576(extracellular region);GO:0005737(cytoplasm);GO:0007165(signal transduction);GO:0007492(endoderm development);GO:0007498(mesoderm development);GO:0008083(growth factor activity);GO:0010453(regulation of cell fate commitment);GO:0010469(reg…	ko04060(Cytokine-cytokine receptor interaction)
ENSOART00000002257	oar	ENSOARG00000002088	GRK5	G protein-coupled receptor kinase 5 [Source:NCBI gene;Acc:101107151]	PC-3p-53184_33	75	-71.53	1	1	2	GO:0000166(nucleotide binding);GO:0004672(protein kinase activity);GO:0004674(protein serine/threonine kinase activity);GO:0004703(G protein-coupled receptor kinase activity);GO:0005524(ATP binding);GO:0005829(cytosol);GO:0005886(plasma membrane);GO:0006468(protein phosphorylation);GO:0007165(signal transduction);GO:0007217(tachykinin receptor signaling pathway);GO:0008284(positive regulation of …	ko04062(Chemokine signaling pathway);ko04144(Endocytosis);ko05032(Morphine addiction)
ENSOART00000002257	oar	ENSOARG00000002088	GRK5	G protein-coupled receptor kinase 5 [Source:NCBI gene;Acc:101107151]	chi-let-7f-3p_1ss22CT	82	-12.24	1	1	2	GO:0000166(nucleotide binding);GO:0004672(protein kinase activity);GO:0004674(protein serine/threonine kinase activity);GO:0004703(G protein-coupled receptor kinase activity);GO:0005524(ATP binding);GO:0005829(cytosol);GO:0005886(plasma membrane);GO:0006468(protein phosphorylation);GO:0007165(signal transduction);GO:0007217(tachykinin receptor signaling pathway);GO:0008284(positive regulation of …	ko04062(Chemokine signaling pathway);ko04144(Endocytosis);ko05032(Morphine addiction)
ENSOART00000002257	oar	ENSOARG00000002088	GRK5	G protein-coupled receptor kinase 5 [Source:NCBI gene;Acc:101107151]	chi-miR-125a-3p	80	-15.5	1	1	2	GO:0000166(nucleotide binding);GO:0004672(protein kinase activity);GO:0004674(protein serine/threonine kinase activity);GO:0004703(G protein-coupled receptor kinase activity);GO:0005524(ATP binding);GO:0005829(cytosol);GO:0005886(plasma membrane);GO:0006468(protein phosphorylation);GO:0007165(signal transduction);GO:0007217(tachykinin receptor signaling pathway);GO:0008284(positive regulation of …	ko04062(Chemokine signaling pathway);ko04144(Endocytosis);ko05032(Morphine addiction)
ENSOART00000002257	oar	ENSOARG00000002088	GRK5	G protein-coupled receptor kinase 5 [Source:NCBI gene;Acc:101107151]	oar-miR-382-5p	84	-18.15	1	1	2	GO:0000166(nucleotide binding);GO:0004672(protein kinase activity);GO:0004674(protein serine/threonine kinase activity);GO:0004703(G protein-coupled receptor kinase activity);GO:0005524(ATP binding);GO:0005829(cytosol);GO:0005886(plasma membrane);GO:0006468(protein phosphorylation);GO:0007165(signal transduction);GO:0007217(tachykinin receptor signaling pathway);GO:0008284(positive regulation of …	ko04062(Chemokine signaling pathway);ko04144(Endocytosis);ko05032(Morphine addiction)
ENSOART00000002257	oar	ENSOARG00000002088	GRK5	G protein-coupled receptor kinase 5 [Source:NCBI gene;Acc:101107151]	oar-miR-432_1ss23GT	83	-15.78	1	1	2	GO:0000166(nucleotide binding);GO:0004672(protein kinase activity);GO:0004674(protein serine/threonine kinase activity);GO:0004703(G protein-coupled receptor kinase activity);GO:0005524(ATP binding);GO:0005829(cytosol);GO:0005886(plasma membrane);GO:0006468(protein phosphorylation);GO:0007165(signal transduction);GO:0007217(tachykinin receptor signaling pathway);GO:0008284(positive regulation of …	ko04062(Chemokine signaling pathway);ko04144(Endocytosis);ko05032(Morphine addiction)
ENSOART00000002258	oar	ENSOARG00000002094	LAPTM5	lysosomal protein transmembrane 5 [Source:NCBI gene;Acc:101121575]	chi-miR-130b-3p_R-2	84	-16.96	1	1	2	GO:0005764(lysosome);GO:0016020(membrane);GO:0016021(integral component of membrane);GO:1990830(cellular response to leukemia inhibitory factor)	ko04142(Lysosome)
ENSOART00000002258	oar	ENSOARG00000002094	LAPTM5	lysosomal protein transmembrane 5 [Source:NCBI gene;Acc:101121575]	ssc-mir-4332-p3_1ss17CT_2	65	-24.77	1	1	2	GO:0005764(lysosome);GO:0016020(membrane);GO:0016021(integral component of membrane);GO:1990830(cellular response to leukemia inhibitory factor)	ko04142(Lysosome)
ENSOART00000002258	oar	ENSOARG00000002094	LAPTM5	lysosomal protein transmembrane 5 [Source:NCBI gene;Acc:101121575]	ssc-mir-4332-p5_1ss17CT_2	65	-24.77	1	1	2	GO:0005764(lysosome);GO:0016020(membrane);GO:0016021(integral component of membrane);GO:1990830(cellular response to leukemia inhibitory factor)	ko04142(Lysosome)
ENSOART00000002266	oar	ENSOARG00000002096	DZIP1	DAZ interacting zinc finger protein 1 [Source:NCBI gene;Acc:101108499]	bta-miR-450a	66	-12.22	1	1	2	GO:0003676(nucleic acid binding);GO:0005634(nucleus);GO:0005654(nucleoplasm);GO:0005737(cytoplasm);GO:0005814(centriole);GO:0005815(microtubule organizing center);GO:0005829(cytosol);GO:0007224(smoothened signaling pathway);GO:0007281(germ cell development);GO:0036064(ciliary basal body);GO:0043393(regulation of protein binding);GO:0044782(cilium organization);GO:0045184(establishment of protein …
ENSOART00000002266	oar	ENSOARG00000002096	DZIP1	DAZ interacting zinc finger protein 1 [Source:NCBI gene;Acc:101108499]	chi-miR-18b-3p	93	-45.69	1	1	2	GO:0003676(nucleic acid binding);GO:0005634(nucleus);GO:0005654(nucleoplasm);GO:0005737(cytoplasm);GO:0005814(centriole);GO:0005815(microtubule organizing center);GO:0005829(cytosol);GO:0007224(smoothened signaling pathway);GO:0007281(germ cell development);GO:0036064(ciliary basal body);GO:0043393(regulation of protein binding);GO:0044782(cilium organization);GO:0045184(establishment of protein …
ENSOART00000002266	oar	ENSOARG00000002096	DZIP1	DAZ interacting zinc finger protein 1 [Source:NCBI gene;Acc:101108499]	chi-miR-424-5p	85	-16.81	1	1	2	GO:0003676(nucleic acid binding);GO:0005634(nucleus);GO:0005654(nucleoplasm);GO:0005737(cytoplasm);GO:0005814(centriole);GO:0005815(microtubule organizing center);GO:0005829(cytosol);GO:0007224(smoothened signaling pathway);GO:0007281(germ cell development);GO:0036064(ciliary basal body);GO:0043393(regulation of protein binding);GO:0044782(cilium organization);GO:0045184(establishment of protein …
ENSOART00000002266	oar	ENSOARG00000002096	DZIP1	DAZ interacting zinc finger protein 1 [Source:NCBI gene;Acc:101108499]	chi-miR-450-5p_R+2	66	-12.22	1	1	2	GO:0003676(nucleic acid binding);GO:0005634(nucleus);GO:0005654(nucleoplasm);GO:0005737(cytoplasm);GO:0005814(centriole);GO:0005815(microtubule organizing center);GO:0005829(cytosol);GO:0007224(smoothened signaling pathway);GO:0007281(germ cell development);GO:0036064(ciliary basal body);GO:0043393(regulation of protein binding);GO:0044782(cilium organization);GO:0045184(establishment of protein …
ENSOART00000002266	oar	ENSOARG00000002096	DZIP1	DAZ interacting zinc finger protein 1 [Source:NCBI gene;Acc:101108499]	chi-miR-504_R+1	71	-19.93	1	1	2	GO:0003676(nucleic acid binding);GO:0005634(nucleus);GO:0005654(nucleoplasm);GO:0005737(cytoplasm);GO:0005814(centriole);GO:0005815(microtubule organizing center);GO:0005829(cytosol);GO:0007224(smoothened signaling pathway);GO:0007281(germ cell development);GO:0036064(ciliary basal body);GO:0043393(regulation of protein binding);GO:0044782(cilium organization);GO:0045184(establishment of protein …
ENSOART00000002266	oar	ENSOARG00000002096	DZIP1	DAZ interacting zinc finger protein 1 [Source:NCBI gene;Acc:101108499]	chi-miR-542-5p	94	-20.07	1	1	2	GO:0003676(nucleic acid binding);GO:0005634(nucleus);GO:0005654(nucleoplasm);GO:0005737(cytoplasm);GO:0005814(centriole);GO:0005815(microtubule organizing center);GO:0005829(cytosol);GO:0007224(smoothened signaling pathway);GO:0007281(germ cell development);GO:0036064(ciliary basal body);GO:0043393(regulation of protein binding);GO:0044782(cilium organization);GO:0045184(establishment of protein …
ENSOART00000002266	oar	ENSOARG00000002096	DZIP1	DAZ interacting zinc finger protein 1 [Source:NCBI gene;Acc:101108499]	oar-miR-432_1ss23GT	64	-17.3	1	1	2	GO:0003676(nucleic acid binding);GO:0005634(nucleus);GO:0005654(nucleoplasm);GO:0005737(cytoplasm);GO:0005814(centriole);GO:0005815(microtubule organizing center);GO:0005829(cytosol);GO:0007224(smoothened signaling pathway);GO:0007281(germ cell development);GO:0036064(ciliary basal body);GO:0043393(regulation of protein binding);GO:0044782(cilium organization);GO:0045184(establishment of protein …
ENSOART00000002266	oar	ENSOARG00000002096	DZIP1	DAZ interacting zinc finger protein 1 [Source:NCBI gene;Acc:101108499]	oar-miR-433-3p	76	-14.89	1	1	2	GO:0003676(nucleic acid binding);GO:0005634(nucleus);GO:0005654(nucleoplasm);GO:0005737(cytoplasm);GO:0005814(centriole);GO:0005815(microtubule organizing center);GO:0005829(cytosol);GO:0007224(smoothened signaling pathway);GO:0007281(germ cell development);GO:0036064(ciliary basal body);GO:0043393(regulation of protein binding);GO:0044782(cilium organization);GO:0045184(establishment of protein …
ENSOART00000002287	oar	ENSOARG00000002121	ENSOARG00000002121	T-complex protein 11 X-linked protein 2-like [Source:NCBI gene;Acc:101122504]	PC-3p-53184_33	70	-23.82	1	1	2
ENSOART00000002287	oar	ENSOARG00000002121	ENSOARG00000002121	T-complex protein 11 X-linked protein 2-like [Source:NCBI gene;Acc:101122504]	bta-miR-193a-5p	77	-36.59	1	1	2
ENSOART00000002287	oar	ENSOARG00000002121	ENSOARG00000002121	T-complex protein 11 X-linked protein 2-like [Source:NCBI gene;Acc:101122504]	cgr-miR-1260_L+1_1	87	-18.5	1	1	2
ENSOART00000002287	oar	ENSOARG00000002121	ENSOARG00000002121	T-complex protein 11 X-linked protein 2-like [Source:NCBI gene;Acc:101122504]	chi-miR-125a-3p	70	-53.69	1	1	2
ENSOART00000002287	oar	ENSOARG00000002121	ENSOARG00000002121	T-complex protein 11 X-linked protein 2-like [Source:NCBI gene;Acc:101122504]	chi-miR-1388-5p_R+1	68	-68.91	1	1	2
ENSOART00000002287	oar	ENSOARG00000002121	ENSOARG00000002121	T-complex protein 11 X-linked protein 2-like [Source:NCBI gene;Acc:101122504]	chi-miR-151-3p	64	-17.39	1	1	2
ENSOART00000002287	oar	ENSOARG00000002121	ENSOARG00000002121	T-complex protein 11 X-linked protein 2-like [Source:NCBI gene;Acc:101122504]	chi-miR-20b	55	-15.24	1	1	2
ENSOART00000002287	oar	ENSOARG00000002121	ENSOARG00000002121	T-complex protein 11 X-linked protein 2-like [Source:NCBI gene;Acc:101122504]	chi-miR-424-3p	78	-21.69	1	1	2
ENSOART00000002287	oar	ENSOARG00000002121	ENSOARG00000002121	T-complex protein 11 X-linked protein 2-like [Source:NCBI gene;Acc:101122504]	chi-miR-483_L+1R-3	97	-15.19	1	1	2
ENSOART00000002287	oar	ENSOARG00000002121	ENSOARG00000002121	T-complex protein 11 X-linked protein 2-like [Source:NCBI gene;Acc:101122504]	hsa-miR-1260a_L+1_1ss10TG	87	-18.5	1	1	2
ENSOART00000002287	oar	ENSOARG00000002121	ENSOARG00000002121	T-complex protein 11 X-linked protein 2-like [Source:NCBI gene;Acc:101122504]	mmu-miR-3968_L-2_1ss14AT	76	-52.38	1	1	2
ENSOART00000002287	oar	ENSOARG00000002121	ENSOARG00000002121	T-complex protein 11 X-linked protein 2-like [Source:NCBI gene;Acc:101122504]	oar-miR-1197-3p	83	-32.9	1	1	2
ENSOART00000002287	oar	ENSOARG00000002121	ENSOARG00000002121	T-complex protein 11 X-linked protein 2-like [Source:NCBI gene;Acc:101122504]	oar-miR-323a-3p_L+1	51	-17.97	1	1	2
ENSOART00000002287	oar	ENSOARG00000002121	ENSOARG00000002121	T-complex protein 11 X-linked protein 2-like [Source:NCBI gene;Acc:101122504]	oar-miR-380-3p	74	-25.89	1	1	2
ENSOART00000002287	oar	ENSOARG00000002121	ENSOARG00000002121	T-complex protein 11 X-linked protein 2-like [Source:NCBI gene;Acc:101122504]	oar-miR-411a-5p	51	-21.4	1	1	2
ENSOART00000002287	oar	ENSOARG00000002121	ENSOARG00000002121	T-complex protein 11 X-linked protein 2-like [Source:NCBI gene;Acc:101122504]	oar-miR-432_1ss23GT	67	-13.6	1	1	2
ENSOART00000002301	oar	ENSOARG00000002131	CAND1	cullin associated and neddylation dissociated 1 [Source:NCBI gene;Acc:101107775]	bta-miR-503-3p_1ss14TC	84	-13.02	1	1	2	GO:0000151(ubiquitin ligase complex);GO:0005634(nucleus);GO:0005654(nucleoplasm);GO:0005737(cytoplasm);GO:0005794(Golgi apparatus);GO:0005829(cytosol);GO:0010265(SCF complex assembly);GO:0016567(protein ubiquitination);GO:0030154(cell differentiation);GO:0031461(cullin-RING ubiquitin ligase complex);GO:0043086(negative regulation of catalytic activity)
ENSOART00000002301	oar	ENSOARG00000002131	CAND1	cullin associated and neddylation dissociated 1 [Source:NCBI gene;Acc:101107775]	chi-miR-130b-3p_R-2	90	-15.31	1	1	2	GO:0000151(ubiquitin ligase complex);GO:0005634(nucleus);GO:0005654(nucleoplasm);GO:0005737(cytoplasm);GO:0005794(Golgi apparatus);GO:0005829(cytosol);GO:0010265(SCF complex assembly);GO:0016567(protein ubiquitination);GO:0030154(cell differentiation);GO:0031461(cullin-RING ubiquitin ligase complex);GO:0043086(negative regulation of catalytic activity)
ENSOART00000002301	oar	ENSOARG00000002131	CAND1	cullin associated and neddylation dissociated 1 [Source:NCBI gene;Acc:101107775]	chi-miR-20b	80	-12.43	1	1	2	GO:0000151(ubiquitin ligase complex);GO:0005634(nucleus);GO:0005654(nucleoplasm);GO:0005737(cytoplasm);GO:0005794(Golgi apparatus);GO:0005829(cytosol);GO:0010265(SCF complex assembly);GO:0016567(protein ubiquitination);GO:0030154(cell differentiation);GO:0031461(cullin-RING ubiquitin ligase complex);GO:0043086(negative regulation of catalytic activity)
ENSOART00000002301	oar	ENSOARG00000002131	CAND1	cullin associated and neddylation dissociated 1 [Source:NCBI gene;Acc:101107775]	chi-miR-361-5p	79	-11.27	1	1	2	GO:0000151(ubiquitin ligase complex);GO:0005634(nucleus);GO:0005654(nucleoplasm);GO:0005737(cytoplasm);GO:0005794(Golgi apparatus);GO:0005829(cytosol);GO:0010265(SCF complex assembly);GO:0016567(protein ubiquitination);GO:0030154(cell differentiation);GO:0031461(cullin-RING ubiquitin ligase complex);GO:0043086(negative regulation of catalytic activity)
ENSOART00000002301	oar	ENSOARG00000002131	CAND1	cullin associated and neddylation dissociated 1 [Source:NCBI gene;Acc:101107775]	chi-miR-363-3p	87	-11.22	1	1	2	GO:0000151(ubiquitin ligase complex);GO:0005634(nucleus);GO:0005654(nucleoplasm);GO:0005737(cytoplasm);GO:0005794(Golgi apparatus);GO:0005829(cytosol);GO:0010265(SCF complex assembly);GO:0016567(protein ubiquitination);GO:0030154(cell differentiation);GO:0031461(cullin-RING ubiquitin ligase complex);GO:0043086(negative regulation of catalytic activity)
ENSOART00000002301	oar	ENSOARG00000002131	CAND1	cullin associated and neddylation dissociated 1 [Source:NCBI gene;Acc:101107775]	chi-miR-532-5p	96	-10.94	1	1	2	GO:0000151(ubiquitin ligase complex);GO:0005634(nucleus);GO:0005654(nucleoplasm);GO:0005737(cytoplasm);GO:0005794(Golgi apparatus);GO:0005829(cytosol);GO:0010265(SCF complex assembly);GO:0016567(protein ubiquitination);GO:0030154(cell differentiation);GO:0031461(cullin-RING ubiquitin ligase complex);GO:0043086(negative regulation of catalytic activity)
ENSOART00000002301	oar	ENSOARG00000002131	CAND1	cullin associated and neddylation dissociated 1 [Source:NCBI gene;Acc:101107775]	oar-miR-25_L+1	83	-11.63	1	1	2	GO:0000151(ubiquitin ligase complex);GO:0005634(nucleus);GO:0005654(nucleoplasm);GO:0005737(cytoplasm);GO:0005794(Golgi apparatus);GO:0005829(cytosol);GO:0010265(SCF complex assembly);GO:0016567(protein ubiquitination);GO:0030154(cell differentiation);GO:0031461(cullin-RING ubiquitin ligase complex);GO:0043086(negative regulation of catalytic activity)
ENSOART00000002301	oar	ENSOARG00000002131	CAND1	cullin associated and neddylation dissociated 1 [Source:NCBI gene;Acc:101107775]	oar-miR-323c	69	-10.14	1	1	2	GO:0000151(ubiquitin ligase complex);GO:0005634(nucleus);GO:0005654(nucleoplasm);GO:0005737(cytoplasm);GO:0005794(Golgi apparatus);GO:0005829(cytosol);GO:0010265(SCF complex assembly);GO:0016567(protein ubiquitination);GO:0030154(cell differentiation);GO:0031461(cullin-RING ubiquitin ligase complex);GO:0043086(negative regulation of catalytic activity)
ENSOART00000002301	oar	ENSOARG00000002131	CAND1	cullin associated and neddylation dissociated 1 [Source:NCBI gene;Acc:101107775]	oar-miR-377-3p	78	-29.19	1	1	2	GO:0000151(ubiquitin ligase complex);GO:0005634(nucleus);GO:0005654(nucleoplasm);GO:0005737(cytoplasm);GO:0005794(Golgi apparatus);GO:0005829(cytosol);GO:0010265(SCF complex assembly);GO:0016567(protein ubiquitination);GO:0030154(cell differentiation);GO:0031461(cullin-RING ubiquitin ligase complex);GO:0043086(negative regulation of catalytic activity)
ENSOART00000002301	oar	ENSOARG00000002131	CAND1	cullin associated and neddylation dissociated 1 [Source:NCBI gene;Acc:101107775]	oar-miR-380-3p	56	-39.38	1	1	2	GO:0000151(ubiquitin ligase complex);GO:0005634(nucleus);GO:0005654(nucleoplasm);GO:0005737(cytoplasm);GO:0005794(Golgi apparatus);GO:0005829(cytosol);GO:0010265(SCF complex assembly);GO:0016567(protein ubiquitination);GO:0030154(cell differentiation);GO:0031461(cullin-RING ubiquitin ligase complex);GO:0043086(negative regulation of catalytic activity)
ENSOART00000002301	oar	ENSOARG00000002131	CAND1	cullin associated and neddylation dissociated 1 [Source:NCBI gene;Acc:101107775]	oar-miR-3958-3p	63	-13.34	1	1	2	GO:0000151(ubiquitin ligase complex);GO:0005634(nucleus);GO:0005654(nucleoplasm);GO:0005737(cytoplasm);GO:0005794(Golgi apparatus);GO:0005829(cytosol);GO:0010265(SCF complex assembly);GO:0016567(protein ubiquitination);GO:0030154(cell differentiation);GO:0031461(cullin-RING ubiquitin ligase complex);GO:0043086(negative regulation of catalytic activity)
ENSOART00000002322	oar	ENSOARG00000002150	CRNKL1	crooked neck pre-mRNA splicing factor 1 [Source:NCBI gene;Acc:101102164]	bta-miR-17-3p_R+3	75	-34.71	1	1	2	GO:0000245(spliceosomal complex assembly);GO:0000398(mRNA splicing, via spliceosome);GO:0003723(RNA binding);GO:0005515(protein binding);GO:0005634(nucleus);GO:0005681(spliceosomal complex);GO:0006396(RNA processing);GO:0071007(U2-type catalytic step 2 spliceosome);GO:0071013(catalytic step 2 spliceosome)	ko03040(Spliceosome)
ENSOART00000002322	oar	ENSOARG00000002150	CRNKL1	crooked neck pre-mRNA splicing factor 1 [Source:NCBI gene;Acc:101102164]	cgr-miR-1260_L+1_1	82	-18.24	1	1	2	GO:0000245(spliceosomal complex assembly);GO:0000398(mRNA splicing, via spliceosome);GO:0003723(RNA binding);GO:0005515(protein binding);GO:0005634(nucleus);GO:0005681(spliceosomal complex);GO:0006396(RNA processing);GO:0071007(U2-type catalytic step 2 spliceosome);GO:0071013(catalytic step 2 spliceosome)	ko03040(Spliceosome)
ENSOART00000002322	oar	ENSOARG00000002150	CRNKL1	crooked neck pre-mRNA splicing factor 1 [Source:NCBI gene;Acc:101102164]	chi-miR-125a-3p	66	-17.91	1	1	2	GO:0000245(spliceosomal complex assembly);GO:0000398(mRNA splicing, via spliceosome);GO:0003723(RNA binding);GO:0005515(protein binding);GO:0005634(nucleus);GO:0005681(spliceosomal complex);GO:0006396(RNA processing);GO:0071007(U2-type catalytic step 2 spliceosome);GO:0071013(catalytic step 2 spliceosome)	ko03040(Spliceosome)
ENSOART00000002322	oar	ENSOARG00000002150	CRNKL1	crooked neck pre-mRNA splicing factor 1 [Source:NCBI gene;Acc:101102164]	hsa-miR-1260a_L+1_1ss10TG	82	-18.24	1	1	2	GO:0000245(spliceosomal complex assembly);GO:0000398(mRNA splicing, via spliceosome);GO:0003723(RNA binding);GO:0005515(protein binding);GO:0005634(nucleus);GO:0005681(spliceosomal complex);GO:0006396(RNA processing);GO:0071007(U2-type catalytic step 2 spliceosome);GO:0071013(catalytic step 2 spliceosome)	ko03040(Spliceosome)
ENSOART00000002322	oar	ENSOARG00000002150	CRNKL1	crooked neck pre-mRNA splicing factor 1 [Source:NCBI gene;Acc:101102164]	mmu-miR-3968_L-2_1ss14AT	83	-20.59	1	1	2	GO:0000245(spliceosomal complex assembly);GO:0000398(mRNA splicing, via spliceosome);GO:0003723(RNA binding);GO:0005515(protein binding);GO:0005634(nucleus);GO:0005681(spliceosomal complex);GO:0006396(RNA processing);GO:0071007(U2-type catalytic step 2 spliceosome);GO:0071013(catalytic step 2 spliceosome)	ko03040(Spliceosome)
ENSOART00000002322	oar	ENSOARG00000002150	CRNKL1	crooked neck pre-mRNA splicing factor 1 [Source:NCBI gene;Acc:101102164]	oar-miR-323c	79	-17.79	1	1	2	GO:0000245(spliceosomal complex assembly);GO:0000398(mRNA splicing, via spliceosome);GO:0003723(RNA binding);GO:0005515(protein binding);GO:0005634(nucleus);GO:0005681(spliceosomal complex);GO:0006396(RNA processing);GO:0071007(U2-type catalytic step 2 spliceosome);GO:0071013(catalytic step 2 spliceosome)	ko03040(Spliceosome)
ENSOART00000002322	oar	ENSOARG00000002150	CRNKL1	crooked neck pre-mRNA splicing factor 1 [Source:NCBI gene;Acc:101102164]	oar-miR-377-3p	85	-16.94	1	1	2	GO:0000245(spliceosomal complex assembly);GO:0000398(mRNA splicing, via spliceosome);GO:0003723(RNA binding);GO:0005515(protein binding);GO:0005634(nucleus);GO:0005681(spliceosomal complex);GO:0006396(RNA processing);GO:0071007(U2-type catalytic step 2 spliceosome);GO:0071013(catalytic step 2 spliceosome)	ko03040(Spliceosome)
ENSOART00000002322	oar	ENSOARG00000002150	CRNKL1	crooked neck pre-mRNA splicing factor 1 [Source:NCBI gene;Acc:101102164]	oar-miR-380-3p	80	-27.02	1	1	2	GO:0000245(spliceosomal complex assembly);GO:0000398(mRNA splicing, via spliceosome);GO:0003723(RNA binding);GO:0005515(protein binding);GO:0005634(nucleus);GO:0005681(spliceosomal complex);GO:0006396(RNA processing);GO:0071007(U2-type catalytic step 2 spliceosome);GO:0071013(catalytic step 2 spliceosome)	ko03040(Spliceosome)
ENSOART00000002322	oar	ENSOARG00000002150	CRNKL1	crooked neck pre-mRNA splicing factor 1 [Source:NCBI gene;Acc:101102164]	oar-miR-432_1ss23GT	92	-20.88	1	1	2	GO:0000245(spliceosomal complex assembly);GO:0000398(mRNA splicing, via spliceosome);GO:0003723(RNA binding);GO:0005515(protein binding);GO:0005634(nucleus);GO:0005681(spliceosomal complex);GO:0006396(RNA processing);GO:0071007(U2-type catalytic step 2 spliceosome);GO:0071013(catalytic step 2 spliceosome)	ko03040(Spliceosome)
ENSOART00000002370	oar	ENSOARG00000002195	RNMT	RNA guanine-7 methyltransferase [Source:NCBI gene;Acc:101110469]	chi-miR-151-3p	55	-12.32	1	1	2	GO:0001650(fibrillar center);GO:0003723(RNA binding);GO:0004482(mRNA (guanine-N7-)-methyltransferase activity);GO:0005634(nucleus);GO:0005654(nucleoplasm);GO:0005845(mRNA cap binding complex);GO:0006370(7-methylguanosine mRNA capping);GO:0006397(mRNA processing);GO:0008168(methyltransferase activity);GO:0016740(transferase activity);GO:0031533(mRNA cap methyltransferase complex);GO:0032259(methyl…	ko03015(mRNA surveillance pathway)
ENSOART00000002370	oar	ENSOARG00000002195	RNMT	RNA guanine-7 methyltransferase [Source:NCBI gene;Acc:101110469]	chi-miR-361-5p	63	-12.25	1	1	2	GO:0001650(fibrillar center);GO:0003723(RNA binding);GO:0004482(mRNA (guanine-N7-)-methyltransferase activity);GO:0005634(nucleus);GO:0005654(nucleoplasm);GO:0005845(mRNA cap binding complex);GO:0006370(7-methylguanosine mRNA capping);GO:0006397(mRNA processing);GO:0008168(methyltransferase activity);GO:0016740(transferase activity);GO:0031533(mRNA cap methyltransferase complex);GO:0032259(methyl…	ko03015(mRNA surveillance pathway)
ENSOART00000002370	oar	ENSOARG00000002195	RNMT	RNA guanine-7 methyltransferase [Source:NCBI gene;Acc:101110469]	chi-miR-424-5p	66	-31.88	1	1	2	GO:0001650(fibrillar center);GO:0003723(RNA binding);GO:0004482(mRNA (guanine-N7-)-methyltransferase activity);GO:0005634(nucleus);GO:0005654(nucleoplasm);GO:0005845(mRNA cap binding complex);GO:0006370(7-methylguanosine mRNA capping);GO:0006397(mRNA processing);GO:0008168(methyltransferase activity);GO:0016740(transferase activity);GO:0031533(mRNA cap methyltransferase complex);GO:0032259(methyl…	ko03015(mRNA surveillance pathway)
ENSOART00000002370	oar	ENSOARG00000002195	RNMT	RNA guanine-7 methyltransferase [Source:NCBI gene;Acc:101110469]	oar-miR-329a-3p	73	-13.89	1	1	2	GO:0001650(fibrillar center);GO:0003723(RNA binding);GO:0004482(mRNA (guanine-N7-)-methyltransferase activity);GO:0005634(nucleus);GO:0005654(nucleoplasm);GO:0005845(mRNA cap binding complex);GO:0006370(7-methylguanosine mRNA capping);GO:0006397(mRNA processing);GO:0008168(methyltransferase activity);GO:0016740(transferase activity);GO:0031533(mRNA cap methyltransferase complex);GO:0032259(methyl…	ko03015(mRNA surveillance pathway)
ENSOART00000002370	oar	ENSOARG00000002195	RNMT	RNA guanine-7 methyltransferase [Source:NCBI gene;Acc:101110469]	oar-miR-329b-3p_1ss21TC	72	-16.4	1	1	2	GO:0001650(fibrillar center);GO:0003723(RNA binding);GO:0004482(mRNA (guanine-N7-)-methyltransferase activity);GO:0005634(nucleus);GO:0005654(nucleoplasm);GO:0005845(mRNA cap binding complex);GO:0006370(7-methylguanosine mRNA capping);GO:0006397(mRNA processing);GO:0008168(methyltransferase activity);GO:0016740(transferase activity);GO:0031533(mRNA cap methyltransferase complex);GO:0032259(methyl…	ko03015(mRNA surveillance pathway)
ENSOART00000002384	oar	ENSOARG00000002209	ENSOARG00000002209	nuclear RNA export factor 3-like [Source:NCBI gene;Acc:101123536]	PC-3p-53184_33	72	-25.03	1	1	2	GO:0003676(nucleic acid binding);GO:0003723(RNA binding);GO:0003729(mRNA binding);GO:0005634(nucleus);GO:0005737(cytoplasm);GO:0006406(mRNA export from nucleus)	ko03008(Ribosome biogenesis in eukaryotes);ko03013(RNA transport);ko03015(mRNA surveillance pathway);ko05164(Influenza A);ko05168(Herpes simplex virus 1 infection)
ENSOART00000002384	oar	ENSOARG00000002209	ENSOARG00000002209	nuclear RNA export factor 3-like [Source:NCBI gene;Acc:101123536]	oar-miR-329a-3p	98	-17.43	1	1	2	GO:0003676(nucleic acid binding);GO:0003723(RNA binding);GO:0003729(mRNA binding);GO:0005634(nucleus);GO:0005737(cytoplasm);GO:0006406(mRNA export from nucleus)	ko03008(Ribosome biogenesis in eukaryotes);ko03013(RNA transport);ko03015(mRNA surveillance pathway);ko05164(Influenza A);ko05168(Herpes simplex virus 1 infection)
ENSOART00000002384	oar	ENSOARG00000002209	ENSOARG00000002209	nuclear RNA export factor 3-like [Source:NCBI gene;Acc:101123536]	oar-miR-329b-3p_1ss21TC	98	-17.65	1	1	2	GO:0003676(nucleic acid binding);GO:0003723(RNA binding);GO:0003729(mRNA binding);GO:0005634(nucleus);GO:0005737(cytoplasm);GO:0006406(mRNA export from nucleus)	ko03008(Ribosome biogenesis in eukaryotes);ko03013(RNA transport);ko03015(mRNA surveillance pathway);ko05164(Influenza A);ko05168(Herpes simplex virus 1 infection)
ENSOART00000002385	oar	ENSOARG00000002209	ENSOARG00000002209	nuclear RNA export factor 3-like [Source:NCBI gene;Acc:101123536]	PC-3p-53184_33	72	-25.03	1	1	2	GO:0003676(nucleic acid binding);GO:0003723(RNA binding);GO:0003729(mRNA binding);GO:0005634(nucleus);GO:0005737(cytoplasm);GO:0006406(mRNA export from nucleus)	ko03008(Ribosome biogenesis in eukaryotes);ko03013(RNA transport);ko03015(mRNA surveillance pathway);ko05164(Influenza A);ko05168(Herpes simplex virus 1 infection)
ENSOART00000002385	oar	ENSOARG00000002209	ENSOARG00000002209	nuclear RNA export factor 3-like [Source:NCBI gene;Acc:101123536]	oar-miR-329a-3p	98	-17.43	1	1	2	GO:0003676(nucleic acid binding);GO:0003723(RNA binding);GO:0003729(mRNA binding);GO:0005634(nucleus);GO:0005737(cytoplasm);GO:0006406(mRNA export from nucleus)	ko03008(Ribosome biogenesis in eukaryotes);ko03013(RNA transport);ko03015(mRNA surveillance pathway);ko05164(Influenza A);ko05168(Herpes simplex virus 1 infection)
ENSOART00000002385	oar	ENSOARG00000002209	ENSOARG00000002209	nuclear RNA export factor 3-like [Source:NCBI gene;Acc:101123536]	oar-miR-329b-3p_1ss21TC	98	-17.65	1	1	2	GO:0003676(nucleic acid binding);GO:0003723(RNA binding);GO:0003729(mRNA binding);GO:0005634(nucleus);GO:0005737(cytoplasm);GO:0006406(mRNA export from nucleus)	ko03008(Ribosome biogenesis in eukaryotes);ko03013(RNA transport);ko03015(mRNA surveillance pathway);ko05164(Influenza A);ko05168(Herpes simplex virus 1 infection)
ENSOART00000002402	oar	ENSOARG00000002227	ENSOARG00000002227	schwannomin interacting protein 1 [Source:NCBI gene;Acc:101107061]	oar-miR-3958-3p	61	-12.57	1	1	2
ENSOART00000002412	oar	ENSOARG00000002234	SLC2A3	solute carrier family 2 (facilitated glucose transporter), member 3 [Source:NCBI gene;Acc:443308]	bta-miR-378_R+1	80	-34.98	1	1	2	GO:0002080(acrosomal membrane);GO:0005215(transporter activity);GO:0005355(glucose transmembrane transporter activity);GO:0005536(glucose binding);GO:0005737(cytoplasm);GO:0005886(plasma membrane);GO:0005887(integral component of plasma membrane);GO:0008643(carbohydrate transport);GO:0016020(membrane);GO:0016021(integral component of membrane);GO:0022857(transmembrane transporter activity);GO:003…
ENSOART00000002412	oar	ENSOARG00000002234	SLC2A3	solute carrier family 2 (facilitated glucose transporter), member 3 [Source:NCBI gene;Acc:443308]	bta-miR-378_R+1_1ss22CA	80	-34.94	1	1	2	GO:0002080(acrosomal membrane);GO:0005215(transporter activity);GO:0005355(glucose transmembrane transporter activity);GO:0005536(glucose binding);GO:0005737(cytoplasm);GO:0005886(plasma membrane);GO:0005887(integral component of plasma membrane);GO:0008643(carbohydrate transport);GO:0016020(membrane);GO:0016021(integral component of membrane);GO:0022857(transmembrane transporter activity);GO:003…
ENSOART00000002412	oar	ENSOARG00000002234	SLC2A3	solute carrier family 2 (facilitated glucose transporter), member 3 [Source:NCBI gene;Acc:443308]	bta-miR-503-5p_R+3	88	-26.58	1	1	2	GO:0002080(acrosomal membrane);GO:0005215(transporter activity);GO:0005355(glucose transmembrane transporter activity);GO:0005536(glucose binding);GO:0005737(cytoplasm);GO:0005886(plasma membrane);GO:0005887(integral component of plasma membrane);GO:0008643(carbohydrate transport);GO:0016020(membrane);GO:0016021(integral component of membrane);GO:0022857(transmembrane transporter activity);GO:003…
ENSOART00000002412	oar	ENSOARG00000002234	SLC2A3	solute carrier family 2 (facilitated glucose transporter), member 3 [Source:NCBI gene;Acc:443308]	chi-miR-1388-5p_R+1	97	-15.27	1	1	2	GO:0002080(acrosomal membrane);GO:0005215(transporter activity);GO:0005355(glucose transmembrane transporter activity);GO:0005536(glucose binding);GO:0005737(cytoplasm);GO:0005886(plasma membrane);GO:0005887(integral component of plasma membrane);GO:0008643(carbohydrate transport);GO:0016020(membrane);GO:0016021(integral component of membrane);GO:0022857(transmembrane transporter activity);GO:003…
ENSOART00000002412	oar	ENSOARG00000002234	SLC2A3	solute carrier family 2 (facilitated glucose transporter), member 3 [Source:NCBI gene;Acc:443308]	chi-miR-324-5p_R-2	97	-17.88	1	1	2	GO:0002080(acrosomal membrane);GO:0005215(transporter activity);GO:0005355(glucose transmembrane transporter activity);GO:0005536(glucose binding);GO:0005737(cytoplasm);GO:0005886(plasma membrane);GO:0005887(integral component of plasma membrane);GO:0008643(carbohydrate transport);GO:0016020(membrane);GO:0016021(integral component of membrane);GO:0022857(transmembrane transporter activity);GO:003…
ENSOART00000002412	oar	ENSOARG00000002234	SLC2A3	solute carrier family 2 (facilitated glucose transporter), member 3 [Source:NCBI gene;Acc:443308]	chi-miR-363-3p	83	-15.94	1	1	2	GO:0002080(acrosomal membrane);GO:0005215(transporter activity);GO:0005355(glucose transmembrane transporter activity);GO:0005536(glucose binding);GO:0005737(cytoplasm);GO:0005886(plasma membrane);GO:0005887(integral component of plasma membrane);GO:0008643(carbohydrate transport);GO:0016020(membrane);GO:0016021(integral component of membrane);GO:0022857(transmembrane transporter activity);GO:003…
ENSOART00000002412	oar	ENSOARG00000002234	SLC2A3	solute carrier family 2 (facilitated glucose transporter), member 3 [Source:NCBI gene;Acc:443308]	chi-miR-424-5p	98	-12.79	1	1	2	GO:0002080(acrosomal membrane);GO:0005215(transporter activity);GO:0005355(glucose transmembrane transporter activity);GO:0005536(glucose binding);GO:0005737(cytoplasm);GO:0005886(plasma membrane);GO:0005887(integral component of plasma membrane);GO:0008643(carbohydrate transport);GO:0016020(membrane);GO:0016021(integral component of membrane);GO:0022857(transmembrane transporter activity);GO:003…
ENSOART00000002412	oar	ENSOARG00000002234	SLC2A3	solute carrier family 2 (facilitated glucose transporter), member 3 [Source:NCBI gene;Acc:443308]	chi-miR-532-5p	58	-24.84	1	1	2	GO:0002080(acrosomal membrane);GO:0005215(transporter activity);GO:0005355(glucose transmembrane transporter activity);GO:0005536(glucose binding);GO:0005737(cytoplasm);GO:0005886(plasma membrane);GO:0005887(integral component of plasma membrane);GO:0008643(carbohydrate transport);GO:0016020(membrane);GO:0016021(integral component of membrane);GO:0022857(transmembrane transporter activity);GO:003…
ENSOART00000002412	oar	ENSOARG00000002234	SLC2A3	solute carrier family 2 (facilitated glucose transporter), member 3 [Source:NCBI gene;Acc:443308]	oar-miR-25_L+1	84	-18.45	1	1	2	GO:0002080(acrosomal membrane);GO:0005215(transporter activity);GO:0005355(glucose transmembrane transporter activity);GO:0005536(glucose binding);GO:0005737(cytoplasm);GO:0005886(plasma membrane);GO:0005887(integral component of plasma membrane);GO:0008643(carbohydrate transport);GO:0016020(membrane);GO:0016021(integral component of membrane);GO:0022857(transmembrane transporter activity);GO:003…
ENSOART00000002412	oar	ENSOARG00000002234	SLC2A3	solute carrier family 2 (facilitated glucose transporter), member 3 [Source:NCBI gene;Acc:443308]	oar-miR-329a-3p	82	-12.41	1	1	2	GO:0002080(acrosomal membrane);GO:0005215(transporter activity);GO:0005355(glucose transmembrane transporter activity);GO:0005536(glucose binding);GO:0005737(cytoplasm);GO:0005886(plasma membrane);GO:0005887(integral component of plasma membrane);GO:0008643(carbohydrate transport);GO:0016020(membrane);GO:0016021(integral component of membrane);GO:0022857(transmembrane transporter activity);GO:003…
ENSOART00000002412	oar	ENSOARG00000002234	SLC2A3	solute carrier family 2 (facilitated glucose transporter), member 3 [Source:NCBI gene;Acc:443308]	oar-miR-329b-3p_1ss21TC	54	-16.33	1	1	2	GO:0002080(acrosomal membrane);GO:0005215(transporter activity);GO:0005355(glucose transmembrane transporter activity);GO:0005536(glucose binding);GO:0005737(cytoplasm);GO:0005886(plasma membrane);GO:0005887(integral component of plasma membrane);GO:0008643(carbohydrate transport);GO:0016020(membrane);GO:0016021(integral component of membrane);GO:0022857(transmembrane transporter activity);GO:003…
ENSOART00000002412	oar	ENSOARG00000002234	SLC2A3	solute carrier family 2 (facilitated glucose transporter), member 3 [Source:NCBI gene;Acc:443308]	oar-miR-380-3p	67	-18.97	1	1	2	GO:0002080(acrosomal membrane);GO:0005215(transporter activity);GO:0005355(glucose transmembrane transporter activity);GO:0005536(glucose binding);GO:0005737(cytoplasm);GO:0005886(plasma membrane);GO:0005887(integral component of plasma membrane);GO:0008643(carbohydrate transport);GO:0016020(membrane);GO:0016021(integral component of membrane);GO:0022857(transmembrane transporter activity);GO:003…
ENSOART00000002415	oar	ENSOARG00000002236	STXBP2	syntaxin binding protein 2 [Source:NCBI gene;Acc:101102061]	PC-3p-53184_33	80	-147.74	1	1	2	GO:0001909(leukocyte mediated cytotoxicity);GO:0005829(cytosol);GO:0005886(plasma membrane);GO:0006887(exocytosis);GO:0006904(vesicle docking involved in exocytosis);GO:0016192(vesicle-mediated transport);GO:0016324(apical plasma membrane);GO:0017075(syntaxin-1 binding);GO:0030348(syntaxin-3 binding);GO:0042581(specific granule);GO:0042582(azurophil granule);GO:0042589(zymogen granule membrane);G…
ENSOART00000002415	oar	ENSOARG00000002236	STXBP2	syntaxin binding protein 2 [Source:NCBI gene;Acc:101102061]	bta-miR-17-3p_R+3	81	-60.46	1	1	2	GO:0001909(leukocyte mediated cytotoxicity);GO:0005829(cytosol);GO:0005886(plasma membrane);GO:0006887(exocytosis);GO:0006904(vesicle docking involved in exocytosis);GO:0016192(vesicle-mediated transport);GO:0016324(apical plasma membrane);GO:0017075(syntaxin-1 binding);GO:0030348(syntaxin-3 binding);GO:0042581(specific granule);GO:0042582(azurophil granule);GO:0042589(zymogen granule membrane);G…
ENSOART00000002415	oar	ENSOARG00000002236	STXBP2	syntaxin binding protein 2 [Source:NCBI gene;Acc:101102061]	bta-miR-193a-5p	83	-19.09	1	1	2	GO:0001909(leukocyte mediated cytotoxicity);GO:0005829(cytosol);GO:0005886(plasma membrane);GO:0006887(exocytosis);GO:0006904(vesicle docking involved in exocytosis);GO:0016192(vesicle-mediated transport);GO:0016324(apical plasma membrane);GO:0017075(syntaxin-1 binding);GO:0030348(syntaxin-3 binding);GO:0042581(specific granule);GO:0042582(azurophil granule);GO:0042589(zymogen granule membrane);G…
ENSOART00000002415	oar	ENSOARG00000002236	STXBP2	syntaxin binding protein 2 [Source:NCBI gene;Acc:101102061]	cgr-miR-1260_L+1_1	65	-17.93	1	1	2	GO:0001909(leukocyte mediated cytotoxicity);GO:0005829(cytosol);GO:0005886(plasma membrane);GO:0006887(exocytosis);GO:0006904(vesicle docking involved in exocytosis);GO:0016192(vesicle-mediated transport);GO:0016324(apical plasma membrane);GO:0017075(syntaxin-1 binding);GO:0030348(syntaxin-3 binding);GO:0042581(specific granule);GO:0042582(azurophil granule);GO:0042589(zymogen granule membrane);G…
ENSOART00000002415	oar	ENSOARG00000002236	STXBP2	syntaxin binding protein 2 [Source:NCBI gene;Acc:101102061]	chi-miR-224-5p	65	-77.21	1	1	2	GO:0001909(leukocyte mediated cytotoxicity);GO:0005829(cytosol);GO:0005886(plasma membrane);GO:0006887(exocytosis);GO:0006904(vesicle docking involved in exocytosis);GO:0016192(vesicle-mediated transport);GO:0016324(apical plasma membrane);GO:0017075(syntaxin-1 binding);GO:0030348(syntaxin-3 binding);GO:0042581(specific granule);GO:0042582(azurophil granule);GO:0042589(zymogen granule membrane);G…
ENSOART00000002415	oar	ENSOARG00000002236	STXBP2	syntaxin binding protein 2 [Source:NCBI gene;Acc:101102061]	hsa-miR-1260a_L+1_1ss10TG	65	-17.93	1	1	2	GO:0001909(leukocyte mediated cytotoxicity);GO:0005829(cytosol);GO:0005886(plasma membrane);GO:0006887(exocytosis);GO:0006904(vesicle docking involved in exocytosis);GO:0016192(vesicle-mediated transport);GO:0016324(apical plasma membrane);GO:0017075(syntaxin-1 binding);GO:0030348(syntaxin-3 binding);GO:0042581(specific granule);GO:0042582(azurophil granule);GO:0042589(zymogen granule membrane);G…
ENSOART00000002415	oar	ENSOARG00000002236	STXBP2	syntaxin binding protein 2 [Source:NCBI gene;Acc:101102061]	mmu-miR-3968_L-2_1ss14AT	60	-15.8	1	1	2	GO:0001909(leukocyte mediated cytotoxicity);GO:0005829(cytosol);GO:0005886(plasma membrane);GO:0006887(exocytosis);GO:0006904(vesicle docking involved in exocytosis);GO:0016192(vesicle-mediated transport);GO:0016324(apical plasma membrane);GO:0017075(syntaxin-1 binding);GO:0030348(syntaxin-3 binding);GO:0042581(specific granule);GO:0042582(azurophil granule);GO:0042589(zymogen granule membrane);G…
ENSOART00000002415	oar	ENSOARG00000002236	STXBP2	syntaxin binding protein 2 [Source:NCBI gene;Acc:101102061]	oar-miR-370-5p	86	-11.93	1	1	2	GO:0001909(leukocyte mediated cytotoxicity);GO:0005829(cytosol);GO:0005886(plasma membrane);GO:0006887(exocytosis);GO:0006904(vesicle docking involved in exocytosis);GO:0016192(vesicle-mediated transport);GO:0016324(apical plasma membrane);GO:0017075(syntaxin-1 binding);GO:0030348(syntaxin-3 binding);GO:0042581(specific granule);GO:0042582(azurophil granule);GO:0042589(zymogen granule membrane);G…
ENSOART00000002415	oar	ENSOARG00000002236	STXBP2	syntaxin binding protein 2 [Source:NCBI gene;Acc:101102061]	oar-miR-3957-3p_R-1	56	-18.18	1	1	2	GO:0001909(leukocyte mediated cytotoxicity);GO:0005829(cytosol);GO:0005886(plasma membrane);GO:0006887(exocytosis);GO:0006904(vesicle docking involved in exocytosis);GO:0016192(vesicle-mediated transport);GO:0016324(apical plasma membrane);GO:0017075(syntaxin-1 binding);GO:0030348(syntaxin-3 binding);GO:0042581(specific granule);GO:0042582(azurophil granule);GO:0042589(zymogen granule membrane);G…
ENSOART00000002415	oar	ENSOARG00000002236	STXBP2	syntaxin binding protein 2 [Source:NCBI gene;Acc:101102061]	oar-miR-432_1ss23GT	96	-23.13	1	1	2	GO:0001909(leukocyte mediated cytotoxicity);GO:0005829(cytosol);GO:0005886(plasma membrane);GO:0006887(exocytosis);GO:0006904(vesicle docking involved in exocytosis);GO:0016192(vesicle-mediated transport);GO:0016324(apical plasma membrane);GO:0017075(syntaxin-1 binding);GO:0030348(syntaxin-3 binding);GO:0042581(specific granule);GO:0042582(azurophil granule);GO:0042589(zymogen granule membrane);G…
ENSOART00000002415	oar	ENSOARG00000002236	STXBP2	syntaxin binding protein 2 [Source:NCBI gene;Acc:101102061]	oar-miR-433-3p	72	-17.23	1	1	2	GO:0001909(leukocyte mediated cytotoxicity);GO:0005829(cytosol);GO:0005886(plasma membrane);GO:0006887(exocytosis);GO:0006904(vesicle docking involved in exocytosis);GO:0016192(vesicle-mediated transport);GO:0016324(apical plasma membrane);GO:0017075(syntaxin-1 binding);GO:0030348(syntaxin-3 binding);GO:0042581(specific granule);GO:0042582(azurophil granule);GO:0042589(zymogen granule membrane);G…
ENSOART00000002437	oar	ENSOARG00000002251	IDO1	indoleamine 2,3-dioxygenase 1 [Source:NCBI gene;Acc:100196903]	bta-miR-503-5p_R+3	59	-29.33	1	1	2	GO:0002534(cytokine production involved in inflammatory response);GO:0002666(positive regulation of T cell tolerance induction);GO:0002678(positive regulation of chronic inflammatory response);GO:0002830(positive regulation of type 2 immune response);GO:0004833(tryptophan 2,3-dioxygenase activity);GO:0005737(cytoplasm);GO:0006954(inflammatory response);GO:0019441(tryptophan catabolic process to k…	ko00380(Tryptophan metabolism);ko05143(African trypanosomiasis)
ENSOART00000002437	oar	ENSOARG00000002251	IDO1	indoleamine 2,3-dioxygenase 1 [Source:NCBI gene;Acc:100196903]	chi-miR-1388-5p_R+1	94	-17.65	1	1	2	GO:0002534(cytokine production involved in inflammatory response);GO:0002666(positive regulation of T cell tolerance induction);GO:0002678(positive regulation of chronic inflammatory response);GO:0002830(positive regulation of type 2 immune response);GO:0004833(tryptophan 2,3-dioxygenase activity);GO:0005737(cytoplasm);GO:0006954(inflammatory response);GO:0019441(tryptophan catabolic process to k…	ko00380(Tryptophan metabolism);ko05143(African trypanosomiasis)
ENSOART00000002437	oar	ENSOARG00000002251	IDO1	indoleamine 2,3-dioxygenase 1 [Source:NCBI gene;Acc:100196903]	chi-miR-424-5p	69	-29.58	1	1	2	GO:0002534(cytokine production involved in inflammatory response);GO:0002666(positive regulation of T cell tolerance induction);GO:0002678(positive regulation of chronic inflammatory response);GO:0002830(positive regulation of type 2 immune response);GO:0004833(tryptophan 2,3-dioxygenase activity);GO:0005737(cytoplasm);GO:0006954(inflammatory response);GO:0019441(tryptophan catabolic process to k…	ko00380(Tryptophan metabolism);ko05143(African trypanosomiasis)
ENSOART00000002437	oar	ENSOARG00000002251	IDO1	indoleamine 2,3-dioxygenase 1 [Source:NCBI gene;Acc:100196903]	chi-miR-483_L+1R-3	83	-13.12	1	1	2	GO:0002534(cytokine production involved in inflammatory response);GO:0002666(positive regulation of T cell tolerance induction);GO:0002678(positive regulation of chronic inflammatory response);GO:0002830(positive regulation of type 2 immune response);GO:0004833(tryptophan 2,3-dioxygenase activity);GO:0005737(cytoplasm);GO:0006954(inflammatory response);GO:0019441(tryptophan catabolic process to k…	ko00380(Tryptophan metabolism);ko05143(African trypanosomiasis)
ENSOART00000002437	oar	ENSOARG00000002251	IDO1	indoleamine 2,3-dioxygenase 1 [Source:NCBI gene;Acc:100196903]	chi-miR-532-5p	74	-11.78	1	1	2	GO:0002534(cytokine production involved in inflammatory response);GO:0002666(positive regulation of T cell tolerance induction);GO:0002678(positive regulation of chronic inflammatory response);GO:0002830(positive regulation of type 2 immune response);GO:0004833(tryptophan 2,3-dioxygenase activity);GO:0005737(cytoplasm);GO:0006954(inflammatory response);GO:0019441(tryptophan catabolic process to k…	ko00380(Tryptophan metabolism);ko05143(African trypanosomiasis)
ENSOART00000002437	oar	ENSOARG00000002251	IDO1	indoleamine 2,3-dioxygenase 1 [Source:NCBI gene;Acc:100196903]	oar-miR-329a-3p	87	-34.07	1	1	2	GO:0002534(cytokine production involved in inflammatory response);GO:0002666(positive regulation of T cell tolerance induction);GO:0002678(positive regulation of chronic inflammatory response);GO:0002830(positive regulation of type 2 immune response);GO:0004833(tryptophan 2,3-dioxygenase activity);GO:0005737(cytoplasm);GO:0006954(inflammatory response);GO:0019441(tryptophan catabolic process to k…	ko00380(Tryptophan metabolism);ko05143(African trypanosomiasis)
ENSOART00000002437	oar	ENSOARG00000002251	IDO1	indoleamine 2,3-dioxygenase 1 [Source:NCBI gene;Acc:100196903]	oar-miR-329b-3p_1ss21TC	87	-32.97	1	1	2	GO:0002534(cytokine production involved in inflammatory response);GO:0002666(positive regulation of T cell tolerance induction);GO:0002678(positive regulation of chronic inflammatory response);GO:0002830(positive regulation of type 2 immune response);GO:0004833(tryptophan 2,3-dioxygenase activity);GO:0005737(cytoplasm);GO:0006954(inflammatory response);GO:0019441(tryptophan catabolic process to k…	ko00380(Tryptophan metabolism);ko05143(African trypanosomiasis)
ENSOART00000002437	oar	ENSOARG00000002251	IDO1	indoleamine 2,3-dioxygenase 1 [Source:NCBI gene;Acc:100196903]	oar-miR-370-5p	70	-17.77	1	1	2	GO:0002534(cytokine production involved in inflammatory response);GO:0002666(positive regulation of T cell tolerance induction);GO:0002678(positive regulation of chronic inflammatory response);GO:0002830(positive regulation of type 2 immune response);GO:0004833(tryptophan 2,3-dioxygenase activity);GO:0005737(cytoplasm);GO:0006954(inflammatory response);GO:0019441(tryptophan catabolic process to k…	ko00380(Tryptophan metabolism);ko05143(African trypanosomiasis)
ENSOART00000002437	oar	ENSOARG00000002251	IDO1	indoleamine 2,3-dioxygenase 1 [Source:NCBI gene;Acc:100196903]	oar-miR-377-3p	50	-13.53	1	1	2	GO:0002534(cytokine production involved in inflammatory response);GO:0002666(positive regulation of T cell tolerance induction);GO:0002678(positive regulation of chronic inflammatory response);GO:0002830(positive regulation of type 2 immune response);GO:0004833(tryptophan 2,3-dioxygenase activity);GO:0005737(cytoplasm);GO:0006954(inflammatory response);GO:0019441(tryptophan catabolic process to k…	ko00380(Tryptophan metabolism);ko05143(African trypanosomiasis)
ENSOART00000002437	oar	ENSOARG00000002251	IDO1	indoleamine 2,3-dioxygenase 1 [Source:NCBI gene;Acc:100196903]	oar-miR-432_1ss23GT	55	-14.92	1	1	2	GO:0002534(cytokine production involved in inflammatory response);GO:0002666(positive regulation of T cell tolerance induction);GO:0002678(positive regulation of chronic inflammatory response);GO:0002830(positive regulation of type 2 immune response);GO:0004833(tryptophan 2,3-dioxygenase activity);GO:0005737(cytoplasm);GO:0006954(inflammatory response);GO:0019441(tryptophan catabolic process to k…	ko00380(Tryptophan metabolism);ko05143(African trypanosomiasis)
ENSOART00000002451	oar	ENSOARG00000002267	GRXCR2	glutaredoxin and cysteine rich domain containing 2 [Source:NCBI gene;Acc:101111364]	chi-let-7f-3p_1ss22CT	87	-11.92	1	1	2	GO:0005902(microvillus);GO:0007605(sensory perception of sound)
ENSOART00000002451	oar	ENSOARG00000002267	GRXCR2	glutaredoxin and cysteine rich domain containing 2 [Source:NCBI gene;Acc:101111364]	chi-miR-361-5p	97	-22.89	1	1	2	GO:0005902(microvillus);GO:0007605(sensory perception of sound)
ENSOART00000002451	oar	ENSOARG00000002267	GRXCR2	glutaredoxin and cysteine rich domain containing 2 [Source:NCBI gene;Acc:101111364]	chi-miR-424-5p	51	-13.08	1	1	2	GO:0005902(microvillus);GO:0007605(sensory perception of sound)
ENSOART00000002451	oar	ENSOARG00000002267	GRXCR2	glutaredoxin and cysteine rich domain containing 2 [Source:NCBI gene;Acc:101111364]	oar-miR-411a-5p	83	-12.68	1	1	2	GO:0005902(microvillus);GO:0007605(sensory perception of sound)
ENSOART00000002523	oar	ENSOARG00000002331	SLC35C1	solute carrier family 35 member C1 [Source:NCBI gene;Acc:101112417]	PC-3p-53184_33	63	-124.91	1	1	2	GO:0005457(GDP-fucose transmembrane transporter activity);GO:0005794(Golgi apparatus);GO:0016020(membrane);GO:0016021(integral component of membrane);GO:0030259(lipid glycosylation);GO:0036085(GDP-fucose import into Golgi lumen);GO:0045746(negative regulation of Notch signaling pathway)
ENSOART00000002523	oar	ENSOARG00000002331	SLC35C1	solute carrier family 35 member C1 [Source:NCBI gene;Acc:101112417]	oan-miR-1386_1ss18AT	85	-14.51	1	1	2	GO:0005457(GDP-fucose transmembrane transporter activity);GO:0005794(Golgi apparatus);GO:0016020(membrane);GO:0016021(integral component of membrane);GO:0030259(lipid glycosylation);GO:0036085(GDP-fucose import into Golgi lumen);GO:0045746(negative regulation of Notch signaling pathway)
ENSOART00000002523	oar	ENSOARG00000002331	SLC35C1	solute carrier family 35 member C1 [Source:NCBI gene;Acc:101112417]	oar-miR-382-5p	59	-25.44	1	1	2	GO:0005457(GDP-fucose transmembrane transporter activity);GO:0005794(Golgi apparatus);GO:0016020(membrane);GO:0016021(integral component of membrane);GO:0030259(lipid glycosylation);GO:0036085(GDP-fucose import into Golgi lumen);GO:0045746(negative regulation of Notch signaling pathway)
ENSOART00000002523	oar	ENSOARG00000002331	SLC35C1	solute carrier family 35 member C1 [Source:NCBI gene;Acc:101112417]	oar-miR-432_1ss23GT	85	-45.97	1	1	2	GO:0005457(GDP-fucose transmembrane transporter activity);GO:0005794(Golgi apparatus);GO:0016020(membrane);GO:0016021(integral component of membrane);GO:0030259(lipid glycosylation);GO:0036085(GDP-fucose import into Golgi lumen);GO:0045746(negative regulation of Notch signaling pathway)
ENSOART00000002594	oar	ENSOARG00000002393	ZDHHC4	zinc finger DHHC-type containing 4 [Source:NCBI gene;Acc:101116881]	chi-miR-224-5p	53	-17.33	1	1	2	GO:0005783(endoplasmic reticulum);GO:0005794(Golgi apparatus);GO:0016020(membrane);GO:0016021(integral component of membrane);GO:0016740(transferase activity);GO:0016746(transferase activity, transferring acyl groups);GO:0019706(protein-cysteine S-palmitoyltransferase activity)
ENSOART00000002594	oar	ENSOARG00000002393	ZDHHC4	zinc finger DHHC-type containing 4 [Source:NCBI gene;Acc:101116881]	oar-miR-412-5p_R+2	62	-11.13	1	1	2	GO:0005783(endoplasmic reticulum);GO:0005794(Golgi apparatus);GO:0016020(membrane);GO:0016021(integral component of membrane);GO:0016740(transferase activity);GO:0016746(transferase activity, transferring acyl groups);GO:0019706(protein-cysteine S-palmitoyltransferase activity)
ENSOART00000002604	oar	ENSOARG00000002402	ENSOARG00000002402	NA	chi-miR-1388-5p_R+1	59	-22.39	1	1	2	GO:0003676(nucleic acid binding);GO:0003723(RNA binding)
ENSOART00000002614	oar	ENSOARG00000002410	IFRD1	interferon related developmental regulator 1 [Source:NCBI gene;Acc:101112558]	cgr-miR-1260_L+1_1	70	-18.89	1	1	2	GO:0005634(nucleus);GO:0005737(cytoplasm);GO:0014706(striated muscle tissue development);GO:0030517(negative regulation of axon extension);GO:0042692(muscle cell differentiation);GO:0043403(skeletal muscle tissue regeneration);GO:0048671(negative regulation of collateral sprouting)
ENSOART00000002614	oar	ENSOARG00000002410	IFRD1	interferon related developmental regulator 1 [Source:NCBI gene;Acc:101112558]	chi-let-7f-3p_1ss22CT	64	-11.37	1	1	2	GO:0005634(nucleus);GO:0005737(cytoplasm);GO:0014706(striated muscle tissue development);GO:0030517(negative regulation of axon extension);GO:0042692(muscle cell differentiation);GO:0043403(skeletal muscle tissue regeneration);GO:0048671(negative regulation of collateral sprouting)
ENSOART00000002614	oar	ENSOARG00000002410	IFRD1	interferon related developmental regulator 1 [Source:NCBI gene;Acc:101112558]	chi-miR-18b-3p	97	-37.7	1	1	2	GO:0005634(nucleus);GO:0005737(cytoplasm);GO:0014706(striated muscle tissue development);GO:0030517(negative regulation of axon extension);GO:0042692(muscle cell differentiation);GO:0043403(skeletal muscle tissue regeneration);GO:0048671(negative regulation of collateral sprouting)
ENSOART00000002614	oar	ENSOARG00000002410	IFRD1	interferon related developmental regulator 1 [Source:NCBI gene;Acc:101112558]	chi-miR-532-5p	74	-33.72	1	1	2	GO:0005634(nucleus);GO:0005737(cytoplasm);GO:0014706(striated muscle tissue development);GO:0030517(negative regulation of axon extension);GO:0042692(muscle cell differentiation);GO:0043403(skeletal muscle tissue regeneration);GO:0048671(negative regulation of collateral sprouting)
ENSOART00000002614	oar	ENSOARG00000002410	IFRD1	interferon related developmental regulator 1 [Source:NCBI gene;Acc:101112558]	hsa-miR-1260a_L+1_1ss10TG	70	-18.89	1	1	2	GO:0005634(nucleus);GO:0005737(cytoplasm);GO:0014706(striated muscle tissue development);GO:0030517(negative regulation of axon extension);GO:0042692(muscle cell differentiation);GO:0043403(skeletal muscle tissue regeneration);GO:0048671(negative regulation of collateral sprouting)
ENSOART00000002614	oar	ENSOARG00000002410	IFRD1	interferon related developmental regulator 1 [Source:NCBI gene;Acc:101112558]	mmu-miR-3968_L-2_1ss14AT	60	-16.49	1	1	2	GO:0005634(nucleus);GO:0005737(cytoplasm);GO:0014706(striated muscle tissue development);GO:0030517(negative regulation of axon extension);GO:0042692(muscle cell differentiation);GO:0043403(skeletal muscle tissue regeneration);GO:0048671(negative regulation of collateral sprouting)
ENSOART00000002614	oar	ENSOARG00000002410	IFRD1	interferon related developmental regulator 1 [Source:NCBI gene;Acc:101112558]	oar-miR-370-5p	73	-23.22	1	1	2	GO:0005634(nucleus);GO:0005737(cytoplasm);GO:0014706(striated muscle tissue development);GO:0030517(negative regulation of axon extension);GO:0042692(muscle cell differentiation);GO:0043403(skeletal muscle tissue regeneration);GO:0048671(negative regulation of collateral sprouting)
ENSOART00000002631	oar	ENSOARG00000002429	SDF2	stromal cell derived factor 2 [Source:NCBI gene;Acc:101106183]	bta-miR-17-3p_R+3	91	-54.46	1	1	2	GO:0016020(membrane)
ENSOART00000002631	oar	ENSOARG00000002429	SDF2	stromal cell derived factor 2 [Source:NCBI gene;Acc:101106183]	bta-miR-193a-5p	82	-17.01	1	1	2	GO:0016020(membrane)
ENSOART00000002631	oar	ENSOARG00000002429	SDF2	stromal cell derived factor 2 [Source:NCBI gene;Acc:101106183]	bta-miR-378_R+1	96	-16.01	1	1	2	GO:0016020(membrane)
ENSOART00000002631	oar	ENSOARG00000002429	SDF2	stromal cell derived factor 2 [Source:NCBI gene;Acc:101106183]	bta-miR-378_R+1_1ss22CA	96	-16.01	1	1	2	GO:0016020(membrane)
ENSOART00000002631	oar	ENSOARG00000002429	SDF2	stromal cell derived factor 2 [Source:NCBI gene;Acc:101106183]	cgr-miR-1260_L+1_1	96	-16.48	1	1	2	GO:0016020(membrane)
ENSOART00000002631	oar	ENSOARG00000002429	SDF2	stromal cell derived factor 2 [Source:NCBI gene;Acc:101106183]	chi-miR-424-5p	82	-54.29	1	1	2	GO:0016020(membrane)
ENSOART00000002631	oar	ENSOARG00000002429	SDF2	stromal cell derived factor 2 [Source:NCBI gene;Acc:101106183]	chi-miR-483_L+1R-3	62	-12.91	1	1	2	GO:0016020(membrane)
ENSOART00000002631	oar	ENSOARG00000002429	SDF2	stromal cell derived factor 2 [Source:NCBI gene;Acc:101106183]	hsa-miR-1260a_L+1_1ss10TG	96	-16.48	1	1	2	GO:0016020(membrane)
ENSOART00000002631	oar	ENSOARG00000002429	SDF2	stromal cell derived factor 2 [Source:NCBI gene;Acc:101106183]	mmu-miR-3968_L-2_1ss14AT	96	-33.5	1	1	2	GO:0016020(membrane)
ENSOART00000002631	oar	ENSOARG00000002429	SDF2	stromal cell derived factor 2 [Source:NCBI gene;Acc:101106183]	oan-miR-1386_1ss18AT	68	-44.12	1	1	2	GO:0016020(membrane)
ENSOART00000002631	oar	ENSOARG00000002429	SDF2	stromal cell derived factor 2 [Source:NCBI gene;Acc:101106183]	oar-miR-323a-3p_L+1	89	-10.08	1	1	2	GO:0016020(membrane)
ENSOART00000002631	oar	ENSOARG00000002429	SDF2	stromal cell derived factor 2 [Source:NCBI gene;Acc:101106183]	oar-miR-377-3p	84	-13.84	1	1	2	GO:0016020(membrane)
ENSOART00000002631	oar	ENSOARG00000002429	SDF2	stromal cell derived factor 2 [Source:NCBI gene;Acc:101106183]	oar-miR-412-5p_R+2	58	-36.22	1	1	2	GO:0016020(membrane)
ENSOART00000002631	oar	ENSOARG00000002429	SDF2	stromal cell derived factor 2 [Source:NCBI gene;Acc:101106183]	oar-miR-432_1ss23GT	94	-38.34	1	1	2	GO:0016020(membrane)
ENSOART00000002634	oar	ENSOARG00000002427	PPP2R5C	protein phosphatase 2 regulatory subunit B'gamma [Source:NCBI gene;Acc:101102015]	bta-miR-503-5p_R+3	79	-27.85	1	1	2	GO:0000159(protein phosphatase type 2A complex);GO:0000775(chromosome, centromeric region);GO:0005634(nucleus);GO:0005654(nucleoplasm);GO:0005794(Golgi apparatus);GO:0005829(cytosol);GO:0007165(signal transduction);GO:0008285(negative regulation of cell population proliferation);GO:0019888(protein phosphatase regulator activity);GO:0043161(proteasome-mediated ubiquitin-dependent protein catabolic…	ko03015(mRNA surveillance pathway);ko04071(Sphingolipid signaling pathway);ko04114(Oocyte meiosis);ko04151(PI3K-Akt signaling pathway);ko04152(AMPK signaling pathway);ko04261(Adrenergic signaling in cardiomyocytes);ko04728(Dopaminergic synapse);ko05165(Human papillomavirus infection)
ENSOART00000002634	oar	ENSOARG00000002427	PPP2R5C	protein phosphatase 2 regulatory subunit B'gamma [Source:NCBI gene;Acc:101102015]	chi-miR-424-5p	93	-12.74	1	1	2	GO:0000159(protein phosphatase type 2A complex);GO:0000775(chromosome, centromeric region);GO:0005634(nucleus);GO:0005654(nucleoplasm);GO:0005794(Golgi apparatus);GO:0005829(cytosol);GO:0007165(signal transduction);GO:0008285(negative regulation of cell population proliferation);GO:0019888(protein phosphatase regulator activity);GO:0043161(proteasome-mediated ubiquitin-dependent protein catabolic…	ko03015(mRNA surveillance pathway);ko04071(Sphingolipid signaling pathway);ko04114(Oocyte meiosis);ko04151(PI3K-Akt signaling pathway);ko04152(AMPK signaling pathway);ko04261(Adrenergic signaling in cardiomyocytes);ko04728(Dopaminergic synapse);ko05165(Human papillomavirus infection)
ENSOART00000002661	oar	ENSOARG00000002444	ENSOARG00000002444	phylloquinone omega-hydroxylase CYP4F2 [Source:NCBI gene;Acc:101118441]	bta-miR-17-3p_R+3	55	-16.12	1	1	2	GO:0004497(monooxygenase activity);GO:0005506(iron ion binding);GO:0016020(membrane);GO:0016021(integral component of membrane);GO:0016491(oxidoreductase activity);GO:0016705(oxidoreductase activity, acting on paired donors, with incorporation or reduction of molecular oxygen);GO:0020037(heme binding);GO:0046872(metal ion binding);GO:0055114(oxidation-reduction process)	ko00590(Arachidonic acid metabolism)
ENSOART00000002661	oar	ENSOARG00000002444	ENSOARG00000002444	phylloquinone omega-hydroxylase CYP4F2 [Source:NCBI gene;Acc:101118441]	cgr-miR-1260_L+1_1	63	-13.41	1	1	2	GO:0004497(monooxygenase activity);GO:0005506(iron ion binding);GO:0016020(membrane);GO:0016021(integral component of membrane);GO:0016491(oxidoreductase activity);GO:0016705(oxidoreductase activity, acting on paired donors, with incorporation or reduction of molecular oxygen);GO:0020037(heme binding);GO:0046872(metal ion binding);GO:0055114(oxidation-reduction process)	ko00590(Arachidonic acid metabolism)
ENSOART00000002661	oar	ENSOARG00000002444	ENSOARG00000002444	phylloquinone omega-hydroxylase CYP4F2 [Source:NCBI gene;Acc:101118441]	chi-miR-504_R+1	71	-51.92	1	1	2	GO:0004497(monooxygenase activity);GO:0005506(iron ion binding);GO:0016020(membrane);GO:0016021(integral component of membrane);GO:0016491(oxidoreductase activity);GO:0016705(oxidoreductase activity, acting on paired donors, with incorporation or reduction of molecular oxygen);GO:0020037(heme binding);GO:0046872(metal ion binding);GO:0055114(oxidation-reduction process)	ko00590(Arachidonic acid metabolism)
ENSOART00000002661	oar	ENSOARG00000002444	ENSOARG00000002444	phylloquinone omega-hydroxylase CYP4F2 [Source:NCBI gene;Acc:101118441]	hsa-miR-1260a_L+1_1ss10TG	63	-13.41	1	1	2	GO:0004497(monooxygenase activity);GO:0005506(iron ion binding);GO:0016020(membrane);GO:0016021(integral component of membrane);GO:0016491(oxidoreductase activity);GO:0016705(oxidoreductase activity, acting on paired donors, with incorporation or reduction of molecular oxygen);GO:0020037(heme binding);GO:0046872(metal ion binding);GO:0055114(oxidation-reduction process)	ko00590(Arachidonic acid metabolism)
ENSOART00000002661	oar	ENSOARG00000002444	ENSOARG00000002444	phylloquinone omega-hydroxylase CYP4F2 [Source:NCBI gene;Acc:101118441]	mmu-miR-3968_L-2_1ss14AT	57	-21	1	1	2	GO:0004497(monooxygenase activity);GO:0005506(iron ion binding);GO:0016020(membrane);GO:0016021(integral component of membrane);GO:0016491(oxidoreductase activity);GO:0016705(oxidoreductase activity, acting on paired donors, with incorporation or reduction of molecular oxygen);GO:0020037(heme binding);GO:0046872(metal ion binding);GO:0055114(oxidation-reduction process)	ko00590(Arachidonic acid metabolism)
ENSOART00000002661	oar	ENSOARG00000002444	ENSOARG00000002444	phylloquinone omega-hydroxylase CYP4F2 [Source:NCBI gene;Acc:101118441]	oan-miR-1386_1ss18AT	84	-51.89	1	1	2	GO:0004497(monooxygenase activity);GO:0005506(iron ion binding);GO:0016020(membrane);GO:0016021(integral component of membrane);GO:0016491(oxidoreductase activity);GO:0016705(oxidoreductase activity, acting on paired donors, with incorporation or reduction of molecular oxygen);GO:0020037(heme binding);GO:0046872(metal ion binding);GO:0055114(oxidation-reduction process)	ko00590(Arachidonic acid metabolism)
ENSOART00000002661	oar	ENSOARG00000002444	ENSOARG00000002444	phylloquinone omega-hydroxylase CYP4F2 [Source:NCBI gene;Acc:101118441]	oar-miR-380-3p	55	-15.63	1	1	2	GO:0004497(monooxygenase activity);GO:0005506(iron ion binding);GO:0016020(membrane);GO:0016021(integral component of membrane);GO:0016491(oxidoreductase activity);GO:0016705(oxidoreductase activity, acting on paired donors, with incorporation or reduction of molecular oxygen);GO:0020037(heme binding);GO:0046872(metal ion binding);GO:0055114(oxidation-reduction process)	ko00590(Arachidonic acid metabolism)
ENSOART00000002661	oar	ENSOARG00000002444	ENSOARG00000002444	phylloquinone omega-hydroxylase CYP4F2 [Source:NCBI gene;Acc:101118441]	oar-miR-3958-3p	78	-13	1	1	2	GO:0004497(monooxygenase activity);GO:0005506(iron ion binding);GO:0016020(membrane);GO:0016021(integral component of membrane);GO:0016491(oxidoreductase activity);GO:0016705(oxidoreductase activity, acting on paired donors, with incorporation or reduction of molecular oxygen);GO:0020037(heme binding);GO:0046872(metal ion binding);GO:0055114(oxidation-reduction process)	ko00590(Arachidonic acid metabolism)
ENSOART00000002687	oar	ENSOARG00000002470	GNL3	G protein nucleolar 3 [Source:NCBI gene;Acc:101110004]	bta-miR-17-3p_R+3	70	-14.38	1	1	2	GO:0005525(GTP binding);GO:0005654(nucleoplasm);GO:0005730(nucleolus);GO:0016604(nuclear body);GO:0017145(stem cell division);GO:0019827(stem cell population maintenance);GO:0032206(positive regulation of telomere maintenance);GO:0033235(positive regulation of protein sumoylation);GO:0048027(mRNA 5'-UTR binding);GO:1902895(positive regulation of pri-miRNA transcription by RNA polymerase II);GO:19…	ko03008(Ribosome biogenesis in eukaryotes)
ENSOART00000002687	oar	ENSOARG00000002470	GNL3	G protein nucleolar 3 [Source:NCBI gene;Acc:101110004]	chi-miR-125a-3p	97	-21.72	1	1	2	GO:0005525(GTP binding);GO:0005654(nucleoplasm);GO:0005730(nucleolus);GO:0016604(nuclear body);GO:0017145(stem cell division);GO:0019827(stem cell population maintenance);GO:0032206(positive regulation of telomere maintenance);GO:0033235(positive regulation of protein sumoylation);GO:0048027(mRNA 5'-UTR binding);GO:1902895(positive regulation of pri-miRNA transcription by RNA polymerase II);GO:19…	ko03008(Ribosome biogenesis in eukaryotes)
ENSOART00000002687	oar	ENSOARG00000002470	GNL3	G protein nucleolar 3 [Source:NCBI gene;Acc:101110004]	chi-miR-130b-3p_R-2	59	-16.52	1	1	2	GO:0005525(GTP binding);GO:0005654(nucleoplasm);GO:0005730(nucleolus);GO:0016604(nuclear body);GO:0017145(stem cell division);GO:0019827(stem cell population maintenance);GO:0032206(positive regulation of telomere maintenance);GO:0033235(positive regulation of protein sumoylation);GO:0048027(mRNA 5'-UTR binding);GO:1902895(positive regulation of pri-miRNA transcription by RNA polymerase II);GO:19…	ko03008(Ribosome biogenesis in eukaryotes)
ENSOART00000002687	oar	ENSOARG00000002470	GNL3	G protein nucleolar 3 [Source:NCBI gene;Acc:101110004]	chi-miR-1388-5p_R+1	51	-28.57	1	1	2	GO:0005525(GTP binding);GO:0005654(nucleoplasm);GO:0005730(nucleolus);GO:0016604(nuclear body);GO:0017145(stem cell division);GO:0019827(stem cell population maintenance);GO:0032206(positive regulation of telomere maintenance);GO:0033235(positive regulation of protein sumoylation);GO:0048027(mRNA 5'-UTR binding);GO:1902895(positive regulation of pri-miRNA transcription by RNA polymerase II);GO:19…	ko03008(Ribosome biogenesis in eukaryotes)
ENSOART00000002687	oar	ENSOARG00000002470	GNL3	G protein nucleolar 3 [Source:NCBI gene;Acc:101110004]	chi-miR-151-3p	52	-13.63	1	1	2	GO:0005525(GTP binding);GO:0005654(nucleoplasm);GO:0005730(nucleolus);GO:0016604(nuclear body);GO:0017145(stem cell division);GO:0019827(stem cell population maintenance);GO:0032206(positive regulation of telomere maintenance);GO:0033235(positive regulation of protein sumoylation);GO:0048027(mRNA 5'-UTR binding);GO:1902895(positive regulation of pri-miRNA transcription by RNA polymerase II);GO:19…	ko03008(Ribosome biogenesis in eukaryotes)
ENSOART00000002687	oar	ENSOARG00000002470	GNL3	G protein nucleolar 3 [Source:NCBI gene;Acc:101110004]	chi-miR-424-5p	72	-17.41	1	1	2	GO:0005525(GTP binding);GO:0005654(nucleoplasm);GO:0005730(nucleolus);GO:0016604(nuclear body);GO:0017145(stem cell division);GO:0019827(stem cell population maintenance);GO:0032206(positive regulation of telomere maintenance);GO:0033235(positive regulation of protein sumoylation);GO:0048027(mRNA 5'-UTR binding);GO:1902895(positive regulation of pri-miRNA transcription by RNA polymerase II);GO:19…	ko03008(Ribosome biogenesis in eukaryotes)
ENSOART00000002687	oar	ENSOARG00000002470	GNL3	G protein nucleolar 3 [Source:NCBI gene;Acc:101110004]	mml-miR-486-5p_R+2	69	-18.29	1	1	2	GO:0005525(GTP binding);GO:0005654(nucleoplasm);GO:0005730(nucleolus);GO:0016604(nuclear body);GO:0017145(stem cell division);GO:0019827(stem cell population maintenance);GO:0032206(positive regulation of telomere maintenance);GO:0033235(positive regulation of protein sumoylation);GO:0048027(mRNA 5'-UTR binding);GO:1902895(positive regulation of pri-miRNA transcription by RNA polymerase II);GO:19…	ko03008(Ribosome biogenesis in eukaryotes)
ENSOART00000002687	oar	ENSOARG00000002470	GNL3	G protein nucleolar 3 [Source:NCBI gene;Acc:101110004]	oar-miR-323c	84	-15.46	1	1	2	GO:0005525(GTP binding);GO:0005654(nucleoplasm);GO:0005730(nucleolus);GO:0016604(nuclear body);GO:0017145(stem cell division);GO:0019827(stem cell population maintenance);GO:0032206(positive regulation of telomere maintenance);GO:0033235(positive regulation of protein sumoylation);GO:0048027(mRNA 5'-UTR binding);GO:1902895(positive regulation of pri-miRNA transcription by RNA polymerase II);GO:19…	ko03008(Ribosome biogenesis in eukaryotes)
ENSOART00000002687	oar	ENSOARG00000002470	GNL3	G protein nucleolar 3 [Source:NCBI gene;Acc:101110004]	oar-miR-382-5p	54	-19.36	1	1	2	GO:0005525(GTP binding);GO:0005654(nucleoplasm);GO:0005730(nucleolus);GO:0016604(nuclear body);GO:0017145(stem cell division);GO:0019827(stem cell population maintenance);GO:0032206(positive regulation of telomere maintenance);GO:0033235(positive regulation of protein sumoylation);GO:0048027(mRNA 5'-UTR binding);GO:1902895(positive regulation of pri-miRNA transcription by RNA polymerase II);GO:19…	ko03008(Ribosome biogenesis in eukaryotes)
ENSOART00000002702	oar	ENSOARG00000002499	MLF1	myeloid leukemia factor 1 [Source:NCBI gene;Acc:101108357]	chi-miR-20b	61	-16.66	1	1	2	GO:0007050(cell cycle arrest);GO:0019904(protein domain specific binding)	ko05202(Transcriptional misregulation in cancer)
ENSOART00000002702	oar	ENSOARG00000002499	MLF1	myeloid leukemia factor 1 [Source:NCBI gene;Acc:101108357]	chi-miR-532-5p	80	-16.32	1	1	2	GO:0007050(cell cycle arrest);GO:0019904(protein domain specific binding)	ko05202(Transcriptional misregulation in cancer)
ENSOART00000002702	oar	ENSOARG00000002499	MLF1	myeloid leukemia factor 1 [Source:NCBI gene;Acc:101108357]	oar-miR-323c	85	-12.94	1	1	2	GO:0007050(cell cycle arrest);GO:0019904(protein domain specific binding)	ko05202(Transcriptional misregulation in cancer)
ENSOART00000002702	oar	ENSOARG00000002499	MLF1	myeloid leukemia factor 1 [Source:NCBI gene;Acc:101108357]	oar-miR-380-3p	83	-11.25	1	1	2	GO:0007050(cell cycle arrest);GO:0019904(protein domain specific binding)	ko05202(Transcriptional misregulation in cancer)
ENSOART00000002702	oar	ENSOARG00000002499	MLF1	myeloid leukemia factor 1 [Source:NCBI gene;Acc:101108357]	oar-miR-433-3p	64	-20.84	1	1	2	GO:0007050(cell cycle arrest);GO:0019904(protein domain specific binding)	ko05202(Transcriptional misregulation in cancer)
ENSOART00000002715	oar	ENSOARG00000002489	PREX2	phosphatidylinositol-3,4,5-trisphosphate dependent Rac exchange factor 2 [Source:NCBI gene;Acc:101103244]	chi-miR-1388-5p_R+1	87	-17.64	1	1	2	GO:0005085(guanyl-nucleotide exchange factor activity);GO:0005089(Rho guanyl-nucleotide exchange factor activity);GO:0005096(GTPase activator activity);GO:0005515(protein binding);GO:0005886(plasma membrane);GO:0007186(G protein-coupled receptor signaling pathway);GO:0008344(adult locomotory behavior);GO:0014065(phosphatidylinositol 3-kinase signaling);GO:0030676(Rac guanyl-nucleotide exchange fa…
ENSOART00000002715	oar	ENSOARG00000002489	PREX2	phosphatidylinositol-3,4,5-trisphosphate dependent Rac exchange factor 2 [Source:NCBI gene;Acc:101103244]	oar-miR-380-3p	90	-21.38	1	1	2	GO:0005085(guanyl-nucleotide exchange factor activity);GO:0005089(Rho guanyl-nucleotide exchange factor activity);GO:0005096(GTPase activator activity);GO:0005515(protein binding);GO:0005886(plasma membrane);GO:0007186(G protein-coupled receptor signaling pathway);GO:0008344(adult locomotory behavior);GO:0014065(phosphatidylinositol 3-kinase signaling);GO:0030676(Rac guanyl-nucleotide exchange fa…
ENSOART00000002723	oar	ENSOARG00000002513	ENSOARG00000002513	NA	chi-miR-1249	82	-16.94	1	1	2
ENSOART00000002723	oar	ENSOARG00000002513	ENSOARG00000002513	NA	chi-miR-125a-3p	55	-30.77	1	1	2
ENSOART00000002723	oar	ENSOARG00000002513	ENSOARG00000002513	NA	oar-miR-412-5p_R+2	60	-17.73	1	1	2
ENSOART00000002724	oar	ENSOARG00000002513	ENSOARG00000002513	NA	chi-miR-1249	84	-16.94	1	1	2
ENSOART00000002724	oar	ENSOARG00000002513	ENSOARG00000002513	NA	chi-miR-125a-3p	57	-30.77	1	1	2
ENSOART00000002724	oar	ENSOARG00000002513	ENSOARG00000002513	NA	oar-miR-412-5p_R+2	60	-17.73	1	1	2
ENSOART00000002750	oar	ENSOARG00000002540	PGC	progastricsin [Source:NCBI gene;Acc:101106633]	chi-miR-125a-3p	92	-19.64	1	1	2	GO:0002803(positive regulation of antibacterial peptide production);GO:0004190(aspartic-type endopeptidase activity);GO:0005615(extracellular space);GO:0006508(proteolysis);GO:0008233(peptidase activity);GO:0016787(hydrolase activity)
ENSOART00000002750	oar	ENSOARG00000002540	PGC	progastricsin [Source:NCBI gene;Acc:101106633]	chi-miR-18b-3p	84	-14.35	1	1	2	GO:0002803(positive regulation of antibacterial peptide production);GO:0004190(aspartic-type endopeptidase activity);GO:0005615(extracellular space);GO:0006508(proteolysis);GO:0008233(peptidase activity);GO:0016787(hydrolase activity)
ENSOART00000002782	oar	ENSOARG00000002567	AHSA1	activator of HSP90 ATPase activity 1 [Source:NCBI gene;Acc:101115128]	bta-miR-17-3p_R+3	83	-42.58	1	1	2	GO:0001671(ATPase activator activity);GO:0005829(cytosol);GO:0032781(positive regulation of ATPase activity);GO:0051087(chaperone binding);GO:0051879(Hsp90 protein binding)
ENSOART00000002782	oar	ENSOARG00000002567	AHSA1	activator of HSP90 ATPase activity 1 [Source:NCBI gene;Acc:101115128]	bta-miR-378_R+1	57	-55.43	1	1	2	GO:0001671(ATPase activator activity);GO:0005829(cytosol);GO:0032781(positive regulation of ATPase activity);GO:0051087(chaperone binding);GO:0051879(Hsp90 protein binding)
ENSOART00000002782	oar	ENSOARG00000002567	AHSA1	activator of HSP90 ATPase activity 1 [Source:NCBI gene;Acc:101115128]	bta-miR-378_R+1_1ss22CA	57	-54.32	1	1	2	GO:0001671(ATPase activator activity);GO:0005829(cytosol);GO:0032781(positive regulation of ATPase activity);GO:0051087(chaperone binding);GO:0051879(Hsp90 protein binding)
ENSOART00000002782	oar	ENSOARG00000002567	AHSA1	activator of HSP90 ATPase activity 1 [Source:NCBI gene;Acc:101115128]	chi-miR-125a-3p	52	-19.26	1	1	2	GO:0001671(ATPase activator activity);GO:0005829(cytosol);GO:0032781(positive regulation of ATPase activity);GO:0051087(chaperone binding);GO:0051879(Hsp90 protein binding)
ENSOART00000002782	oar	ENSOARG00000002567	AHSA1	activator of HSP90 ATPase activity 1 [Source:NCBI gene;Acc:101115128]	chi-miR-18b-3p	91	-18.31	1	1	2	GO:0001671(ATPase activator activity);GO:0005829(cytosol);GO:0032781(positive regulation of ATPase activity);GO:0051087(chaperone binding);GO:0051879(Hsp90 protein binding)
ENSOART00000002782	oar	ENSOARG00000002567	AHSA1	activator of HSP90 ATPase activity 1 [Source:NCBI gene;Acc:101115128]	chi-miR-224-5p	77	-36.66	1	1	2	GO:0001671(ATPase activator activity);GO:0005829(cytosol);GO:0032781(positive regulation of ATPase activity);GO:0051087(chaperone binding);GO:0051879(Hsp90 protein binding)
ENSOART00000002782	oar	ENSOARG00000002567	AHSA1	activator of HSP90 ATPase activity 1 [Source:NCBI gene;Acc:101115128]	chi-miR-532-5p	60	-14.56	1	1	2	GO:0001671(ATPase activator activity);GO:0005829(cytosol);GO:0032781(positive regulation of ATPase activity);GO:0051087(chaperone binding);GO:0051879(Hsp90 protein binding)
ENSOART00000002784	oar	ENSOARG00000002561	CFAP61	cilia and flagella associated protein 61 [Source:NCBI gene;Acc:101123318]	bta-miR-503-3p_1ss14TC	79	-21.27	1	1	2
ENSOART00000002784	oar	ENSOARG00000002561	CFAP61	cilia and flagella associated protein 61 [Source:NCBI gene;Acc:101123318]	chi-miR-424-3p	80	-15.3	1	1	2
ENSOART00000002784	oar	ENSOARG00000002561	CFAP61	cilia and flagella associated protein 61 [Source:NCBI gene;Acc:101123318]	chi-miR-424-5p	83	-22.9	1	1	2
ENSOART00000002784	oar	ENSOARG00000002561	CFAP61	cilia and flagella associated protein 61 [Source:NCBI gene;Acc:101123318]	oar-miR-329a-3p	62	-24.96	1	1	2
ENSOART00000002784	oar	ENSOARG00000002561	CFAP61	cilia and flagella associated protein 61 [Source:NCBI gene;Acc:101123318]	oar-miR-329b-3p_1ss21TC	56	-24.49	1	1	2
ENSOART00000002784	oar	ENSOARG00000002561	CFAP61	cilia and flagella associated protein 61 [Source:NCBI gene;Acc:101123318]	oar-miR-380-3p	81	-13.55	1	1	2
ENSOART00000002784	oar	ENSOARG00000002561	CFAP61	cilia and flagella associated protein 61 [Source:NCBI gene;Acc:101123318]	ssc-mir-4332-p3_1ss17CT_1	74	-27.67	1	1	2
ENSOART00000002784	oar	ENSOARG00000002561	CFAP61	cilia and flagella associated protein 61 [Source:NCBI gene;Acc:101123318]	ssc-mir-4332-p3_1ss17CT_2	73	-31.88	1	1	2
ENSOART00000002784	oar	ENSOARG00000002561	CFAP61	cilia and flagella associated protein 61 [Source:NCBI gene;Acc:101123318]	ssc-mir-4332-p5_1ss17CT_2	73	-31.88	1	1	2
ENSOART00000002790	oar	ENSOARG00000002574	FRS3	fibroblast growth factor receptor substrate 3 [Source:NCBI gene;Acc:101106889]	PC-3p-53184_33	67	-123.94	1	1	2	GO:0005104(fibroblast growth factor receptor binding);GO:0008543(fibroblast growth factor receptor signaling pathway);GO:0042802(identical protein binding)
ENSOART00000002790	oar	ENSOARG00000002574	FRS3	fibroblast growth factor receptor substrate 3 [Source:NCBI gene;Acc:101106889]	chi-miR-20b	90	-14.11	1	1	2	GO:0005104(fibroblast growth factor receptor binding);GO:0008543(fibroblast growth factor receptor signaling pathway);GO:0042802(identical protein binding)
ENSOART00000002790	oar	ENSOARG00000002574	FRS3	fibroblast growth factor receptor substrate 3 [Source:NCBI gene;Acc:101106889]	chi-miR-224-5p	54	-55.75	1	1	2	GO:0005104(fibroblast growth factor receptor binding);GO:0008543(fibroblast growth factor receptor signaling pathway);GO:0042802(identical protein binding)
ENSOART00000002790	oar	ENSOARG00000002574	FRS3	fibroblast growth factor receptor substrate 3 [Source:NCBI gene;Acc:101106889]	chi-miR-483_L+1R-3	84	-13.12	1	1	2	GO:0005104(fibroblast growth factor receptor binding);GO:0008543(fibroblast growth factor receptor signaling pathway);GO:0042802(identical protein binding)
ENSOART00000002790	oar	ENSOARG00000002574	FRS3	fibroblast growth factor receptor substrate 3 [Source:NCBI gene;Acc:101106889]	chi-miR-504_R+1	76	-38.42	1	1	2	GO:0005104(fibroblast growth factor receptor binding);GO:0008543(fibroblast growth factor receptor signaling pathway);GO:0042802(identical protein binding)
ENSOART00000002790	oar	ENSOARG00000002574	FRS3	fibroblast growth factor receptor substrate 3 [Source:NCBI gene;Acc:101106889]	cpo-miR-652-3p	61	-16.96	1	1	2	GO:0005104(fibroblast growth factor receptor binding);GO:0008543(fibroblast growth factor receptor signaling pathway);GO:0042802(identical protein binding)
ENSOART00000002790	oar	ENSOARG00000002574	FRS3	fibroblast growth factor receptor substrate 3 [Source:NCBI gene;Acc:101106889]	oan-miR-1386_1ss18AT	67	-34.21	1	1	2	GO:0005104(fibroblast growth factor receptor binding);GO:0008543(fibroblast growth factor receptor signaling pathway);GO:0042802(identical protein binding)
ENSOART00000002790	oar	ENSOARG00000002574	FRS3	fibroblast growth factor receptor substrate 3 [Source:NCBI gene;Acc:101106889]	ssc-mir-4332-p3_1ss17CT_1	97	-32.06	1	1	2	GO:0005104(fibroblast growth factor receptor binding);GO:0008543(fibroblast growth factor receptor signaling pathway);GO:0042802(identical protein binding)
ENSOART00000002790	oar	ENSOARG00000002574	FRS3	fibroblast growth factor receptor substrate 3 [Source:NCBI gene;Acc:101106889]	ssc-mir-4332-p3_1ss17CT_2	97	-35.82	1	1	2	GO:0005104(fibroblast growth factor receptor binding);GO:0008543(fibroblast growth factor receptor signaling pathway);GO:0042802(identical protein binding)
ENSOART00000002790	oar	ENSOARG00000002574	FRS3	fibroblast growth factor receptor substrate 3 [Source:NCBI gene;Acc:101106889]	ssc-mir-4332-p5_1ss17CT_2	97	-35.82	1	1	2	GO:0005104(fibroblast growth factor receptor binding);GO:0008543(fibroblast growth factor receptor signaling pathway);GO:0042802(identical protein binding)
ENSOART00000002848	oar	ENSOARG00000002627	ATRN	attractin [Source:NCBI gene;Acc:100188914]	chi-miR-532-5p	93	-15.56	1	1	2	GO:0005515(protein binding);GO:0005615(extracellular space);GO:0016020(membrane);GO:0016021(integral component of membrane);GO:0021549(cerebellum development);GO:0038023(signaling receptor activity);GO:0040014(regulation of multicellular organism growth);GO:0042552(myelination);GO:0043473(pigmentation)
ENSOART00000002848	oar	ENSOARG00000002627	ATRN	attractin [Source:NCBI gene;Acc:100188914]	oan-miR-1386_1ss18AT	64	-81.61	1	1	2	GO:0005515(protein binding);GO:0005615(extracellular space);GO:0016020(membrane);GO:0016021(integral component of membrane);GO:0021549(cerebellum development);GO:0038023(signaling receptor activity);GO:0040014(regulation of multicellular organism growth);GO:0042552(myelination);GO:0043473(pigmentation)
ENSOART00000002859	oar	ENSOARG00000002637	ENSOARG00000002637	CD209 antigen-like protein 2 [Source:NCBI gene;Acc:101102057]	PC-3p-53184_33	64	-64.01	1	1	2	GO:0016020(membrane);GO:0016021(integral component of membrane);GO:0030246(carbohydrate binding)	ko04145(Phagosome);ko04625(C-type lectin receptor signaling pathway);ko05152(Tuberculosis);ko05162(Measles)
ENSOART00000002859	oar	ENSOARG00000002637	ENSOARG00000002637	CD209 antigen-like protein 2 [Source:NCBI gene;Acc:101102057]	bta-miR-503-5p_R+3	66	-30.07	1	1	2	GO:0016020(membrane);GO:0016021(integral component of membrane);GO:0030246(carbohydrate binding)	ko04145(Phagosome);ko04625(C-type lectin receptor signaling pathway);ko05152(Tuberculosis);ko05162(Measles)
ENSOART00000002859	oar	ENSOARG00000002637	ENSOARG00000002637	CD209 antigen-like protein 2 [Source:NCBI gene;Acc:101102057]	cgr-miR-1260_L+1_1	67	-16.21	1	1	2	GO:0016020(membrane);GO:0016021(integral component of membrane);GO:0030246(carbohydrate binding)	ko04145(Phagosome);ko04625(C-type lectin receptor signaling pathway);ko05152(Tuberculosis);ko05162(Measles)
ENSOART00000002859	oar	ENSOARG00000002637	ENSOARG00000002637	CD209 antigen-like protein 2 [Source:NCBI gene;Acc:101102057]	chi-miR-1388-5p_R+1	66	-17.39	1	1	2	GO:0016020(membrane);GO:0016021(integral component of membrane);GO:0030246(carbohydrate binding)	ko04145(Phagosome);ko04625(C-type lectin receptor signaling pathway);ko05152(Tuberculosis);ko05162(Measles)
ENSOART00000002859	oar	ENSOARG00000002637	ENSOARG00000002637	CD209 antigen-like protein 2 [Source:NCBI gene;Acc:101102057]	chi-miR-151-3p	72	-23.94	1	1	2	GO:0016020(membrane);GO:0016021(integral component of membrane);GO:0030246(carbohydrate binding)	ko04145(Phagosome);ko04625(C-type lectin receptor signaling pathway);ko05152(Tuberculosis);ko05162(Measles)
ENSOART00000002859	oar	ENSOARG00000002637	ENSOARG00000002637	CD209 antigen-like protein 2 [Source:NCBI gene;Acc:101102057]	chi-miR-224-5p	77	-15.88	1	1	2	GO:0016020(membrane);GO:0016021(integral component of membrane);GO:0030246(carbohydrate binding)	ko04145(Phagosome);ko04625(C-type lectin receptor signaling pathway);ko05152(Tuberculosis);ko05162(Measles)
ENSOART00000002859	oar	ENSOARG00000002637	ENSOARG00000002637	CD209 antigen-like protein 2 [Source:NCBI gene;Acc:101102057]	hsa-miR-1260a_L+1_1ss10TG	67	-16.21	1	1	2	GO:0016020(membrane);GO:0016021(integral component of membrane);GO:0030246(carbohydrate binding)	ko04145(Phagosome);ko04625(C-type lectin receptor signaling pathway);ko05152(Tuberculosis);ko05162(Measles)
ENSOART00000002859	oar	ENSOARG00000002637	ENSOARG00000002637	CD209 antigen-like protein 2 [Source:NCBI gene;Acc:101102057]	oar-miR-329a-3p	71	-16.5	1	1	2	GO:0016020(membrane);GO:0016021(integral component of membrane);GO:0030246(carbohydrate binding)	ko04145(Phagosome);ko04625(C-type lectin receptor signaling pathway);ko05152(Tuberculosis);ko05162(Measles)
ENSOART00000002859	oar	ENSOARG00000002637	ENSOARG00000002637	CD209 antigen-like protein 2 [Source:NCBI gene;Acc:101102057]	oar-miR-329b-3p_1ss21TC	71	-16.5	1	1	2	GO:0016020(membrane);GO:0016021(integral component of membrane);GO:0030246(carbohydrate binding)	ko04145(Phagosome);ko04625(C-type lectin receptor signaling pathway);ko05152(Tuberculosis);ko05162(Measles)
ENSOART00000002860	oar	ENSOARG00000002637	ENSOARG00000002637	CD209 antigen-like protein 2 [Source:NCBI gene;Acc:101102057]	PC-3p-53184_33	64	-64.01	1	1	2	GO:0016020(membrane);GO:0016021(integral component of membrane);GO:0030246(carbohydrate binding)	ko04145(Phagosome);ko04625(C-type lectin receptor signaling pathway);ko05152(Tuberculosis);ko05162(Measles)
ENSOART00000002860	oar	ENSOARG00000002637	ENSOARG00000002637	CD209 antigen-like protein 2 [Source:NCBI gene;Acc:101102057]	bta-miR-503-5p_R+3	66	-30.07	1	1	2	GO:0016020(membrane);GO:0016021(integral component of membrane);GO:0030246(carbohydrate binding)	ko04145(Phagosome);ko04625(C-type lectin receptor signaling pathway);ko05152(Tuberculosis);ko05162(Measles)
ENSOART00000002860	oar	ENSOARG00000002637	ENSOARG00000002637	CD209 antigen-like protein 2 [Source:NCBI gene;Acc:101102057]	cgr-miR-1260_L+1_1	67	-16.21	1	1	2	GO:0016020(membrane);GO:0016021(integral component of membrane);GO:0030246(carbohydrate binding)	ko04145(Phagosome);ko04625(C-type lectin receptor signaling pathway);ko05152(Tuberculosis);ko05162(Measles)
ENSOART00000002860	oar	ENSOARG00000002637	ENSOARG00000002637	CD209 antigen-like protein 2 [Source:NCBI gene;Acc:101102057]	chi-miR-1388-5p_R+1	66	-17.39	1	1	2	GO:0016020(membrane);GO:0016021(integral component of membrane);GO:0030246(carbohydrate binding)	ko04145(Phagosome);ko04625(C-type lectin receptor signaling pathway);ko05152(Tuberculosis);ko05162(Measles)
ENSOART00000002860	oar	ENSOARG00000002637	ENSOARG00000002637	CD209 antigen-like protein 2 [Source:NCBI gene;Acc:101102057]	chi-miR-151-3p	72	-23.94	1	1	2	GO:0016020(membrane);GO:0016021(integral component of membrane);GO:0030246(carbohydrate binding)	ko04145(Phagosome);ko04625(C-type lectin receptor signaling pathway);ko05152(Tuberculosis);ko05162(Measles)
ENSOART00000002860	oar	ENSOARG00000002637	ENSOARG00000002637	CD209 antigen-like protein 2 [Source:NCBI gene;Acc:101102057]	chi-miR-224-5p	77	-15.88	1	1	2	GO:0016020(membrane);GO:0016021(integral component of membrane);GO:0030246(carbohydrate binding)	ko04145(Phagosome);ko04625(C-type lectin receptor signaling pathway);ko05152(Tuberculosis);ko05162(Measles)
ENSOART00000002860	oar	ENSOARG00000002637	ENSOARG00000002637	CD209 antigen-like protein 2 [Source:NCBI gene;Acc:101102057]	hsa-miR-1260a_L+1_1ss10TG	67	-16.21	1	1	2	GO:0016020(membrane);GO:0016021(integral component of membrane);GO:0030246(carbohydrate binding)	ko04145(Phagosome);ko04625(C-type lectin receptor signaling pathway);ko05152(Tuberculosis);ko05162(Measles)
[truncated: 8,719 more rows]
