# Supplementary material for: Identification of miRNA in Sheep Intramuscular Fat and the Role of miR-193a-5p in Proliferation and Differentiation of 3T3-L1
Source: Front Genet. 2021 Apr 15;12:633295. doi: 10.3389/fgene.2021.633295 (PMC8083875; doi:10.3389/fgene.2021.633295)
Supplement: Supplementary Table 5 — (A) GO enrichment analysis of the differentially expressed miRNAs target genes. S gene number: the number of target genes which match to a GO term; TS gene number: the number of target genes which have GO annotations; B gene number: the number of detected target genes which match to a GO term; TB gene number: the number of all detected target genes which have GO annotations. (B) KEGG enrichment analysis (P < 0.05) of the differentially expressed miRNAs target genes. [file Data_Sheet_5.XLSX]

## Sheet: Table S5A
GO Id	Function	GO_term	S gene number	TS gene number	B gene number	TB gene number	Pvalue of Fisher's Exact Test
GO:0008233	molecular_function	peptidase activity	58	1636	322	18361	1.66088e-07
GO:0006508	biological_process	proteolysis	88	1636	568	18361	1.84838e-07
GO:0005737	cellular_component	cytoplasm	298	1636	2567	18361	3.29989e-07
GO:0016787	molecular_function	hydrolase activity	114	1636	821	18361	1.04032e-06
GO:0004175	molecular_function	endopeptidase activity	18	1636	67	18361	1.53629e-05
GO:0005794	cellular_component	Golgi apparatus	91	1636	660	18361	1.70219e-05
GO:0005829	cellular_component	cytosol	242	1636	2120	18361	1.78545e-05
GO:0055114	biological_process	oxidation-reduction process	90	1636	659	18361	2.72921e-05
GO:0006606	biological_process	protein import into nucleus	15	1636	53	18361	3.99353e-05
GO:0034097	biological_process	response to cytokine	9	1636	23	18361	8.91247e-05
GO:0043066	biological_process	negative regulation of apoptotic process	47	1636	301	18361	0.000106792
GO:0005739	cellular_component	mitochondrion	106	1636	837	18361	0.000126062
GO:0005789	cellular_component	endoplasmic reticulum membrane	37	1636	235	18361	0.000468622
GO:0004712	molecular_function	protein serine/threonine/tyrosine kinase activity	5	1636	9	18361	0.000517865
GO:0016491	molecular_function	oxidoreductase activity	58	1636	422	18361	0.000595989
GO:0016616	molecular_function	oxidoreductase activity, acting on the CH-OH group of donors, NAD or NADP as acceptor	9	1636	29	18361	0.000668476
GO:0000942	cellular_component	condensed nuclear chromosome outer kinetochore	3	1636	3	18361	0.000706212
GO:0048387	biological_process	negative regulation of retinoic acid receptor signaling pathway	4	1636	6	18361	0.000813221
GO:0005801	cellular_component	cis-Golgi network	9	1636	30	18361	0.00088021
GO:0032436	biological_process	positive regulation of proteasomal ubiquitin-dependent protein catabolic process	10	1636	36	18361	0.00089995
GO:0006749	biological_process	glutathione metabolic process	6	1636	15	18361	0.00122426
GO:0006629	biological_process	lipid metabolic process	28	1636	172	18361	0.00129936
GO:0042803	molecular_function	protein homodimerization activity	70	1636	549	18361	0.00141642
GO:0071346	biological_process	cellular response to interferon-gamma	11	1636	45	18361	0.00160648
GO:0042581	cellular_component	specific granule	5	1636	11	18361	0.00163075
GO:0003824	molecular_function	catalytic activity	57	1636	431	18361	0.00165419
GO:0050662	molecular_function	coenzyme binding	4	1636	7	18361	0.00176341
GO:1901216	biological_process	positive regulation of neuron death	6	1636	16	18361	0.0018121
GO:0004252	molecular_function	serine-type endopeptidase activity	27	1636	168	18361	0.00190041
GO:0051092	biological_process	positive regulation of NF-kappaB transcription factor activity	18	1636	97	18361	0.00211357
GO:0045022	biological_process	early endosome to late endosome transport	6	1636	17	18361	0.00259117
GO:0060324	biological_process	face development	6	1636	17	18361	0.00259117
GO:0030889	biological_process	negative regulation of B cell proliferation	5	1636	12	18361	0.00259147
GO:1903142	biological_process	positive regulation of establishment of endothelial barrier	3	1636	4	18361	0.00263639
GO:0002090	biological_process	regulation of receptor internalization	3	1636	4	18361	0.00263639
GO:0003923	molecular_function	GPI-anchor transamidase activity	3	1636	4	18361	0.00263639
GO:0030578	biological_process	PML body organization	3	1636	4	18361	0.00263639
GO:0005952	cellular_component	cAMP-dependent protein kinase complex	3	1636	4	18361	0.00263639
GO:0016255	biological_process	attachment of GPI anchor to protein	3	1636	4	18361	0.00263639
GO:0043657	cellular_component	host cell	3	1636	4	18361	0.00263639
GO:0043312	biological_process	neutrophil degranulation	3	1636	4	18361	0.00263639
GO:0030332	molecular_function	cyclin binding	7	1636	23	18361	0.00300531
GO:0043536	biological_process	positive regulation of blood vessel endothelial cell migration	8	1636	29	18361	0.00305269
GO:0045599	biological_process	negative regulation of fat cell differentiation	8	1636	29	18361	0.00305269
GO:0031625	molecular_function	ubiquitin protein ligase binding	31	1636	208	18361	0.00311289
GO:0001527	cellular_component	microfibril	4	1636	8	18361	0.0032784
GO:0046007	biological_process	negative regulation of activated T cell proliferation	4	1636	8	18361	0.0032784
GO:0032092	biological_process	positive regulation of protein binding	12	1636	56	18361	0.00332589
GO:0008237	molecular_function	metallopeptidase activity	20	1636	117	18361	0.0033917
GO:0034116	biological_process	positive regulation of heterotypic cell-cell adhesion	5	1636	13	18361	0.00390445
GO:0043122	biological_process	regulation of I-kappaB kinase/NF-kappaB signaling	5	1636	13	18361	0.00390445
GO:0048008	biological_process	platelet-derived growth factor receptor signaling pathway	7	1636	24	18361	0.00392091
GO:0009897	cellular_component	external side of plasma membrane	24	1636	152	18361	0.00414839
GO:0071902	biological_process	positive regulation of protein serine/threonine kinase activity	8	1636	31	18361	0.00478159
GO:0043473	biological_process	pigmentation	8	1636	31	18361	0.00478159
GO:0043065	biological_process	positive regulation of apoptotic process	27	1636	180	18361	0.00507212
GO:0051087	molecular_function	chaperone binding	12	1636	59	18361	0.0052032
GO:0008234	molecular_function	cysteine-type peptidase activity	14	1636	74	18361	0.00527297
GO:0043248	biological_process	proteasome assembly	4	1636	9	18361	0.00548682
GO:0032009	cellular_component	early phagosome	4	1636	9	18361	0.00548682
GO:0050765	biological_process	negative regulation of phagocytosis	4	1636	9	18361	0.00548682
GO:0051091	biological_process	positive regulation of DNA-binding transcription factor activity	15	1636	82	18361	0.00548954
GO:0032991	cellular_component	protein-containing complex	49	1636	380	18361	0.00550602
GO:0070006	molecular_function	metalloaminopeptidase activity	5	1636	14	18361	0.0056324
GO:0005615	cellular_component	extracellular space	71	1636	591	18361	0.00581573
GO:0007040	biological_process	lysosome organization	8	1636	32	18361	0.00588663
GO:0043161	biological_process	proteasome-mediated ubiquitin-dependent protein catabolic process	14	1636	75	18361	0.00596443
GO:0030335	biological_process	positive regulation of cell migration	23	1636	148	18361	0.00601199
GO:0017145	biological_process	stem cell division	3	1636	5	18361	0.00615333
GO:0006958	biological_process	complement activation, classical pathway	3	1636	5	18361	0.00615333
GO:0006091	biological_process	generation of precursor metabolites and energy	3	1636	5	18361	0.00615333
GO:0005041	molecular_function	low-density lipoprotein particle receptor activity	3	1636	5	18361	0.00615333
GO:0043171	biological_process	peptide catabolic process	3	1636	5	18361	0.00615333
GO:0051026	biological_process	chiasma assembly	3	1636	5	18361	0.00615333
GO:0030976	molecular_function	thiamine pyrophosphate binding	3	1636	5	18361	0.00615333
GO:0033555	biological_process	multicellular organismal response to stress	3	1636	5	18361	0.00615333
GO:0043687	biological_process	post-translational protein modification	3	1636	5	18361	0.00615333
GO:0008603	molecular_function	cAMP-dependent protein kinase regulator activity	3	1636	5	18361	0.00615333
GO:0042765	cellular_component	GPI-anchor transamidase complex	3	1636	5	18361	0.00615333
GO:0003337	biological_process	mesenchymal to epithelial transition involved in metanephros morphogenesis	3	1636	5	18361	0.00615333
GO:0034198	biological_process	cellular response to amino acid starvation	7	1636	26	18361	0.00636684
GO:0009986	cellular_component	cell surface	42	1636	318	18361	0.00642758
GO:0010800	biological_process	positive regulation of peptidyl-threonine phosphorylation	6	1636	20	18361	0.00643416
GO:0051287	molecular_function	NAD binding	8	1636	33	18361	0.00717546
GO:0034976	biological_process	response to endoplasmic reticulum stress	11	1636	54	18361	0.00722806
GO:0005764	cellular_component	lysosome	22	1636	142	18361	0.00736687
GO:0001678	biological_process	cellular glucose homeostasis	5	1636	15	18361	0.00783647
GO:0050750	molecular_function	low-density lipoprotein particle receptor binding	5	1636	15	18361	0.00783647
GO:0004198	molecular_function	calcium-dependent cysteine-type endopeptidase activity	5	1636	15	18361	0.00783647
GO:0001671	molecular_function	ATPase activator activity	5	1636	15	18361	0.00783647
GO:0051792	biological_process	medium-chain fatty acid biosynthetic process	2	1636	2	18361	0.00793473
GO:0042942	biological_process	D-serine transport	2	1636	2	18361	0.00793473
GO:0051648	biological_process	vesicle localization	2	1636	2	18361	0.00793473
GO:0051025	biological_process	negative regulation of immunoglobulin secretion	2	1636	2	18361	0.00793473
GO:1902306	biological_process	negative regulation of sodium ion transmembrane transport	2	1636	2	18361	0.00793473
GO:0007060	biological_process	male meiosis chromosome segregation	2	1636	2	18361	0.00793473
GO:0004174	molecular_function	electron-transferring-flavoprotein dehydrogenase activity	2	1636	2	18361	0.00793473
GO:0045048	biological_process	protein insertion into ER membrane	2	1636	2	18361	0.00793473
GO:0051036	biological_process	regulation of endosome size	2	1636	2	18361	0.00793473
GO:0004367	molecular_function	glycerol-3-phosphate dehydrogenase [NAD+] activity	2	1636	2	18361	0.00793473
GO:0047389	molecular_function	glycerophosphocholine phosphodiesterase activity	2	1636	2	18361	0.00793473
GO:0006972	biological_process	hyperosmotic response	2	1636	2	18361	0.00793473
GO:0032472	biological_process	Golgi calcium ion transport	2	1636	2	18361	0.00793473
GO:0046168	biological_process	glycerol-3-phosphate catabolic process	2	1636	2	18361	0.00793473
GO:0008541	cellular_component	proteasome regulatory particle, lid subcomplex	2	1636	2	18361	0.00793473
GO:0043266	biological_process	regulation of potassium ion transport	2	1636	2	18361	0.00793473
GO:0036465	biological_process	synaptic vesicle recycling	2	1636	2	18361	0.00793473
GO:0030505	biological_process	inorganic diphosphate transport	2	1636	2	18361	0.00793473
GO:1903984	biological_process	positive regulation of TRAIL-activated apoptotic signaling pathway	2	1636	2	18361	0.00793473
GO:0072102	biological_process	glomerulus morphogenesis	2	1636	2	18361	0.00793473
GO:0001976	biological_process	neurological system process involved in regulation of systemic arterial blood pressure	2	1636	2	18361	0.00793473
GO:0070573	molecular_function	metallodipeptidase activity	2	1636	2	18361	0.00793473
GO:0035993	biological_process	deltoid tuberosity development	2	1636	2	18361	0.00793473
GO:0019060	biological_process	intracellular transport of viral protein in host cell	2	1636	2	18361	0.00793473
GO:0048269	cellular_component	methionine adenosyltransferase complex	2	1636	2	18361	0.00793473
GO:0072734	biological_process	cellular response to staurosporine	2	1636	2	18361	0.00793473
GO:0001934	biological_process	positive regulation of protein phosphorylation	19	1636	118	18361	0.00814332
GO:0045335	cellular_component	phagocytic vesicle	11	1636	55	18361	0.00832536
GO:0006506	biological_process	GPI anchor biosynthetic process	6	1636	21	18361	0.00833992
GO:0004298	molecular_function	threonine-type endopeptidase activity	6	1636	21	18361	0.00833992
GO:0005777	cellular_component	peroxisome	14	1636	78	18361	0.00848339
GO:0018105	biological_process	peptidyl-serine phosphorylation	14	1636	78	18361	0.00848339
GO:0034450	molecular_function	ubiquitin-ubiquitin ligase activity	4	1636	10	18361	0.00850488
GO:0072001	biological_process	renal system development	4	1636	10	18361	0.00850488
GO:0008235	molecular_function	metalloexopeptidase activity	4	1636	10	18361	0.00850488
GO:2000272	biological_process	negative regulation of signaling receptor activity	4	1636	10	18361	0.00850488
GO:0045745	biological_process	positive regulation of G protein-coupled receptor signaling pathway	4	1636	10	18361	0.00850488
GO:0007588	biological_process	excretion	4	1636	10	18361	0.00850488
GO:0042101	cellular_component	T cell receptor complex	4	1636	10	18361	0.00850488
GO:0003323	biological_process	type B pancreatic cell development	4	1636	10	18361	0.00850488
GO:0005783	cellular_component	endoplasmic reticulum	72	1636	611	18361	0.00860794
GO:0010595	biological_process	positive regulation of endothelial cell migration	8	1636	34	18361	0.00866597
GO:0043231	cellular_component	intracellular membrane-bounded organelle	58	1636	478	18361	0.00972481
GO:0031463	cellular_component	Cul3-RING ubiquitin ligase complex	7	1636	28	18361	0.00979697
GO:0005769	cellular_component	early endosome	20	1636	129	18361	0.0102066
GO:0052689	molecular_function	carboxylic ester hydrolase activity	5	1636	16	18361	0.0105748
GO:1902042	biological_process	negative regulation of extrinsic apoptotic signaling pathway via death domain receptors	5	1636	16	18361	0.0105748
GO:0043523	biological_process	regulation of neuron apoptotic process	5	1636	16	18361	0.0105748
GO:0043539	molecular_function	protein serine/threonine kinase activator activity	5	1636	16	18361	0.0105748
GO:0061631	molecular_function	ubiquitin conjugating enzyme activity	6	1636	22	18361	0.0106189
GO:0001958	biological_process	endochondral ossification	6	1636	22	18361	0.0106189
GO:0045746	biological_process	negative regulation of Notch signaling pathway	6	1636	22	18361	0.0106189
GO:0006898	biological_process	receptor-mediated endocytosis	17	1636	105	18361	0.0112765
GO:0006915	biological_process	apoptotic process	21	1636	139	18361	0.0114865
GO:0019370	biological_process	leukotriene biosynthetic process	3	1636	6	18361	0.0114934
GO:0030903	biological_process	notochord development	3	1636	6	18361	0.0114934
GO:0000244	biological_process	spliceosomal tri-snRNP complex assembly	3	1636	6	18361	0.0114934
GO:0150093	biological_process	amyloid-beta clearance by transcytosis	3	1636	6	18361	0.0114934
GO:0045730	biological_process	respiratory burst	3	1636	6	18361	0.0114934
GO:0004064	molecular_function	arylesterase activity	3	1636	6	18361	0.0114934
GO:0042743	biological_process	hydrogen peroxide metabolic process	3	1636	6	18361	0.0114934
GO:0010606	biological_process	positive regulation of cytoplasmic mRNA processing body assembly	3	1636	6	18361	0.0114934
GO:2000049	biological_process	positive regulation of cell-cell adhesion mediated by cadherin	3	1636	6	18361	0.0114934
GO:0016290	molecular_function	palmitoyl-CoA hydrolase activity	3	1636	6	18361	0.0114934
GO:0097264	biological_process	self proteolysis	3	1636	6	18361	0.0114934
GO:0051453	biological_process	regulation of intracellular pH	3	1636	6	18361	0.0114934
GO:0045766	biological_process	positive regulation of angiogenesis	15	1636	89	18361	0.011711
GO:0016746	molecular_function	transferase activity, transferring acyl groups	14	1636	81	18361	0.0117764
GO:0042552	biological_process	myelination	7	1636	29	18361	0.0119429
GO:0042752	biological_process	regulation of circadian rhythm	9	1636	43	18361	0.0121328
GO:0032922	biological_process	circadian regulation of gene expression	9	1636	43	18361	0.0121328
GO:0050729	biological_process	positive regulation of inflammatory response	8	1636	36	18361	0.012324
GO:0071356	biological_process	cellular response to tumor necrosis factor	11	1636	58	18361	0.0124013
GO:0001659	biological_process	temperature homeostasis	4	1636	11	18361	0.012433
GO:0071168	biological_process	protein localization to chromatin	4	1636	11	18361	0.012433
GO:0001673	cellular_component	male germ cell nucleus	4	1636	11	18361	0.012433
GO:0007288	biological_process	sperm axoneme assembly	4	1636	11	18361	0.012433
GO:0006513	biological_process	protein monoubiquitination	6	1636	23	18361	0.0133061
GO:0016620	molecular_function	oxidoreductase activity, acting on the aldehyde or oxo group of donors, NAD or NADP as acceptor	6	1636	23	18361	0.0133061
GO:0004177	molecular_function	aminopeptidase activity	6	1636	23	18361	0.0133061
GO:0046835	biological_process	carbohydrate phosphorylation	6	1636	23	18361	0.0133061
GO:0043010	biological_process	camera-type eye development	10	1636	51	18361	0.0133184
GO:0045672	biological_process	positive regulation of osteoclast differentiation	5	1636	17	18361	0.0139013
GO:0006805	biological_process	xenobiotic metabolic process	5	1636	17	18361	0.0139013
GO:0048701	biological_process	embryonic cranial skeleton morphogenesis	7	1636	30	18361	0.0144082
GO:0000902	biological_process	cell morphogenesis	10	1636	52	18361	0.0152101
GO:0030324	biological_process	lung development	12	1636	68	18361	0.016149
GO:0004623	molecular_function	phospholipase A2 activity	6	1636	24	18361	0.0164345
GO:0000981	molecular_function	DNA-binding transcription factor activity, RNA polymerase II-specific	16	1636	101	18361	0.0166516
GO:0031397	biological_process	negative regulation of protein ubiquitination	8	1636	38	18361	0.0170031
GO:0032880	biological_process	regulation of protein localization	8	1636	38	18361	0.0170031
GO:0000502	cellular_component	proteasome complex	8	1636	38	18361	0.0170031
GO:0031076	biological_process	embryonic camera-type eye development	4	1636	12	18361	0.0173537
GO:0006851	biological_process	mitochondrial calcium ion transmembrane transport	4	1636	12	18361	0.0173537
GO:1990404	molecular_function	protein ADP-ribosylase activity	4	1636	12	18361	0.0173537
GO:0099175	biological_process	regulation of postsynapse organization	4	1636	12	18361	0.0173537
GO:1903830	biological_process	magnesium ion transmembrane transport	4	1636	12	18361	0.0173537
GO:0022624	cellular_component	proteasome accessory complex	4	1636	12	18361	0.0173537
GO:0004620	molecular_function	phospholipase activity	4	1636	12	18361	0.0173537
GO:0003950	molecular_function	NAD+ ADP-ribosyltransferase activity	5	1636	18	18361	0.0178646
GO:0002931	biological_process	response to ischemia	5	1636	18	18361	0.0178646
GO:0042742	biological_process	defense response to bacterium	13	1636	77	18361	0.0179148
GO:0004674	molecular_function	protein serine/threonine kinase activity	36	1636	282	18361	0.0179959
GO:0005975	biological_process	carbohydrate metabolic process	22	1636	154	18361	0.0181988
GO:0045907	biological_process	positive regulation of vasoconstriction	3	1636	7	18361	0.018791
GO:0008210	biological_process	estrogen metabolic process	3	1636	7	18361	0.018791
GO:0060487	biological_process	lung epithelial cell differentiation	3	1636	7	18361	0.018791
GO:0051983	biological_process	regulation of chromosome segregation	3	1636	7	18361	0.018791
GO:0097084	biological_process	vascular smooth muscle cell development	3	1636	7	18361	0.018791
GO:0060440	biological_process	trachea formation	3	1636	7	18361	0.018791
GO:0015804	biological_process	neutral amino acid transport	3	1636	7	18361	0.018791
GO:0090277	biological_process	positive regulation of peptide hormone secretion	3	1636	7	18361	0.018791
GO:0042753	biological_process	positive regulation of circadian rhythm	3	1636	7	18361	0.018791
GO:0034452	molecular_function	dynactin binding	3	1636	7	18361	0.018791
GO:0016301	molecular_function	kinase activity	39	1636	312	18361	0.0194993
GO:0010008	cellular_component	endosome membrane	10	1636	54	18361	0.0195825
GO:0042826	molecular_function	histone deacetylase binding	13	1636	78	18361	0.0198011
GO:0043124	biological_process	negative regulation of I-kappaB kinase/NF-kappaB signaling	7	1636	32	18361	0.0203881
GO:0070374	biological_process	positive regulation of ERK1 and ERK2 cascade	17	1636	112	18361	0.020565
GO:0042802	molecular_function	identical protein binding	86	1636	778	18361	0.0210548
GO:0043085	biological_process	positive regulation of catalytic activity	9	1636	47	18361	0.0212974
GO:0005759	cellular_component	mitochondrial matrix	12	1636	71	18361	0.0222187
GO:0070820	cellular_component	tertiary granule	2	1636	3	18361	0.0223918
GO:0009331	cellular_component	glycerol-3-phosphate dehydrogenase complex	2	1636	3	18361	0.0223918
GO:2000619	biological_process	negative regulation of histone H4-K16 acetylation	2	1636	3	18361	0.0223918
GO:0045653	biological_process	negative regulation of megakaryocyte differentiation	2	1636	3	18361	0.0223918
GO:0032364	biological_process	oxygen homeostasis	2	1636	3	18361	0.0223918
GO:0097494	biological_process	regulation of vesicle size	2	1636	3	18361	0.0223918
GO:0051377	molecular_function	mannose-ethanolamine phosphotransferase activity	2	1636	3	18361	0.0223918
GO:0048050	biological_process	post-embryonic eye morphogenesis	2	1636	3	18361	0.0223918
GO:0097062	biological_process	dendritic spine maintenance	2	1636	3	18361	0.0223918
GO:0090435	biological_process	protein localization to nuclear envelope	2	1636	3	18361	0.0223918
GO:0010453	biological_process	regulation of cell fate commitment	2	1636	3	18361	0.0223918
GO:0097200	molecular_function	cysteine-type endopeptidase activity involved in execution phase of apoptosis	2	1636	3	18361	0.0223918
GO:0060157	biological_process	urinary bladder development	2	1636	3	18361	0.0223918
GO:1902531	biological_process	regulation of intracellular signal transduction	2	1636	3	18361	0.0223918
GO:0004300	molecular_function	enoyl-CoA hydratase activity	2	1636	3	18361	0.0223918
GO:0070390	cellular_component	transcription export complex 2	2	1636	3	18361	0.0223918
GO:0008607	molecular_function	phosphorylase kinase regulator activity	2	1636	3	18361	0.0223918
GO:0060502	biological_process	epithelial cell proliferation involved in lung morphogenesis	2	1636	3	18361	0.0223918
GO:0033128	biological_process	negative regulation of histone phosphorylation	2	1636	3	18361	0.0223918
GO:1905312	biological_process	positive regulation of cardiac neural crest cell migration involved in outflow tract morphogenesis	2	1636	3	18361	0.0223918
GO:1903393	biological_process	positive regulation of adherens junction organization	2	1636	3	18361	0.0223918
GO:1903298	biological_process	negative regulation of hypoxia-induced intrinsic apoptotic signaling pathway	2	1636	3	18361	0.0223918
GO:0004591	molecular_function	oxoglutarate dehydrogenase (succinyl-transferring) activity	2	1636	3	18361	0.0223918
GO:0019815	cellular_component	B cell receptor complex	2	1636	3	18361	0.0223918
GO:0031849	molecular_function	olfactory receptor binding	2	1636	3	18361	0.0223918
GO:0019732	biological_process	antifungal humoral response	2	1636	3	18361	0.0223918
GO:0090240	biological_process	positive regulation of histone H4 acetylation	2	1636	3	18361	0.0223918
GO:0045851	biological_process	pH reduction	2	1636	3	18361	0.0223918
GO:0072161	biological_process	mesenchymal cell differentiation involved in kidney development	2	1636	3	18361	0.0223918
GO:0032386	biological_process	regulation of intracellular transport	2	1636	3	18361	0.0223918
GO:0070084	biological_process	protein initiator methionine removal	2	1636	3	18361	0.0223918
GO:0048273	molecular_function	mitogen-activated protein kinase p38 binding	2	1636	3	18361	0.0223918
GO:0016321	biological_process	female meiosis chromosome segregation	2	1636	3	18361	0.0223918
GO:0008139	molecular_function	nuclear localization sequence binding	2	1636	3	18361	0.0223918
GO:0002803	biological_process	positive regulation of antibacterial peptide production	2	1636	3	18361	0.0223918
GO:1900118	biological_process	negative regulation of execution phase of apoptosis	2	1636	3	18361	0.0223918
GO:0007253	biological_process	cytoplasmic sequestering of NF-kappaB	2	1636	3	18361	0.0223918
GO:0071374	biological_process	cellular response to parathyroid hormone stimulus	2	1636	3	18361	0.0223918
GO:0060559	biological_process	positive regulation of calcidiol 1-monooxygenase activity	2	1636	3	18361	0.0223918
GO:0005534	molecular_function	galactose binding	2	1636	3	18361	0.0223918
GO:0070487	biological_process	monocyte aggregation	2	1636	3	18361	0.0223918
GO:1905643	biological_process	positive regulation of DNA methylation	2	1636	3	18361	0.0223918
GO:0006885	biological_process	regulation of pH	5	1636	19	18361	0.0225072
GO:0005637	cellular_component	nuclear inner membrane	5	1636	19	18361	0.0225072
GO:0001954	biological_process	positive regulation of cell-matrix adhesion	5	1636	19	18361	0.0225072
GO:0043537	biological_process	negative regulation of blood vessel endothelial cell migration	4	1636	13	18361	0.0233311
GO:0015095	molecular_function	magnesium ion transmembrane transporter activity	4	1636	13	18361	0.0233311
GO:0045109	biological_process	intermediate filament organization	4	1636	13	18361	0.0233311
GO:2001237	biological_process	negative regulation of extrinsic apoptotic signaling pathway	7	1636	33	18361	0.0239454
GO:0016477	biological_process	cell migration	17	1636	114	18361	0.0240723
GO:0050482	biological_process	arachidonic acid secretion	6	1636	26	18361	0.0241352
GO:0050853	biological_process	B cell receptor signaling pathway	6	1636	26	18361	0.0241352
GO:0090503	biological_process	RNA phosphodiester bond hydrolysis, exonucleolytic	6	1636	26	18361	0.0241352
GO:0016567	biological_process	protein ubiquitination	34	1636	270	18361	0.0251657
GO:0004197	molecular_function	cysteine-type endopeptidase activity	8	1636	41	18361	0.0262305
GO:0032869	biological_process	cellular response to insulin stimulus	8	1636	41	18361	0.0262305
GO:0045669	biological_process	positive regulation of osteoblast differentiation	8	1636	41	18361	0.0262305
GO:0020037	molecular_function	heme binding	21	1636	151	18361	0.027035
GO:0004222	molecular_function	metalloendopeptidase activity	16	1636	107	18361	0.0273973
GO:0008585	biological_process	female gonad development	5	1636	20	18361	0.0278649
GO:0006471	biological_process	protein ADP-ribosylation	5	1636	20	18361	0.0278649
GO:0005977	biological_process	glycogen metabolic process	5	1636	20	18361	0.0278649
GO:0005839	cellular_component	proteasome core complex	5	1636	20	18361	0.0278649
GO:0003148	biological_process	outflow tract septum morphogenesis	5	1636	20	18361	0.0278649
GO:0031648	biological_process	protein destabilization	7	1636	34	18361	0.0279067
GO:0140289	biological_process	protein mono-ADP-ribosylation	3	1636	8	18361	0.0280985
GO:0001222	molecular_function	transcription corepressor binding	3	1636	8	18361	0.0280985
GO:0017144	biological_process	drug metabolic process	3	1636	8	18361	0.0280985
GO:0004017	molecular_function	adenylate kinase activity	3	1636	8	18361	0.0280985
GO:0048048	biological_process	embryonic eye morphogenesis	3	1636	8	18361	0.0280985
GO:0042730	biological_process	fibrinolysis	3	1636	8	18361	0.0280985
GO:0031432	molecular_function	titin binding	3	1636	8	18361	0.0280985
GO:0050801	biological_process	ion homeostasis	3	1636	8	18361	0.0280985
GO:1990837	molecular_function	sequence-specific double-stranded DNA binding	3	1636	8	18361	0.0280985
GO:0002281	biological_process	macrophage activation involved in immune response	3	1636	8	18361	0.0280985
GO:0045824	biological_process	negative regulation of innate immune response	3	1636	8	18361	0.0280985
GO:0016070	biological_process	RNA metabolic process	3	1636	8	18361	0.0280985
GO:0045776	biological_process	negative regulation of blood pressure	3	1636	8	18361	0.0280985
GO:0001523	biological_process	retinoid metabolic process	3	1636	8	18361	0.0280985
GO:0061700	cellular_component	GATOR2 complex	3	1636	8	18361	0.0280985
GO:0005536	molecular_function	glucose binding	3	1636	8	18361	0.0280985
GO:2000009	biological_process	negative regulation of protein localization to cell surface	3	1636	8	18361	0.0280985
GO:0031953	biological_process	negative regulation of protein autophosphorylation	3	1636	8	18361	0.0280985
GO:0034236	molecular_function	protein kinase A catalytic subunit binding	3	1636	8	18361	0.0280985
GO:0034045	cellular_component	phagophore assembly site membrane	3	1636	8	18361	0.0280985
GO:0046777	biological_process	protein autophosphorylation	18	1636	125	18361	0.0284373
GO:0016757	molecular_function	transferase activity, transferring glycosyl groups	22	1636	161	18361	0.0287429
GO:0030534	biological_process	adult behavior	6	1636	27	18361	0.0287606
GO:0031901	cellular_component	early endosome membrane	6	1636	27	18361	0.0287606
GO:0031668	biological_process	cellular response to extracellular stimulus	4	1636	14	18361	0.0304106
GO:0045638	biological_process	negative regulation of myeloid cell differentiation	4	1636	14	18361	0.0304106
GO:0044853	cellular_component	plasma membrane raft	4	1636	14	18361	0.0304106
GO:0035098	cellular_component	ESC/E(Z) complex	4	1636	14	18361	0.0304106
GO:0070886	biological_process	positive regulation of calcineurin-NFAT signaling cascade	4	1636	14	18361	0.0304106
GO:0000209	biological_process	protein polyubiquitination	11	1636	66	18361	0.0305702
GO:0043547	biological_process	positive regulation of GTPase activity	26	1636	199	18361	0.0309227
GO:0004497	molecular_function	monooxygenase activity	13	1636	83	18361	0.031529
GO:0051059	molecular_function	NF-kappaB binding	5	1636	21	18361	0.0339664
GO:0004364	molecular_function	glutathione transferase activity	5	1636	21	18361	0.0339664
GO:0006509	biological_process	membrane protein ectodomain proteolysis	5	1636	21	18361	0.0339664
GO:0007094	biological_process	mitotic spindle assembly checkpoint	5	1636	21	18361	0.0339664
GO:0006099	biological_process	tricarboxylic acid cycle	5	1636	21	18361	0.0339664
GO:0010575	biological_process	positive regulation of vascular endothelial growth factor production	5	1636	21	18361	0.0339664
GO:0005778	cellular_component	peroxisomal membrane	5	1636	21	18361	0.0339664
GO:0048568	biological_process	embryonic organ development	5	1636	21	18361	0.0339664
GO:0070534	biological_process	protein K63-linked ubiquitination	5	1636	21	18361	0.0339664
GO:0005768	cellular_component	endosome	20	1636	146	18361	0.0349666
GO:0007507	biological_process	heart development	21	1636	156	18361	0.0369298
GO:0071277	biological_process	cellular response to calcium ion	7	1636	36	18361	0.0371085
GO:0032147	biological_process	activation of protein kinase activity	7	1636	36	18361	0.0371085
GO:0005506	molecular_function	iron ion binding	20	1636	147	18361	0.0372155
GO:0005770	cellular_component	late endosome	13	1636	85	18361	0.0373999
GO:0008270	molecular_function	zinc ion binding	73	1636	667	18361	0.0380658
GO:0098794	cellular_component	postsynapse	10	1636	60	18361	0.0381347
GO:0002504	biological_process	antigen processing and presentation of peptide or polysaccharide antigen via MHC class II	4	1636	15	18361	0.0386194
GO:0034612	biological_process	response to tumor necrosis factor	4	1636	15	18361	0.0386194
GO:0006730	biological_process	one-carbon metabolic process	4	1636	15	18361	0.0386194
GO:0017080	molecular_function	sodium channel regulator activity	4	1636	15	18361	0.0386194
GO:0030318	biological_process	melanocyte differentiation	4	1636	15	18361	0.0386194
GO:0055072	biological_process	iron ion homeostasis	4	1636	15	18361	0.0386194
GO:0046872	molecular_function	metal ion binding	150	1636	1468	18361	0.0389038
GO:0046325	biological_process	negative regulation of glucose import	3	1636	9	18361	0.0394044
GO:2000145	biological_process	regulation of cell motility	3	1636	9	18361	0.0394044
GO:0010820	biological_process	positive regulation of T cell chemotaxis	3	1636	9	18361	0.0394044
GO:0045780	biological_process	positive regulation of bone resorption	3	1636	9	18361	0.0394044
GO:2000786	biological_process	positive regulation of autophagosome assembly	3	1636	9	18361	0.0394044
GO:0043020	cellular_component	NADPH oxidase complex	3	1636	9	18361	0.0394044
GO:0001972	molecular_function	retinoic acid binding	3	1636	9	18361	0.0394044
GO:0016805	molecular_function	dipeptidase activity	3	1636	9	18361	0.0394044
GO:0043116	biological_process	negative regulation of vascular permeability	3	1636	9	18361	0.0394044
GO:1902166	biological_process	negative regulation of intrinsic apoptotic signaling pathway in response to DNA damage by p53 class mediator	3	1636	9	18361	0.0394044
GO:0008209	biological_process	androgen metabolic process	3	1636	9	18361	0.0394044
GO:0006893	biological_process	Golgi to plasma membrane transport	3	1636	9	18361	0.0394044
GO:0030071	biological_process	regulation of mitotic metaphase/anaphase transition	3	1636	9	18361	0.0394044
GO:0039706	molecular_function	co-receptor binding	3	1636	9	18361	0.0394044
GO:0009791	biological_process	post-embryonic development	11	1636	69	18361	0.040761
GO:0042130	biological_process	negative regulation of T cell proliferation	5	1636	22	18361	0.0408334
GO:0043021	molecular_function	ribonucleoprotein complex binding	5	1636	22	18361	0.0408334
GO:0032781	biological_process	positive regulation of ATPase activity	5	1636	22	18361	0.0408334
GO:0019706	molecular_function	protein-cysteine S-palmitoyltransferase activity	5	1636	22	18361	0.0408334
GO:0015267	molecular_function	channel activity	5	1636	22	18361	0.0408334
GO:0030864	cellular_component	cortical actin cytoskeleton	5	1636	22	18361	0.0408334
GO:0050716	biological_process	positive regulation of interleukin-1 secretion	2	1636	4	18361	0.0421471
GO:0000462	biological_process	maturation of SSU-rRNA from tricistronic rRNA transcript (SSU-rRNA, 5.8S rRNA, LSU-rRNA)	2	1636	4	18361	0.0421471
GO:0021695	biological_process	cerebellar cortex development	2	1636	4	18361	0.0421471
GO:0070765	cellular_component	gamma-secretase complex	2	1636	4	18361	0.0421471
GO:0032584	cellular_component	growth cone membrane	2	1636	4	18361	0.0421471
GO:0009597	biological_process	detection of virus	2	1636	4	18361	0.0421471
GO:0001667	biological_process	ameboidal-type cell migration	2	1636	4	18361	0.0421471
GO:0047961	molecular_function	glycine N-acyltransferase activity	2	1636	4	18361	0.0421471
GO:0090335	biological_process	regulation of brown fat cell differentiation	2	1636	4	18361	0.0421471
GO:2000650	biological_process	negative regulation of sodium ion transmembrane transporter activity	2	1636	4	18361	0.0421471
GO:0031588	cellular_component	nucleotide-activated protein kinase complex	2	1636	4	18361	0.0421471
GO:0035948	biological_process	positive regulation of gluconeogenesis by positive regulation of transcription from RNA polymerase II promoter	2	1636	4	18361	0.0421471
GO:0003015	biological_process	heart process	2	1636	4	18361	0.0421471
GO:0008211	biological_process	glucocorticoid metabolic process	2	1636	4	18361	0.0421471
GO:0006650	biological_process	glycerophospholipid metabolic process	2	1636	4	18361	0.0421471
GO:0051024	biological_process	positive regulation of immunoglobulin secretion	2	1636	4	18361	0.0421471
GO:0002830	biological_process	positive regulation of type 2 immune response	2	1636	4	18361	0.0421471
GO:0010513	biological_process	positive regulation of phosphatidylinositol biosynthetic process	2	1636	4	18361	0.0421471
GO:0002634	biological_process	regulation of germinal center formation	2	1636	4	18361	0.0421471
GO:0072540	biological_process	T-helper 17 cell lineage commitment	2	1636	4	18361	0.0421471
GO:0099041	biological_process	vesicle tethering to Golgi	2	1636	4	18361	0.0421471
GO:0045143	biological_process	homologous chromosome segregation	2	1636	4	18361	0.0421471
GO:0001542	biological_process	ovulation from ovarian follicle	2	1636	4	18361	0.0421471
GO:0043229	cellular_component	intracellular organelle	2	1636	4	18361	0.0421471
GO:0030730	biological_process	sequestering of triglyceride	2	1636	4	18361	0.0421471
GO:0051315	biological_process	attachment of mitotic spindle microtubules to kinetochore	2	1636	4	18361	0.0421471
GO:0061086	biological_process	negative regulation of histone H3-K27 methylation	2	1636	4	18361	0.0421471
GO:0060686	biological_process	negative regulation of prostatic bud formation	2	1636	4	18361	0.0421471
GO:2000556	biological_process	positive regulation of T-helper 1 cell cytokine production	2	1636	4	18361	0.0421471
GO:0044772	biological_process	mitotic cell cycle phase transition	2	1636	4	18361	0.0421471
GO:0070252	biological_process	actin-mediated cell contraction	2	1636	4	18361	0.0421471
GO:0001046	molecular_function	core promoter sequence-specific DNA binding	2	1636	4	18361	0.0421471
GO:0097199	molecular_function	cysteine-type endopeptidase activity involved in apoptotic signaling pathway	2	1636	4	18361	0.0421471
GO:0005955	cellular_component	calcineurin complex	2	1636	4	18361	0.0421471
GO:2000117	biological_process	negative regulation of cysteine-type endopeptidase activity	2	1636	4	18361	0.0421471
GO:0010940	biological_process	positive regulation of necrotic cell death	2	1636	4	18361	0.0421471
GO:0072307	biological_process	regulation of metanephric nephron tubule epithelial cell differentiation	2	1636	4	18361	0.0421471
GO:0019864	molecular_function	IgG binding	2	1636	4	18361	0.0421471
GO:0030550	molecular_function	acetylcholine receptor inhibitor activity	2	1636	4	18361	0.0421471
GO:1900222	biological_process	negative regulation of amyloid-beta clearance	2	1636	4	18361	0.0421471
GO:0012501	biological_process	programmed cell death	2	1636	4	18361	0.0421471
GO:0004528	molecular_function	phosphodiesterase I activity	2	1636	4	18361	0.0421471
GO:0022615	biological_process	protein to membrane docking	2	1636	4	18361	0.0421471
GO:0045815	biological_process	positive regulation of gene expression, epigenetic	2	1636	4	18361	0.0421471
GO:0032873	biological_process	negative regulation of stress-activated MAPK cascade	2	1636	4	18361	0.0421471
GO:0051023	biological_process	regulation of immunoglobulin secretion	2	1636	4	18361	0.0421471
GO:0019674	biological_process	NAD metabolic process	2	1636	4	18361	0.0421471
GO:0019941	biological_process	modification-dependent protein catabolic process	2	1636	4	18361	0.0421471
GO:0032747	biological_process	positive regulation of interleukin-23 production	2	1636	4	18361	0.0421471
GO:0030015	cellular_component	CCR4-NOT core complex	2	1636	4	18361	0.0421471
GO:0097153	molecular_function	cysteine-type endopeptidase activity involved in apoptotic process	2	1636	4	18361	0.0421471
GO:0006658	biological_process	phosphatidylserine metabolic process	2	1636	4	18361	0.0421471
GO:0020027	biological_process	hemoglobin metabolic process	2	1636	4	18361	0.0421471
GO:0051580	biological_process	regulation of neurotransmitter uptake	2	1636	4	18361	0.0421471
GO:0061518	biological_process	microglial cell proliferation	2	1636	4	18361	0.0421471
GO:1990592	biological_process	protein K69-linked ufmylation	2	1636	4	18361	0.0421471
GO:0051205	biological_process	protein insertion into membrane	2	1636	4	18361	0.0421471
GO:0043426	molecular_function	MRF binding	2	1636	4	18361	0.0421471
GO:1990246	cellular_component	uniplex complex	2	1636	4	18361	0.0421471
GO:0034644	biological_process	cellular response to UV	7	1636	37	18361	0.0423774
GO:0016042	biological_process	lipid catabolic process	11	1636	70	18361	0.0446253
GO:0036064	cellular_component	ciliary basal body	14	1636	96	18361	0.0448917
GO:2000300	biological_process	regulation of synaptic vesicle exocytosis	6	1636	30	18361	0.0459841
GO:0006096	biological_process	glycolytic process	6	1636	30	18361	0.0459841
GO:0050728	biological_process	negative regulation of inflammatory response	10	1636	62	18361	0.0463675
GO:0000785	cellular_component	chromatin	12	1636	79	18361	0.0464022
GO:0016310	biological_process	phosphorylation	38	1636	323	18361	0.0469983
GO:0000184	biological_process	nuclear-transcribed mRNA catabolic process, nonsense-mediated decay	4	1636	16	18361	0.0479676
GO:0046329	biological_process	negative regulation of JNK cascade	4	1636	16	18361	0.0479676
GO:0102568	molecular_function	phospholipase A2 activity consuming 1,2-dioleoylphosphatidylethanolamine)	4	1636	16	18361	0.0479676
GO:0102567	molecular_function	phospholipase A2 activity (consuming 1,2-dipalmitoylphosphatidylcholine)	4	1636	16	18361	0.0479676
GO:0005779	cellular_component	integral component of peroxisomal membrane	4	1636	16	18361	0.0479676
GO:0030057	cellular_component	desmosome	4	1636	16	18361	0.0479676
GO:0007498	biological_process	mesoderm development	4	1636	16	18361	0.0479676
GO:0071333	biological_process	cellular response to glucose stimulus	4	1636	16	18361	0.0479676
GO:0018107	biological_process	peptidyl-threonine phosphorylation	7	1636	38	18361	0.0481071
GO:0007492	biological_process	endoderm development	5	1636	23	18361	0.0484798
GO:0000149	molecular_function	SNARE binding	5	1636	23	18361	0.0484798
GO:0001662	biological_process	behavioral fear response	5	1636	23	18361	0.0484798
GO:0008061	molecular_function	chitin binding	3	1636	10	18361	0.052647
GO:0097194	biological_process	execution phase of apoptosis	3	1636	10	18361	0.052647
GO:0022617	biological_process	extracellular matrix disassembly	3	1636	10	18361	0.052647
GO:0048745	biological_process	smooth muscle tissue development	3	1636	10	18361	0.052647
GO:0016446	biological_process	somatic hypermutation of immunoglobulin genes	3	1636	10	18361	0.052647
GO:0032183	molecular_function	SUMO binding	3	1636	10	18361	0.052647
GO:0019205	molecular_function	nucleobase-containing compound kinase activity	3	1636	10	18361	0.052647
GO:0032693	biological_process	negative regulation of interleukin-10 production	3	1636	10	18361	0.052647
GO:0055008	biological_process	cardiac muscle tissue morphogenesis	3	1636	10	18361	0.052647
GO:1905564	biological_process	positive regulation of vascular endothelial cell proliferation	3	1636	10	18361	0.052647
GO:0006693	biological_process	prostaglandin metabolic process	3	1636	10	18361	0.052647
GO:0042974	molecular_function	retinoic acid receptor binding	3	1636	10	18361	0.052647
GO:0070102	biological_process	interleukin-6-mediated signaling pathway	3	1636	10	18361	0.052647
GO:0031639	biological_process	plasminogen activation	3	1636	10	18361	0.052647
GO:0016581	cellular_component	NuRD complex	3	1636	10	18361	0.052647
GO:0030897	cellular_component	HOPS complex	3	1636	10	18361	0.052647
GO:0006614	biological_process	SRP-dependent cotranslational protein targeting to membrane	3	1636	10	18361	0.052647
GO:0051310	biological_process	metaphase plate congression	3	1636	10	18361	0.052647
GO:0007611	biological_process	learning or memory	6	1636	31	18361	0.0528885
GO:0030176	cellular_component	integral component of endoplasmic reticulum membrane	9	1636	56	18361	0.0580979
GO:0045944	biological_process	positive regulation of transcription by RNA polymerase II	82	1636	776	18361	0.0583668
GO:0042613	cellular_component	MHC class II protein complex	4	1636	17	18361	0.0584495
GO:0004089	molecular_function	carbonate dehydratase activity	4	1636	17	18361	0.0584495
GO:0045921	biological_process	positive regulation of exocytosis	4	1636	17	18361	0.0584495
GO:0031146	biological_process	SCF-dependent proteasomal ubiquitin-dependent protein catabolic process	4	1636	17	18361	0.0584495
GO:0071901	biological_process	negative regulation of protein serine/threonine kinase activity	4	1636	17	18361	0.0584495
GO:0051865	biological_process	protein autoubiquitination	8	1636	48	18361	0.0599847
GO:0060078	biological_process	regulation of postsynaptic membrane potential	6	1636	32	18361	0.0603886
GO:0006644	biological_process	phospholipid metabolic process	6	1636	32	18361	0.0603886
GO:0007229	biological_process	integrin-mediated signaling pathway	10	1636	65	18361	0.0608295
GO:0045732	biological_process	positive regulation of protein catabolic process	7	1636	40	18361	0.060981
GO:0007409	biological_process	axonogenesis	9	1636	57	18361	0.0637847
GO:0000792	cellular_component	heterochromatin	5	1636	25	18361	0.0661323
GO:0040018	biological_process	positive regulation of multicellular organism growth	5	1636	25	18361	0.0661323
GO:0007032	biological_process	endosome organization	5	1636	25	18361	0.0661323
GO:0034451	cellular_component	centriolar satellite	5	1636	25	18361	0.0661323
GO:0005876	cellular_component	spindle microtubule	5	1636	25	18361	0.0661323
GO:0043508	biological_process	negative regulation of JUN kinase activity	2	1636	5	18361	0.066143
GO:0043274	molecular_function	phospholipase binding	2	1636	5	18361	0.066143
GO:2000052	biological_process	positive regulation of non-canonical Wnt signaling pathway	2	1636	5	18361	0.066143
GO:0043295	molecular_function	glutathione binding	2	1636	5	18361	0.066143
GO:0140268	cellular_component	endoplasmic reticulum-plasma membrane contact site	2	1636	5	18361	0.066143
GO:0060333	biological_process	interferon-gamma-mediated signaling pathway	2	1636	5	18361	0.066143
GO:0042577	molecular_function	lipid phosphatase activity	2	1636	5	18361	0.066143
GO:0004396	molecular_function	hexokinase activity	2	1636	5	18361	0.066143
GO:1904753	biological_process	negative regulation of vascular associated smooth muscle cell migration	2	1636	5	18361	0.066143
GO:0071438	cellular_component	invadopodium membrane	2	1636	5	18361	0.066143
GO:0023014	biological_process	signal transduction by protein phosphorylation	2	1636	5	18361	0.066143
GO:0009142	biological_process	nucleoside triphosphate biosynthetic process	2	1636	5	18361	0.066143
GO:0070700	molecular_function	BMP receptor binding	2	1636	5	18361	0.066143
GO:0015175	molecular_function	neutral amino acid transmembrane transporter activity	2	1636	5	18361	0.066143
GO:0071169	biological_process	establishment of protein localization to chromatin	2	1636	5	18361	0.066143
GO:0006556	biological_process	S-adenosylmethionine biosynthetic process	2	1636	5	18361	0.066143
GO:0090382	biological_process	phagosome maturation	2	1636	5	18361	0.066143
GO:0060337	biological_process	type I interferon signaling pathway	2	1636	5	18361	0.066143
GO:0019992	molecular_function	diacylglycerol binding	2	1636	5	18361	0.066143
GO:0060373	biological_process	regulation of ventricular cardiac muscle cell membrane depolarization	2	1636	5	18361	0.066143
GO:0034629	biological_process	cellular protein-containing complex localization	2	1636	5	18361	0.066143
GO:0005123	molecular_function	death receptor binding	2	1636	5	18361	0.066143
GO:0006346	biological_process	methylation-dependent chromatin silencing	2	1636	5	18361	0.066143
GO:0033539	biological_process	fatty acid beta-oxidation using acyl-CoA dehydrogenase	2	1636	5	18361	0.066143
GO:0017176	molecular_function	phosphatidylinositol N-acetylglucosaminyltransferase activity	2	1636	5	18361	0.066143
GO:0060336	biological_process	negative regulation of interferon-gamma-mediated signaling pathway	2	1636	5	18361	0.066143
GO:0016176	molecular_function	superoxide-generating NADPH oxidase activator activity	2	1636	5	18361	0.066143
GO:0048019	molecular_function	receptor antagonist activity	2	1636	5	18361	0.066143
GO:0006370	biological_process	7-methylguanosine mRNA capping	2	1636	5	18361	0.066143
GO:0050920	biological_process	regulation of chemotaxis	2	1636	5	18361	0.066143
GO:1901017	biological_process	negative regulation of potassium ion transmembrane transporter activity	2	1636	5	18361	0.066143
GO:0031442	biological_process	positive regulation of mRNA 3'-end processing	2	1636	5	18361	0.066143
GO:0006103	biological_process	2-oxoglutarate metabolic process	2	1636	5	18361	0.066143
GO:0032020	biological_process	ISG15-protein conjugation	2	1636	5	18361	0.066143
GO:0005663	cellular_component	DNA replication factor C complex	2	1636	5	18361	0.066143
GO:0030072	biological_process	peptide hormone secretion	2	1636	5	18361	0.066143
GO:0007220	biological_process	Notch receptor processing	2	1636	5	18361	0.066143
GO:0046475	biological_process	glycerophospholipid catabolic process	2	1636	5	18361	0.066143
GO:0055075	biological_process	potassium ion homeostasis	2	1636	5	18361	0.066143
GO:0001913	biological_process	T cell mediated cytotoxicity	2	1636	5	18361	0.066143
GO:1902732	biological_process	positive regulation of chondrocyte proliferation	2	1636	5	18361	0.066143
GO:0044267	biological_process	cellular protein metabolic process	2	1636	5	18361	0.066143
GO:0001765	biological_process	membrane raft assembly	2	1636	5	18361	0.066143
GO:0008420	molecular_function	RNA polymerase II CTD heptapeptide repeat phosphatase activity	2	1636	5	18361	0.066143
GO:0000774	molecular_function	adenyl-nucleotide exchange factor activity	2	1636	5	18361	0.066143
GO:0015014	biological_process	heparan sulfate proteoglycan biosynthetic process, polysaccharide chain biosynthetic process	2	1636	5	18361	0.066143
GO:0043985	biological_process	histone H4-R3 methylation	2	1636	5	18361	0.066143
GO:0099170	biological_process	postsynaptic modulation of chemical synaptic transmission	2	1636	5	18361	0.066143
GO:0035686	cellular_component	sperm fibrous sheath	2	1636	5	18361	0.066143
GO:0050810	biological_process	regulation of steroid biosynthetic process	2	1636	5	18361	0.066143
GO:0090009	biological_process	primitive streak formation	2	1636	5	18361	0.066143
GO:0007182	biological_process	common-partner SMAD protein phosphorylation	2	1636	5	18361	0.066143
GO:0070695	cellular_component	FHF complex	2	1636	5	18361	0.066143
GO:0090140	biological_process	regulation of mitochondrial fission	2	1636	5	18361	0.066143
GO:0072378	biological_process	blood coagulation, fibrin clot formation	2	1636	5	18361	0.066143
GO:1902715	biological_process	positive regulation of interferon-gamma secretion	2	1636	5	18361	0.066143
GO:0090330	biological_process	regulation of platelet aggregation	2	1636	5	18361	0.066143
GO:0060613	biological_process	fat pad development	2	1636	5	18361	0.066143
GO:0035254	molecular_function	glutamate receptor binding	2	1636	5	18361	0.066143
GO:1901029	biological_process	negative regulation of mitochondrial outer membrane permeabilization involved in apoptotic signaling pathway	2	1636	5	18361	0.066143
GO:0010385	molecular_function	double-stranded methylated DNA binding	2	1636	5	18361	0.066143
GO:1905050	biological_process	positive regulation of metallopeptidase activity	2	1636	5	18361	0.066143
GO:0090037	biological_process	positive regulation of protein kinase C signaling	2	1636	5	18361	0.066143
GO:0030336	biological_process	negative regulation of cell migration	11	1636	75	18361	0.0676932
GO:0032469	biological_process	endoplasmic reticulum calcium ion homeostasis	3	1636	11	18361	0.0677273
GO:0014898	biological_process	cardiac muscle hypertrophy in response to stress	3	1636	11	18361	0.0677273
GO:0033147	biological_process	negative regulation of intracellular estrogen receptor signaling pathway	3	1636	11	18361	0.0677273
GO:0030127	cellular_component	COPII vesicle coat	3	1636	11	18361	0.0677273
GO:0016811	molecular_function	hydrolase activity, acting on carbon-nitrogen (but not peptide) bonds, in linear amides	3	1636	11	18361	0.0677273
GO:0031091	cellular_component	platelet alpha granule	3	1636	11	18361	0.0677273
GO:0070628	molecular_function	proteasome binding	3	1636	11	18361	0.0677273
GO:0046940	biological_process	nucleoside monophosphate phosphorylation	3	1636	11	18361	0.0677273
GO:0045742	biological_process	positive regulation of epidermal growth factor receptor signaling pathway	3	1636	11	18361	0.0677273
GO:0008631	biological_process	intrinsic apoptotic signaling pathway in response to oxidative stress	3	1636	11	18361	0.0677273
GO:0030574	biological_process	collagen catabolic process	3	1636	11	18361	0.0677273
GO:0051443	biological_process	positive regulation of ubiquitin-protein transferase activity	3	1636	11	18361	0.0677273
GO:0045182	molecular_function	translation regulator activity	3	1636	11	18361	0.0677273
GO:0005149	molecular_function	interleukin-1 receptor binding	3	1636	11	18361	0.0677273
GO:0015693	biological_process	magnesium ion transport	3	1636	11	18361	0.0677273
GO:0098761	biological_process	cellular response to interleukin-7	3	1636	11	18361	0.0677273
GO:0034622	biological_process	cellular protein-containing complex assembly	3	1636	11	18361	0.0677273
GO:0048384	biological_process	retinoic acid receptor signaling pathway	3	1636	11	18361	0.0677273
GO:0001764	biological_process	neuron migration	12	1636	84	18361	0.0684213
GO:0042995	cellular_component	cell projection	6	1636	33	18361	0.0684871
GO:0060548	biological_process	negative regulation of cell death	6	1636	33	18361	0.0684871
GO:0006904	biological_process	vesicle docking involved in exocytosis	4	1636	18	18361	0.0700452
GO:0008306	biological_process	associative learning	4	1636	18	18361	0.0700452
GO:0006303	biological_process	double-strand break repair via nonhomologous end joining	4	1636	18	18361	0.0700452
GO:0016409	molecular_function	palmitoyltransferase activity	4	1636	18	18361	0.0700452
GO:0031334	biological_process	positive regulation of protein complex assembly	4	1636	18	18361	0.0700452
GO:0043325	molecular_function	phosphatidylinositol-3,4-bisphosphate binding	4	1636	18	18361	0.0700452
GO:0007200	biological_process	phospholipase C-activating G protein-coupled receptor signaling pathway	4	1636	18	18361	0.0700452
GO:0035024	biological_process	negative regulation of Rho protein signal transduction	4	1636	18	18361	0.0700452
GO:0030170	molecular_function	pyridoxal phosphate binding	8	1636	50	18361	0.0731061
GO:0004842	molecular_function	ubiquitin-protein transferase activity	23	1636	188	18361	0.0741281
GO:0042475	biological_process	odontogenesis of dentin-containing tooth	7	1636	42	18361	0.0757713
GO:0016627	molecular_function	oxidoreductase activity, acting on the CH-CH group of donors	5	1636	26	18361	0.0761316
GO:0008305	cellular_component	integrin complex	5	1636	26	18361	0.0761316
GO:0033209	biological_process	tumor necrosis factor-mediated signaling pathway	5	1636	26	18361	0.0761316
GO:0060325	biological_process	face morphogenesis	5	1636	26	18361	0.0761316
GO:0065003	biological_process	protein-containing complex assembly	6	1636	34	18361	0.0771829
GO:0009611	biological_process	response to wounding	6	1636	34	18361	0.0771829
GO:0071260	biological_process	cellular response to mechanical stimulus	6	1636	34	18361	0.0771829
GO:0097191	biological_process	extrinsic apoptotic signaling pathway	6	1636	34	18361	0.0771829
GO:0006511	biological_process	ubiquitin-dependent protein catabolic process	21	1636	170	18361	0.0784617
GO:0016705	molecular_function	oxidoreductase activity, acting on paired donors, with incorporation or reduction of molecular oxygen	13	1636	95	18361	0.0784726
GO:0030855	biological_process	epithelial cell differentiation	8	1636	51	18361	0.0802686
GO:0042733	biological_process	embryonic digit morphogenesis	8	1636	51	18361	0.0802686
GO:0031226	cellular_component	intrinsic component of plasma membrane	4	1636	19	18361	0.082722
GO:0008202	biological_process	steroid metabolic process	4	1636	19	18361	0.082722
GO:2001243	biological_process	negative regulation of intrinsic apoptotic signaling pathway	4	1636	19	18361	0.082722
GO:0071310	biological_process	cellular response to organic substance	4	1636	19	18361	0.082722
GO:0035329	biological_process	hippo signaling	4	1636	19	18361	0.082722
GO:0055037	cellular_component	recycling endosome	9	1636	60	18361	0.0828964
GO:0016323	cellular_component	basolateral plasma membrane	13	1636	96	18361	0.0837322
GO:0021766	biological_process	hippocampus development	7	1636	43	18361	0.0838876
GO:0005044	molecular_function	scavenger receptor activity	10	1636	69	18361	0.0842338
GO:0000070	biological_process	mitotic sister chromatid segregation	3	1636	12	18361	0.0845184
GO:0032793	biological_process	positive regulation of CREB transcription factor activity	3	1636	12	18361	0.0845184
GO:2000484	biological_process	positive regulation of interleukin-8 secretion	3	1636	12	18361	0.0845184
GO:0006476	biological_process	protein deacetylation	3	1636	12	18361	0.0845184
GO:0033630	biological_process	positive regulation of cell adhesion mediated by integrin	3	1636	12	18361	0.0845184
GO:0010390	biological_process	histone monoubiquitination	3	1636	12	18361	0.0845184
GO:0006165	biological_process	nucleoside diphosphate phosphorylation	3	1636	12	18361	0.0845184
GO:0007131	biological_process	reciprocal meiotic recombination	3	1636	12	18361	0.0845184
GO:0000777	cellular_component	condensed chromosome kinetochore	3	1636	12	18361	0.0845184
GO:0004527	molecular_function	exonuclease activity	3	1636	12	18361	0.0845184
GO:0034122	biological_process	negative regulation of toll-like receptor signaling pathway	3	1636	12	18361	0.0845184
GO:0042574	biological_process	retinal metabolic process	3	1636	12	18361	0.0845184
GO:0048026	biological_process	positive regulation of mRNA splicing, via spliceosome	3	1636	12	18361	0.0845184
GO:0016226	biological_process	iron-sulfur cluster assembly	3	1636	12	18361	0.0845184
GO:0004535	molecular_function	poly(A)-specific ribonuclease activity	3	1636	12	18361	0.0845184
GO:0071782	cellular_component	endoplasmic reticulum tubular network	3	1636	12	18361	0.0845184
GO:0061136	biological_process	regulation of proteasomal protein catabolic process	3	1636	12	18361	0.0845184
GO:0032481	biological_process	positive regulation of type I interferon production	3	1636	12	18361	0.0845184
GO:0006954	biological_process	inflammatory response	16	1636	124	18361	0.0845261
GO:0043086	biological_process	negative regulation of catalytic activity	6	1636	35	18361	0.0864713
GO:0120163	biological_process	negative regulation of cold-induced thermogenesis	6	1636	35	18361	0.0864713
GO:0048706	biological_process	embryonic skeletal system development	6	1636	35	18361	0.0864713
GO:0051898	biological_process	negative regulation of protein kinase B signaling	5	1636	27	18361	0.0868977
GO:0051879	molecular_function	Hsp90 protein binding	5	1636	27	18361	0.0868977
GO:0001837	biological_process	epithelial to mesenchymal transition	5	1636	27	18361	0.0868977
GO:0002244	biological_process	hematopoietic progenitor cell differentiation	8	1636	52	18361	0.0878325
GO:0004771	molecular_function	sterol esterase activity	1	1636	1	18361	0.0891019
GO:0051594	biological_process	detection of glucose	1	1636	1	18361	0.0891019
GO:1901253	biological_process	negative regulation of intracellular transport of viral material	1	1636	1	18361	0.0891019
GO:0003845	molecular_function	11-beta-hydroxysteroid dehydrogenase [NAD(P)] activity	1	1636	1	18361	0.0891019
GO:0048259	biological_process	regulation of receptor-mediated endocytosis	1	1636	1	18361	0.0891019
GO:0036517	biological_process	chemoattraction of serotonergic neuron axon	1	1636	1	18361	0.0891019
GO:0097749	biological_process	membrane tubulation	1	1636	1	18361	0.0891019
GO:0015746	biological_process	citrate transport	1	1636	1	18361	0.0891019
GO:2000007	biological_process	negative regulation of metanephric comma-shaped body morphogenesis	1	1636	1	18361	0.0891019
GO:0060242	biological_process	contact inhibition	1	1636	1	18361	0.0891019
GO:0098641	molecular_function	cadherin binding involved in cell-cell adhesion	1	1636	1	18361	0.0891019
GO:0004905	molecular_function	type I interferon receptor activity	1	1636	1	18361	0.0891019
GO:1905574	molecular_function	ganglioside GM2 binding	1	1636	1	18361	0.0891019
GO:0017065	molecular_function	single-strand selective uracil DNA N-glycosylase activity	1	1636	1	18361	0.0891019
GO:0072563	cellular_component	endothelial microparticle	1	1636	1	18361	0.0891019
GO:0070315	biological_process	G1 to G0 transition involved in cell differentiation	1	1636	1	18361	0.0891019
GO:0034602	molecular_function	oxoglutarate dehydrogenase (NAD+) activity	1	1636	1	18361	0.0891019
GO:0000215	molecular_function	tRNA 2'-phosphotransferase activity	1	1636	1	18361	0.0891019
GO:0051885	biological_process	positive regulation of timing of anagen	1	1636	1	18361	0.0891019
GO:1901679	biological_process	nucleotide transmembrane transport	1	1636	1	18361	0.0891019
GO:0015218	molecular_function	pyrimidine nucleotide transmembrane transporter activity	1	1636	1	18361	0.0891019
GO:0032272	biological_process	negative regulation of protein polymerization	1	1636	1	18361	0.0891019
GO:0099116	biological_process	tRNA 5'-end processing	1	1636	1	18361	0.0891019
GO:0072576	biological_process	liver morphogenesis	1	1636	1	18361	0.0891019
GO:0044216	cellular_component	other organism cell	1	1636	1	18361	0.0891019
GO:1901897	biological_process	regulation of relaxation of cardiac muscle	1	1636	1	18361	0.0891019
GO:0002344	biological_process	B cell affinity maturation	1	1636	1	18361	0.0891019
GO:0071878	biological_process	negative regulation of adenylate cyclase-activating adrenergic receptor signaling pathway	1	1636	1	18361	0.0891019
GO:0072160	biological_process	nephron tubule epithelial cell differentiation	1	1636	1	18361	0.0891019
GO:0051790	biological_process	short-chain fatty acid biosynthetic process	1	1636	1	18361	0.0891019
GO:1903259	biological_process	exon-exon junction complex disassembly	1	1636	1	18361	0.0891019
GO:0070926	biological_process	regulation of ATP:ADP antiporter activity	1	1636	1	18361	0.0891019
GO:1990092	biological_process	calcium-dependent self proteolysis	1	1636	1	18361	0.0891019
GO:0061724	biological_process	lipophagy	1	1636	1	18361	0.0891019
GO:0060503	biological_process	bud dilation involved in lung branching	1	1636	1	18361	0.0891019
GO:0036298	biological_process	recombinational interstrand cross-link repair	1	1636	1	18361	0.0891019
GO:0098892	cellular_component	extrinsic component of postsynaptic specialization membrane	1	1636	1	18361	0.0891019
GO:0047017	molecular_function	prostaglandin-F synthase activity	1	1636	1	18361	0.0891019
GO:0017159	molecular_function	pantetheine hydrolase activity	1	1636	1	18361	0.0891019
GO:0015939	biological_process	pantothenate metabolic process	1	1636	1	18361	0.0891019
GO:0150062	biological_process	complement-mediated synapse pruning	1	1636	1	18361	0.0891019
GO:0044610	molecular_function	FMN transmembrane transporter activity	1	1636	1	18361	0.0891019
GO:0106018	molecular_function	phosphatidylinositol-3,5-bisphosphate phosphatase activity	1	1636	1	18361	0.0891019
GO:0007500	biological_process	mesodermal cell fate determination	1	1636	1	18361	0.0891019
GO:0022840	molecular_function	leak channel activity	1	1636	1	18361	0.0891019
GO:0120147	molecular_function	Formylglycine-generating oxidase activity	1	1636	1	18361	0.0891019
GO:0036138	biological_process	peptidyl-histidine hydroxylation	1	1636	1	18361	0.0891019
GO:0070076	biological_process	histone lysine demethylation	1	1636	1	18361	0.0891019
GO:0018916	biological_process	nitrobenzene metabolic process	1	1636	1	18361	0.0891019
GO:1902216	biological_process	positive regulation of interleukin-4-mediated signaling pathway	1	1636	1	18361	0.0891019
GO:0036139	molecular_function	peptidyl-histidine dioxygenase activity	1	1636	1	18361	0.0891019
GO:0090063	biological_process	positive regulation of microtubule nucleation	1	1636	1	18361	0.0891019
GO:0004883	molecular_function	glucocorticoid receptor activity	1	1636	1	18361	0.0891019
GO:1900477	biological_process	negative regulation of G1/S transition of mitotic cell cycle by negative regulation of transcription from RNA polymerase II promoter	1	1636	1	18361	0.0891019
GO:0001674	cellular_component	female germ cell nucleus	1	1636	1	18361	0.0891019
GO:0042776	biological_process	mitochondrial ATP synthesis coupled proton transport	1	1636	1	18361	0.0891019
GO:0030267	molecular_function	glyoxylate reductase (NADP) activity	1	1636	1	18361	0.0891019
GO:0006842	biological_process	tricarboxylic acid transport	1	1636	1	18361	0.0891019
GO:0008119	molecular_function	thiopurine S-methyltransferase activity	1	1636	1	18361	0.0891019
GO:0016170	molecular_function	interleukin-15 receptor binding	1	1636	1	18361	0.0891019
GO:0030297	molecular_function	transmembrane receptor protein tyrosine kinase activator activity	1	1636	1	18361	0.0891019
GO:1904465	biological_process	negative regulation of matrix metallopeptidase secretion	1	1636	1	18361	0.0891019
GO:0008465	molecular_function	glycerate dehydrogenase activity	1	1636	1	18361	0.0891019
GO:2000386	biological_process	positive regulation of ovarian follicle development	1	1636	1	18361	0.0891019
GO:0001820	biological_process	serotonin secretion	1	1636	1	18361	0.0891019
GO:0045959	biological_process	negative regulation of complement activation, classical pathway	1	1636	1	18361	0.0891019
GO:0150074	biological_process	positive regulation of protein-glutamine gamma-glutamyltransferase activity	1	1636	1	18361	0.0891019
GO:0016936	molecular_function	galactoside binding	1	1636	1	18361	0.0891019
GO:0071357	biological_process	cellular response to type I interferon	1	1636	1	18361	0.0891019
GO:0005457	molecular_function	GDP-fucose transmembrane transporter activity	1	1636	1	18361	0.0891019
GO:0071422	biological_process	succinate transmembrane transport	1	1636	1	18361	0.0891019
GO:1902379	molecular_function	chemoattractant activity involved in axon guidance	1	1636	1	18361	0.0891019
GO:0004921	molecular_function	interleukin-11 receptor activity	1	1636	1	18361	0.0891019
GO:1990876	cellular_component	cytoplasmic side of nuclear pore	1	1636	1	18361	0.0891019
GO:0043438	biological_process	acetoacetic acid metabolic process	1	1636	1	18361	0.0891019
GO:0035990	biological_process	tendon cell differentiation	1	1636	1	18361	0.0891019
GO:1905575	molecular_function	ganglioside GM3 binding	1	1636	1	18361	0.0891019
GO:0045273	cellular_component	respiratory chain complex II	1	1636	1	18361	0.0891019
GO:0060592	biological_process	mammary gland formation	1	1636	1	18361	0.0891019
GO:0045556	biological_process	positive regulation of TRAIL biosynthetic process	1	1636	1	18361	0.0891019
GO:0060731	biological_process	positive regulation of intestinal epithelial structure maintenance	1	1636	1	18361	0.0891019
GO:2000663	biological_process	negative regulation of interleukin-5 secretion	1	1636	1	18361	0.0891019
GO:0048850	biological_process	hypophysis morphogenesis	1	1636	1	18361	0.0891019
GO:0102751	molecular_function	UDP-alpha-D-glucose:glucosyl-glycogenin alpha-D-glucosyltransferase activity	1	1636	1	18361	0.0891019
GO:0003350	biological_process	pulmonary myocardium development	1	1636	1	18361	0.0891019
GO:0097343	biological_process	ripoptosome assembly	1	1636	1	18361	0.0891019
GO:1902680	biological_process	positive regulation of RNA biosynthetic process	1	1636	1	18361	0.0891019
GO:0015864	biological_process	pyrimidine nucleoside transport	1	1636	1	18361	0.0891019
GO:0036468	molecular_function	L-dopa decarboxylase activity	1	1636	1	18361	0.0891019
GO:0032812	biological_process	positive regulation of epinephrine secretion	1	1636	1	18361	0.0891019
GO:0006678	biological_process	glucosylceramide metabolic process	1	1636	1	18361	0.0891019
GO:0004420	molecular_function	hydroxymethylglutaryl-CoA reductase (NADPH) activity	1	1636	1	18361	0.0891019
GO:0070123	molecular_function	transforming growth factor beta receptor activity, type III	1	1636	1	18361	0.0891019
GO:0007174	biological_process	epidermal growth factor catabolic process	1	1636	1	18361	0.0891019
GO:0032354	biological_process	response to follicle-stimulating hormone	1	1636	1	18361	0.0891019
GO:0032419	cellular_component	extrinsic component of lysosome membrane	1	1636	1	18361	0.0891019
GO:0070106	biological_process	interleukin-27-mediated signaling pathway	1	1636	1	18361	0.0891019
GO:0045605	biological_process	negative regulation of epidermal cell differentiation	1	1636	1	18361	0.0891019
GO:1905171	biological_process	positive regulation of protein localization to phagocytic vesicle	1	1636	1	18361	0.0891019
GO:0042282	molecular_function	hydroxymethylglutaryl-CoA reductase activity	1	1636	1	18361	0.0891019
GO:0051724	molecular_function	NAD transmembrane transporter activity	1	1636	1	18361	0.0891019
GO:0031508	biological_process	pericentric heterochromatin assembly	1	1636	1	18361	0.0891019
GO:0001985	biological_process	negative regulation of heart rate involved in baroreceptor response to increased systemic arterial blood pressure	1	1636	1	18361	0.0891019
GO:0010712	biological_process	regulation of collagen metabolic process	1	1636	1	18361	0.0891019
GO:0000075	biological_process	cell cycle checkpoint	1	1636	1	18361	0.0891019
GO:0048237	cellular_component	rough endoplasmic reticulum lumen	1	1636	1	18361	0.0891019
GO:0007632	biological_process	visual behavior	1	1636	1	18361	0.0891019
GO:0010727	biological_process	negative regulation of hydrogen peroxide metabolic process	1	1636	1	18361	0.0891019
GO:0070350	biological_process	regulation of white fat cell proliferation	1	1636	1	18361	0.0891019
GO:1904958	biological_process	positive regulation of midbrain dopaminergic neuron differentiation	1	1636	1	18361	0.0891019
GO:0007284	biological_process	spermatogonial cell division	1	1636	1	18361	0.0891019
GO:0006701	biological_process	progesterone biosynthetic process	1	1636	1	18361	0.0891019
GO:1902959	biological_process	regulation of aspartic-type endopeptidase activity involved in amyloid precursor protein catabolic process	1	1636	1	18361	0.0891019
GO:1901296	biological_process	negative regulation of canonical Wnt signaling pathway involved in cardiac muscle cell fate commitment	1	1636	1	18361	0.0891019
GO:0004777	molecular_function	succinate-semialdehyde dehydrogenase (NAD+) activity	1	1636	1	18361	0.0891019
GO:1900535	biological_process	palmitic acid biosynthetic process	1	1636	1	18361	0.0891019
GO:0021693	biological_process	cerebellar Purkinje cell layer structural organization	1	1636	1	18361	0.0891019
GO:0004146	molecular_function	dihydrofolate reductase activity	1	1636	1	18361	0.0891019
GO:0010611	biological_process	regulation of cardiac muscle hypertrophy	1	1636	1	18361	0.0891019
GO:0060809	biological_process	mesodermal to mesenchymal transition involved in gastrulation	1	1636	1	18361	0.0891019
GO:0048392	biological_process	intermediate mesodermal cell differentiation	1	1636	1	18361	0.0891019
GO:1903429	biological_process	regulation of cell maturation	1	1636	1	18361	0.0891019
GO:0050333	molecular_function	thiamin-triphosphatase activity	1	1636	1	18361	0.0891019
GO:0046316	molecular_function	gluconokinase activity	1	1636	1	18361	0.0891019
GO:2000208	biological_process	positive regulation of ribosomal small subunit export from nucleus	1	1636	1	18361	0.0891019
GO:0008488	molecular_function	gamma-glutamyl carboxylase activity	1	1636	1	18361	0.0891019
GO:0015141	molecular_function	succinate transmembrane transporter activity	1	1636	1	18361	0.0891019
GO:0045134	molecular_function	uridine-diphosphatase activity	1	1636	1	18361	0.0891019
GO:0008431	molecular_function	vitamin E binding	1	1636	1	18361	0.0891019
GO:0047192	molecular_function	1-alkylglycerophosphocholine O-acetyltransferase activity	1	1636	1	18361	0.0891019
GO:0052929	molecular_function	ATP:3'-cytidine-cytidine-tRNA adenylyltransferase activity	1	1636	1	18361	0.0891019
GO:1905577	molecular_function	ganglioside GP1c binding	1	1636	1	18361	0.0891019
GO:0031533	cellular_component	mRNA cap methyltransferase complex	1	1636	1	18361	0.0891019
GO:0022839	molecular_function	ion gated channel activity	1	1636	1	18361	0.0891019
GO:2000097	biological_process	regulation of smooth muscle cell-matrix adhesion	1	1636	1	18361	0.0891019
GO:0061898	molecular_function	all-trans retinoic acid 3,4-desaturase activity	1	1636	1	18361	0.0891019
GO:0071893	biological_process	BMP signaling pathway involved in nephric duct formation	1	1636	1	18361	0.0891019
GO:0042941	biological_process	D-alanine transport	1	1636	1	18361	0.0891019
GO:0005169	molecular_function	neurotrophin TRKB receptor binding	1	1636	1	18361	0.0891019
GO:0032389	cellular_component	MutLalpha complex	1	1636	1	18361	0.0891019
GO:0010983	biological_process	positive regulation of high-density lipoprotein particle clearance	1	1636	1	18361	0.0891019
GO:1904953	biological_process	Wnt signaling pathway involved in midbrain dopaminergic neuron differentiation	1	1636	1	18361	0.0891019
GO:0047714	molecular_function	galactolipase activity	1	1636	1	18361	0.0891019
GO:0033721	molecular_function	aldehyde dehydrogenase (NADP+) activity	1	1636	1	18361	0.0891019
GO:0004092	molecular_function	carnitine O-acetyltransferase activity	1	1636	1	18361	0.0891019
GO:0044258	biological_process	intestinal lipid catabolic process	1	1636	1	18361	0.0891019
GO:0070370	biological_process	cellular heat acclimation	1	1636	1	18361	0.0891019
GO:1903721	biological_process	positive regulation of I-kappaB phosphorylation	1	1636	1	18361	0.0891019
GO:0036132	molecular_function	13-prostaglandin reductase activity	1	1636	1	18361	0.0891019
GO:0072101	biological_process	specification of ureteric bud anterior/posterior symmetry by BMP signaling pathway	1	1636	1	18361	0.0891019
GO:0043921	biological_process	modulation by host of viral transcription	1	1636	1	18361	0.0891019
GO:0035674	biological_process	tricarboxylic acid transmembrane transport	1	1636	1	18361	0.0891019
GO:0034774	cellular_component	secretory granule lumen	1	1636	1	18361	0.0891019
GO:0016645	molecular_function	oxidoreductase activity, acting on the CH-NH group of donors	1	1636	1	18361	0.0891019
GO:0071665	cellular_component	gamma-catenin-TCF7L2 complex	1	1636	1	18361	0.0891019
GO:0016933	molecular_function	extracellularly glycine-gated ion channel activity	1	1636	1	18361	0.0891019
GO:1901622	biological_process	positive regulation of smoothened signaling pathway involved in dorsal/ventral neural tube patterning	1	1636	1	18361	0.0891019
GO:0004482	molecular_function	mRNA (guanine-N7-)-methyltransferase activity	1	1636	1	18361	0.0891019
GO:2000987	biological_process	positive regulation of behavioral fear response	1	1636	1	18361	0.0891019
GO:0042265	biological_process	peptidyl-asparagine hydroxylation	1	1636	1	18361	0.0891019
GO:0017187	biological_process	peptidyl-glutamic acid carboxylation	1	1636	1	18361	0.0891019
GO:0032928	biological_process	regulation of superoxide anion generation	1	1636	1	18361	0.0891019
GO:0006535	biological_process	cysteine biosynthetic process from serine	1	1636	1	18361	0.0891019
GO:0061155	biological_process	pulmonary artery endothelial tube morphogenesis	1	1636	1	18361	0.0891019
GO:0044793	biological_process	negative regulation by host of viral process	1	1636	1	18361	0.0891019
GO:1902045	biological_process	negative regulation of Fas signaling pathway	1	1636	1	18361	0.0891019
GO:0034246	molecular_function	mitochondrial sequence-specific DNA-binding transcription factor activity	1	1636	1	18361	0.0891019
GO:0043558	biological_process	regulation of translational initiation in response to stress	1	1636	1	18361	0.0891019
GO:2000590	biological_process	negative regulation of metanephric mesenchymal cell migration	1	1636	1	18361	0.0891019
GO:0042357	biological_process	thiamine diphosphate metabolic process	1	1636	1	18361	0.0891019
GO:0120012	biological_process	intermembrane sphingolipid transfer	1	1636	1	18361	0.0891019
GO:0042983	biological_process	amyloid precursor protein biosynthetic process	1	1636	1	18361	0.0891019
GO:0097604	molecular_function	temperature-gated cation channel activity	1	1636	1	18361	0.0891019
GO:0035645	biological_process	enteric smooth muscle cell differentiation	1	1636	1	18361	0.0891019
GO:0016667	molecular_function	oxidoreductase activity, acting on a sulfur group of donors	1	1636	1	18361	0.0891019
GO:0061354	biological_process	planar cell polarity pathway involved in pericardium morphogenesis	1	1636	1	18361	0.0891019
GO:0009071	biological_process	serine family amino acid catabolic process	1	1636	1	18361	0.0891019
GO:0033034	biological_process	positive regulation of myeloid cell apoptotic process	1	1636	1	18361	0.0891019
GO:0044736	molecular_function	acid-sensing ion channel activity	1	1636	1	18361	0.0891019
GO:0030348	molecular_function	syntaxin-3 binding	1	1636	1	18361	0.0891019
GO:0072537	biological_process	fibroblast activation	1	1636	1	18361	0.0891019
GO:0039019	biological_process	pronephric nephron development	1	1636	1	18361	0.0891019
GO:1905572	biological_process	ganglioside GM1 transport to membrane	1	1636	1	18361	0.0891019
GO:0016206	molecular_function	catechol O-methyltransferase activity	1	1636	1	18361	0.0891019
GO:0006062	biological_process	sorbitol catabolic process	1	1636	1	18361	0.0891019
GO:0090194	biological_process	negative regulation of glomerulus development	1	1636	1	18361	0.0891019
GO:1902746	biological_process	regulation of lens fiber cell differentiation	1	1636	1	18361	0.0891019
GO:0031161	biological_process	phosphatidylinositol catabolic process	1	1636	1	18361	0.0891019
GO:0150072	biological_process	positive regulation of arginase activity	1	1636	1	18361	0.0891019
GO:0031651	biological_process	negative regulation of heat generation	1	1636	1	18361	0.0891019
GO:0031943	biological_process	regulation of glucocorticoid metabolic process	1	1636	1	18361	0.0891019
GO:0062098	biological_process	regulation of programmed necrotic cell death	1	1636	1	18361	0.0891019
GO:1900424	biological_process	regulation of defense response to bacterium	1	1636	1	18361	0.0891019
GO:0051267	molecular_function	CP2 mannose-ethanolamine phosphotransferase activity	1	1636	1	18361	0.0891019
GO:2000116	biological_process	regulation of cysteine-type endopeptidase activity	1	1636	1	18361	0.0891019
GO:0061899	molecular_function	11-cis-retinal 3,4-desaturase activity	1	1636	1	18361	0.0891019
GO:0042109	biological_process	lymphotoxin A biosynthetic process	1	1636	1	18361	0.0891019
GO:0032156	cellular_component	septin cytoskeleton	1	1636	1	18361	0.0891019
GO:0004923	molecular_function	leukemia inhibitory factor receptor activity	1	1636	1	18361	0.0891019
GO:0036085	biological_process	GDP-fucose import into Golgi lumen	1	1636	1	18361	0.0891019
GO:0045401	biological_process	positive regulation of interleukin-3 biosynthetic process	1	1636	1	18361	0.0891019
GO:0061149	biological_process	BMP signaling pathway involved in ureter morphogenesis	1	1636	1	18361	0.0891019
GO:0000117	biological_process	regulation of transcription involved in G2/M transition of mitotic cell cycle	1	1636	1	18361	0.0891019
GO:0140194	biological_process	negative regulation of adenylate cyclase-inhibiting adrenergic receptor signaling pathway involved in heart process	1	1636	1	18361	0.0891019
GO:0072028	biological_process	nephron morphogenesis	1	1636	1	18361	0.0891019
GO:0052697	biological_process	xenobiotic glucuronidation	1	1636	1	18361	0.0891019
GO:0070715	biological_process	sodium-dependent organic cation transport	1	1636	1	18361	0.0891019
GO:0007007	biological_process	inner mitochondrial membrane organization	1	1636	1	18361	0.0891019
GO:0001909	biological_process	leukocyte mediated cytotoxicity	1	1636	1	18361	0.0891019
GO:0060606	biological_process	tube closure	1	1636	1	18361	0.0891019
GO:0045368	biological_process	positive regulation of interleukin-13 biosynthetic process	1	1636	1	18361	0.0891019
GO:0005072	molecular_function	transforming growth factor beta receptor, cytoplasmic mediator activity	1	1636	1	18361	0.0891019
GO:0030950	biological_process	establishment or maintenance of actin cytoskeleton polarity	1	1636	1	18361	0.0891019
GO:0031104	biological_process	dendrite regeneration	1	1636	1	18361	0.0891019
GO:0015142	molecular_function	tricarboxylic acid transmembrane transporter activity	1	1636	1	18361	0.0891019
GO:0032057	biological_process	negative regulation of translational initiation in response to stress	1	1636	1	18361	0.0891019
GO:0071071	biological_process	regulation of phospholipid biosynthetic process	1	1636	1	18361	0.0891019
GO:0015860	biological_process	purine nucleoside transmembrane transport	1	1636	1	18361	0.0891019
GO:0060803	biological_process	BMP signaling pathway involved in mesodermal cell fate specification	1	1636	1	18361	0.0891019
GO:2000388	biological_process	positive regulation of antral ovarian follicle growth	1	1636	1	18361	0.0891019
GO:0001788	biological_process	antibody-dependent cellular cytotoxicity	1	1636	1	18361	0.0891019
GO:0008403	molecular_function	25-hydroxycholecalciferol-24-hydroxylase activity	1	1636	1	18361	0.0891019
GO:0072344	biological_process	rescue of stalled ribosome	1	1636	1	18361	0.0891019
GO:0043402	biological_process	glucocorticoid mediated signaling pathway	1	1636	1	18361	0.0891019
GO:0036393	molecular_function	thiocyanate peroxidase activity	1	1636	1	18361	0.0891019
GO:0010845	biological_process	positive regulation of reciprocal meiotic recombination	1	1636	1	18361	0.0891019
GO:0009450	biological_process	gamma-aminobutyric acid catabolic process	1	1636	1	18361	0.0891019
GO:0048069	biological_process	eye pigmentation	1	1636	1	18361	0.0891019
GO:2000275	biological_process	regulation of oxidative phosphorylation uncoupler activity	1	1636	1	18361	0.0891019
GO:0006681	biological_process	galactosylceramide metabolic process	1	1636	1	18361	0.0891019
GO:0001971	biological_process	negative regulation of activation of membrane attack complex	1	1636	1	18361	0.0891019
GO:0072233	biological_process	metanephric thick ascending limb development	1	1636	1	18361	0.0891019
GO:1905216	biological_process	positive regulation of RNA binding	1	1636	1	18361	0.0891019
GO:0015137	molecular_function	citrate transmembrane transporter activity	1	1636	1	18361	0.0891019
GO:0032076	biological_process	negative regulation of deoxyribonuclease activity	1	1636	1	18361	0.0891019
GO:0032637	biological_process	interleukin-8 production	1	1636	1	18361	0.0891019
GO:0090242	biological_process	retinoic acid receptor signaling pathway involved in somitogenesis	1	1636	1	18361	0.0891019
GO:0005749	cellular_component	mitochondrial respiratory chain complex II, succinate dehydrogenase complex (ubiquinone)	1	1636	1	18361	0.0891019
GO:0045414	biological_process	regulation of interleukin-8 biosynthetic process	1	1636	1	18361	0.0891019
GO:0035505	biological_process	positive regulation of myosin light chain kinase activity	1	1636	1	18361	0.0891019
GO:1990519	biological_process	pyrimidine nucleotide import into mitochondrion	1	1636	1	18361	0.0891019
GO:0090038	biological_process	negative regulation of protein kinase C signaling	1	1636	1	18361	0.0891019
GO:0019074	biological_process	viral RNA genome packaging	1	1636	1	18361	0.0891019
GO:0031475	cellular_component	myosin V complex	1	1636	1	18361	0.0891019
GO:0033549	molecular_function	MAP kinase phosphatase activity	1	1636	1	18361	0.0891019
GO:0045425	biological_process	positive regulation of granulocyte macrophage colony-stimulating factor biosynthetic process	1	1636	1	18361	0.0891019
GO:2000739	biological_process	regulation of mesenchymal stem cell differentiation	1	1636	1	18361	0.0891019
GO:0047918	molecular_function	GDP-mannose 3,5-epimerase activity	1	1636	1	18361	0.0891019
GO:0014801	cellular_component	longitudinal sarcoplasmic reticulum	1	1636	1	18361	0.0891019
GO:1905404	biological_process	positive regulation of activated CD8-positive, alpha-beta T cell apoptotic process	1	1636	1	18361	0.0891019
GO:0055103	molecular_function	ligase regulator activity	1	1636	1	18361	0.0891019
GO:0050509	molecular_function	N-acetylglucosaminyl-proteoglycan 4-beta-glucuronosyltransferase activity	1	1636	1	18361	0.0891019
GO:0015755	biological_process	fructose transmembrane transport	1	1636	1	18361	0.0891019
GO:0015742	biological_process	alpha-ketoglutarate transport	1	1636	1	18361	0.0891019
GO:0006105	biological_process	succinate metabolic process	1	1636	1	18361	0.0891019
GO:0051257	biological_process	meiotic spindle midzone assembly	1	1636	1	18361	0.0891019
GO:0072198	biological_process	mesenchymal cell proliferation involved in ureter development	1	1636	1	18361	0.0891019
GO:2000534	biological_process	positive regulation of renal albumin absorption	1	1636	1	18361	0.0891019
GO:0019970	molecular_function	interleukin-11 binding	1	1636	1	18361	0.0891019
GO:0052106	biological_process	quorum sensing involved in interaction with host	1	1636	1	18361	0.0891019
GO:0035803	biological_process	egg coat formation	1	1636	1	18361	0.0891019
GO:0004343	molecular_function	glucosamine 6-phosphate N-acetyltransferase activity	1	1636	1	18361	0.0891019
GO:0034699	biological_process	response to luteinizing hormone	1	1636	1	18361	0.0891019
GO:0021685	biological_process	cerebellar granular layer structural organization	1	1636	1	18361	0.0891019
GO:2000005	biological_process	negative regulation of metanephric S-shaped body morphogenesis	1	1636	1	18361	0.0891019
GO:0051673	biological_process	membrane disruption in other organism	1	1636	1	18361	0.0891019
GO:0003185	biological_process	sinoatrial valve morphogenesis	1	1636	1	18361	0.0891019
GO:2000612	biological_process	regulation of thyroid-stimulating hormone secretion	1	1636	1	18361	0.0891019
GO:0072192	biological_process	ureter epithelial cell differentiation	1	1636	1	18361	0.0891019
GO:0047804	molecular_function	cysteine-S-conjugate beta-lyase activity	1	1636	1	18361	0.0891019
GO:0004491	molecular_function	methylmalonate-semialdehyde dehydrogenase (acylating) activity	1	1636	1	18361	0.0891019
GO:1904768	molecular_function	all-trans-retinol binding	1	1636	1	18361	0.0891019
GO:0046520	biological_process	sphingoid biosynthetic process	1	1636	1	18361	0.0891019
GO:0072278	biological_process	metanephric comma-shaped body morphogenesis	1	1636	1	18361	0.0891019
GO:0004122	molecular_function	cystathionine beta-synthase activity	1	1636	1	18361	0.0891019
GO:0032834	biological_process	positive regulation of CD4-positive, CD25-positive, alpha-beta regulatory T cell differentiation involved in immune response	1	1636	1	18361	0.0891019
GO:0019782	molecular_function	ISG15 activating enzyme activity	1	1636	1	18361	0.0891019
GO:0001681	molecular_function	sialate O-acetylesterase activity	1	1636	1	18361	0.0891019
GO:0005715	cellular_component	late recombination nodule	1	1636	1	18361	0.0891019
GO:0030669	cellular_component	clathrin-coated endocytic vesicle membrane	1	1636	1	18361	0.0891019
GO:0120017	molecular_function	intermembrane ceramide transfer activity	1	1636	1	18361	0.0891019
GO:0072697	biological_process	protein localization to cell cortex	1	1636	1	18361	0.0891019
GO:0033142	molecular_function	progesterone receptor binding	1	1636	1	18361	0.0891019
GO:0009593	biological_process	detection of chemical stimulus	1	1636	1	18361	0.0891019
GO:0035304	biological_process	regulation of protein dephosphorylation	1	1636	1	18361	0.0891019
GO:1990443	biological_process	peptidyl-threonine autophosphorylation	1	1636	1	18361	0.0891019
GO:0052696	biological_process	flavonoid glucuronidation	1	1636	1	18361	0.0891019
GO:0051697	biological_process	protein delipidation	1	1636	1	18361	0.0891019
GO:0003939	molecular_function	L-iditol 2-dehydrogenase activity	1	1636	1	18361	0.0891019
GO:1990927	biological_process	calcium ion regulated lysosome exocytosis	1	1636	1	18361	0.0891019
GO:0004849	molecular_function	uridine kinase activity	1	1636	1	18361	0.0891019
GO:0090284	biological_process	positive regulation of protein glycosylation in Golgi	1	1636	1	18361	0.0891019
GO:0150064	biological_process	vertebrate eye-specific patterning	1	1636	1	18361	0.0891019
GO:0070095	molecular_function	fructose-6-phosphate binding	1	1636	1	18361	0.0891019
GO:0071701	biological_process	regulation of MAPK export from nucleus	1	1636	1	18361	0.0891019
GO:0042946	biological_process	glucoside transport	1	1636	1	18361	0.0891019
GO:0019254	biological_process	carnitine metabolic process, CoA-linked	1	1636	1	18361	0.0891019
GO:0051182	biological_process	coenzyme transport	1	1636	1	18361	0.0891019
GO:0090327	biological_process	negative regulation of locomotion involved in locomotory behavior	1	1636	1	18361	0.0891019
GO:0071149	cellular_component	TEAD-2-YAP complex	1	1636	1	18361	0.0891019
GO:0061896	molecular_function	all-trans retinol 3,4-desaturase activity	1	1636	1	18361	0.0891019
GO:0001226	molecular_function	RNA polymerase II transcription corepressor binding	1	1636	1	18361	0.0891019
GO:0005353	molecular_function	fructose transmembrane transporter activity	1	1636	1	18361	0.0891019
GO:0034276	biological_process	kynurenic acid biosynthetic process	1	1636	1	18361	0.0891019
GO:0090132	biological_process	epithelium migration	1	1636	1	18361	0.0891019
GO:0006576	biological_process	cellular biogenic amine metabolic process	1	1636	1	18361	0.0891019
GO:1901890	biological_process	positive regulation of cell junction assembly	1	1636	1	18361	0.0891019
GO:1902911	cellular_component	protein kinase complex	1	1636	1	18361	0.0891019
GO:1903265	biological_process	positive regulation of tumor necrosis factor-mediated signaling pathway	1	1636	1	18361	0.0891019
GO:0070254	biological_process	mucus secretion	1	1636	1	18361	0.0891019
GO:0072308	biological_process	negative regulation of metanephric nephron tubule epithelial cell differentiation	1	1636	1	18361	0.0891019
GO:0070994	biological_process	detection of oxidative stress	1	1636	1	18361	0.0891019
GO:1990047	cellular_component	spindle matrix	1	1636	1	18361	0.0891019
GO:0043004	biological_process	cytoplasmic sequestering of CFTR protein	1	1636	1	18361	0.0891019
GO:0007497	biological_process	posterior midgut development	1	1636	1	18361	0.0891019
GO:0006575	biological_process	cellular modified amino acid metabolic process	1	1636	1	18361	0.0891019
GO:0071540	cellular_component	eukaryotic translation initiation factor 3 complex, eIF3e	1	1636	1	18361	0.0891019
GO:0006121	biological_process	mitochondrial electron transport, succinate to ubiquinone	1	1636	1	18361	0.0891019
GO:0000291	biological_process	nuclear-transcribed mRNA catabolic process, exonucleolytic	1	1636	1	18361	0.0891019
GO:0006505	biological_process	GPI anchor metabolic process	1	1636	1	18361	0.0891019
GO:0043175	molecular_function	RNA polymerase core enzyme binding	1	1636	1	18361	0.0891019
GO:0042643	cellular_component	actomyosin, actin portion	1	1636	1	18361	0.0891019
GO:0072097	biological_process	negative regulation of branch elongation involved in ureteric bud branching by BMP signaling pathway	1	1636	1	18361	0.0891019
GO:0004058	molecular_function	aromatic-L-amino-acid decarboxylase activity	1	1636	1	18361	0.0891019
GO:0006256	biological_process	UDP catabolic process	1	1636	1	18361	0.0891019
GO:0008193	molecular_function	tRNA guanylyltransferase activity	1	1636	1	18361	0.0891019
GO:0003943	molecular_function	N-acetylgalactosamine-4-sulfatase activity	1	1636	1	18361	0.0891019
GO:0061752	molecular_function	telomeric repeat-containing RNA binding	1	1636	1	18361	0.0891019
GO:1903556	biological_process	negative regulation of tumor necrosis factor superfamily cytokine production	1	1636	1	18361	0.0891019
GO:0033275	biological_process	actin-myosin filament sliding	1	1636	1	18361	0.0891019
GO:0009013	molecular_function	succinate-semialdehyde dehydrogenase [NAD(P)+] activity	1	1636	1	18361	0.0891019
GO:0071148	cellular_component	TEAD-1-YAP complex	1	1636	1	18361	0.0891019
GO:0097753	biological_process	membrane bending	1	1636	1	18361	0.0891019
GO:0032406	molecular_function	MutLbeta complex binding	1	1636	1	18361	0.0891019
GO:0018293	biological_process	protein-FAD linkage	1	1636	1	18361	0.0891019
GO:0002134	molecular_function	UTP binding	1	1636	1	18361	0.0891019
GO:0004028	molecular_function	3-chloroallyl aldehyde dehydrogenase activity	1	1636	1	18361	0.0891019
GO:0090297	biological_process	positive regulation of mitochondrial DNA replication	1	1636	1	18361	0.0891019
GO:0071819	cellular_component	DUBm complex	1	1636	1	18361	0.0891019
GO:0044218	cellular_component	other organism cell membrane	1	1636	1	18361	0.0891019
GO:0004463	molecular_function	leukotriene-A4 hydrolase activity	1	1636	1	18361	0.0891019
GO:0030272	molecular_function	5-formyltetrahydrofolate cyclo-ligase activity	1	1636	1	18361	0.0891019
GO:0070548	molecular_function	L-glutamine aminotransferase activity	1	1636	1	18361	0.0891019
GO:0038154	biological_process	interleukin-11-mediated signaling pathway	1	1636	1	18361	0.0891019
GO:1904815	biological_process	negative regulation of protein localization to chromosome, telomeric region	1	1636	1	18361	0.0891019
GO:0044090	biological_process	positive regulation of vacuole organization	1	1636	1	18361	0.0891019
GO:1902750	biological_process	negative regulation of cell cycle G2/M phase transition	1	1636	1	18361	0.0891019
GO:0043604	biological_process	amide biosynthetic process	1	1636	1	18361	0.0891019
GO:0071693	biological_process	protein transport within extracellular region	1	1636	1	18361	0.0891019
GO:0031208	molecular_function	POZ domain binding	1	1636	1	18361	0.0891019
GO:0042180	biological_process	cellular ketone metabolic process	1	1636	1	18361	0.0891019
GO:1902068	biological_process	regulation of sphingolipid mediated signaling pathway	1	1636	1	18361	0.0891019
GO:0030504	molecular_function	inorganic diphosphate transmembrane transporter activity	1	1636	1	18361	0.0891019
GO:0030242	biological_process	autophagy of peroxisome	1	1636	1	18361	0.0891019
GO:0042945	molecular_function	D-serine transmembrane transporter activity	1	1636	1	18361	0.0891019
GO:0060552	biological_process	positive regulation of fructose 1,6-bisphosphate metabolic process	1	1636	1	18361	0.0891019
GO:1905206	biological_process	positive regulation of hydrogen peroxide-induced cell death	1	1636	1	18361	0.0891019
GO:0071109	biological_process	superior temporal gyrus development	1	1636	1	18361	0.0891019
GO:0046360	biological_process	2-oxobutyrate biosynthetic process	1	1636	1	18361	0.0891019
GO:0030623	molecular_function	U5 snRNA binding	1	1636	1	18361	0.0891019
GO:0034427	biological_process	nuclear-transcribed mRNA catabolic process, exonucleolytic, 3'-5'	1	1636	1	18361	0.0891019
GO:0033184	biological_process	positive regulation of histone ubiquitination	1	1636	1	18361	0.0891019
GO:0019376	biological_process	galactolipid catabolic process	1	1636	1	18361	0.0891019
GO:0043060	biological_process	meiotic metaphase I plate congression	1	1636	1	18361	0.0891019
GO:0048270	molecular_function	methionine adenosyltransferase regulator activity	1	1636	1	18361	0.0891019
GO:0004750	molecular_function	ribulose-phosphate 3-epimerase activity	1	1636	1	18361	0.0891019
GO:0001587	molecular_function	Gq/11-coupled serotonin receptor activity	1	1636	1	18361	0.0891019
GO:1901707	molecular_function	leptomycin B binding	1	1636	1	18361	0.0891019
GO:0035352	biological_process	NAD transmembrane transport	1	1636	1	18361	0.0891019
GO:0015389	molecular_function	pyrimidine- and adenine-specific:sodium symporter activity	1	1636	1	18361	0.0891019
GO:0016256	biological_process	N-glycan processing to lysosome	1	1636	1	18361	0.0891019
GO:0050508	molecular_function	glucuronosyl-N-acetylglucosaminyl-proteoglycan 4-alpha-N-acetylglucosaminyltransferase activity	1	1636	1	18361	0.0891019
GO:1900134	biological_process	negative regulation of renin secretion into blood stream	1	1636	1	18361	0.0891019
GO:0002121	biological_process	inter-male aggressive behavior	1	1636	1	18361	0.0891019
GO:0007521	biological_process	muscle cell fate determination	1	1636	1	18361	0.0891019
GO:0061897	molecular_function	all-trans retinal 3,4-desaturase activity	1	1636	1	18361	0.0891019
GO:0061049	biological_process	cell growth involved in cardiac muscle cell development	1	1636	1	18361	0.0891019
GO:0097205	biological_process	renal filtration	1	1636	1	18361	0.0891019
GO:0097541	cellular_component	axonemal basal plate	1	1636	1	18361	0.0891019
GO:0042851	biological_process	L-alanine metabolic process	1	1636	1	18361	0.0891019
GO:0090317	biological_process	negative regulation of intracellular protein transport	1	1636	1	18361	0.0891019
GO:0045423	biological_process	regulation of granulocyte macrophage colony-stimulating factor biosynthetic process	1	1636	1	18361	0.0891019
GO:0097125	cellular_component	cyclin B1-CDK1 complex	1	1636	1	18361	0.0891019
GO:0005945	cellular_component	6-phosphofructokinase complex	1	1636	1	18361	0.0891019
GO:0060696	biological_process	regulation of phospholipid catabolic process	1	1636	1	18361	0.0891019
GO:1903614	biological_process	negative regulation of protein tyrosine phosphatase activity	1	1636	1	18361	0.0891019
GO:0006127	biological_process	glycerophosphate shuttle	1	1636	1	18361	0.0891019
GO:0032994	cellular_component	protein-lipid complex	1	1636	1	18361	0.0891019
GO:0045127	molecular_function	N-acetylglucosamine kinase activity	1	1636	1	18361	0.0891019
GO:0016287	molecular_function	glycerone-phosphate O-acyltransferase activity	1	1636	1	18361	0.0891019
GO:1990926	biological_process	short-term synaptic potentiation	1	1636	1	18361	0.0891019
GO:0019883	biological_process	antigen processing and presentation of endogenous antigen	1	1636	1	18361	0.0891019
GO:0061580	biological_process	colon epithelial cell migration	1	1636	1	18361	0.0891019
GO:0061347	biological_process	planar cell polarity pathway involved in outflow tract morphogenesis	1	1636	1	18361	0.0891019
GO:0019408	biological_process	dolichol biosynthetic process	1	1636	1	18361	0.0891019
GO:0036116	biological_process	long-chain fatty-acyl-CoA catabolic process	1	1636	1	18361	0.0891019
GO:0016999	biological_process	antibiotic metabolic process	1	1636	1	18361	0.0891019
GO:0034596	molecular_function	phosphatidylinositol phosphate 4-phosphatase activity	1	1636	1	18361	0.0891019
GO:0061350	biological_process	planar cell polarity pathway involved in cardiac muscle tissue morphogenesis	1	1636	1	18361	0.0891019
GO:1905222	biological_process	atrioventricular canal morphogenesis	1	1636	1	18361	0.0891019
GO:0004021	molecular_function	L-alanine:2-oxoglutarate aminotransferase activity	1	1636	1	18361	0.0891019
GO:1904816	biological_process	positive regulation of protein localization to chromosome, telomeric region	1	1636	1	18361	0.0891019
GO:1904685	biological_process	positive regulation of metalloendopeptidase activity	1	1636	1	18361	0.0891019
GO:0032048	biological_process	cardiolipin metabolic process	1	1636	1	18361	0.0891019
GO:0070716	biological_process	mismatch repair involved in maintenance of fidelity involved in DNA-dependent DNA replication	1	1636	1	18361	0.0891019
GO:1901668	biological_process	regulation of superoxide dismutase activity	1	1636	1	18361	0.0891019
GO:0051552	biological_process	flavone metabolic process	1	1636	1	18361	0.0891019
GO:0005914	cellular_component	spot adherens junction	1	1636	1	18361	0.0891019
GO:1903893	biological_process	positive regulation of ATF6-mediated unfolded protein response	1	1636	1	18361	0.0891019
GO:0005133	molecular_function	interferon-gamma receptor binding	1	1636	1	18361	0.0891019
GO:1901964	biological_process	positive regulation of cell proliferation involved in outflow tract morphogenesis	1	1636	1	18361	0.0891019
GO:1905042	biological_process	negative regulation of epithelium regeneration	1	1636	1	18361	0.0891019
GO:1900210	biological_process	positive regulation of cardiolipin metabolic process	1	1636	1	18361	0.0891019
GO:0099148	biological_process	regulation of synaptic vesicle docking	1	1636	1	18361	0.0891019
GO:0061090	biological_process	positive regulation of sequestering of zinc ion	1	1636	1	18361	0.0891019
GO:0005503	molecular_function	all-trans retinal binding	1	1636	1	18361	0.0891019
GO:0009855	biological_process	determination of bilateral symmetry	1	1636	1	18361	0.0891019
GO:0007063	biological_process	regulation of sister chromatid cohesion	1	1636	1	18361	0.0891019
GO:1990451	biological_process	cellular stress response to acidic pH	1	1636	1	18361	0.0891019
GO:0072750	biological_process	cellular response to leptomycin B	1	1636	1	18361	0.0891019
GO:0030342	molecular_function	1-alpha,25-dihydroxyvitamin D3 24-hydroxylase activity	1	1636	1	18361	0.0891019
GO:2000256	biological_process	positive regulation of male germ cell proliferation	1	1636	1	18361	0.0891019
GO:0010522	biological_process	regulation of calcium ion transport into cytosol	1	1636	1	18361	0.0891019
GO:0043605	biological_process	cellular amide catabolic process	1	1636	1	18361	0.0891019
GO:1904934	biological_process	negative regulation of cell proliferation in midbrain	1	1636	1	18361	0.0891019
GO:1904723	biological_process	negative regulation of Wnt-Frizzled-LRP5/6 complex assembly	1	1636	1	18361	0.0891019
GO:2000403	biological_process	positive regulation of lymphocyte migration	1	1636	1	18361	0.0891019
GO:0048878	biological_process	chemical homeostasis	1	1636	1	18361	0.0891019
GO:0032014	biological_process	positive regulation of ARF protein signal transduction	1	1636	1	18361	0.0891019
GO:0015272	molecular_function	ATP-activated inward rectifier potassium channel activity	1	1636	1	18361	0.0891019
GO:0045923	biological_process	positive regulation of fatty acid metabolic process	1	1636	1	18361	0.0891019
GO:0009226	biological_process	nucleotide-sugar biosynthetic process	1	1636	1	18361	0.0891019
GO:0010430	biological_process	fatty acid omega-oxidation	1	1636	1	18361	0.0891019
GO:0004340	molecular_function	glucokinase activity	1	1636	1	18361	0.0891019
GO:0061151	biological_process	BMP signaling pathway involved in renal system segmentation	1	1636	1	18361	0.0891019
GO:0046177	biological_process	D-gluconate catabolic process	1	1636	1	18361	0.0891019
GO:0044317	cellular_component	rod spherule	1	1636	1	18361	0.0891019
GO:0031235	cellular_component	intrinsic component of the cytoplasmic side of the plasma membrane	1	1636	1	18361	0.0891019
GO:0005018	molecular_function	platelet-derived growth factor alpha-receptor activity	1	1636	1	18361	0.0891019
GO:0016618	molecular_function	hydroxypyruvate reductase activity	1	1636	1	18361	0.0891019
GO:0016430	molecular_function	tRNA (adenine-N6-)-methyltransferase activity	1	1636	1	18361	0.0891019
GO:2000137	biological_process	negative regulation of cell proliferation involved in heart morphogenesis	1	1636	1	18361	0.0891019
GO:0061515	biological_process	myeloid cell development	1	1636	1	18361	0.0891019
GO:0097254	biological_process	renal tubular secretion	1	1636	1	18361	0.0891019
GO:0046370	biological_process	fructose biosynthetic process	1	1636	1	18361	0.0891019
GO:0004676	molecular_function	3-phosphoinositide-dependent protein kinase activity	1	1636	1	18361	0.0891019
GO:0046041	biological_process	ITP metabolic process	1	1636	1	18361	0.0891019
GO:0017172	molecular_function	cysteine dioxygenase activity	1	1636	1	18361	0.0891019
GO:1903579	biological_process	negative regulation of ATP metabolic process	1	1636	1	18361	0.0891019
GO:0006864	biological_process	pyrimidine nucleotide transport	1	1636	1	18361	0.0891019
GO:1990046	biological_process	stress-induced mitochondrial fusion	1	1636	1	18361	0.0891019
GO:0048039	molecular_function	ubiquinone binding	1	1636	1	18361	0.0891019
GO:0015230	molecular_function	FAD transmembrane transporter activity	1	1636	1	18361	0.0891019
GO:0140300	biological_process	serine import into mitochondrion	1	1636	1	18361	0.0891019
GO:0090191	biological_process	negative regulation of branching involved in ureteric bud morphogenesis	1	1636	1	18361	0.0891019
GO:2000779	biological_process	regulation of double-strand break repair	1	1636	1	18361	0.0891019
GO:1902170	biological_process	cellular response to reactive nitrogen species	1	1636	1	18361	0.0891019
GO:0009931	molecular_function	calcium-dependent protein serine/threonine kinase activity	1	1636	1	18361	0.0891019
GO:0015744	biological_process	succinate transport	1	1636	1	18361	0.0891019
GO:0033897	molecular_function	ribonuclease T2 activity	1	1636	1	18361	0.0891019
GO:0003138	biological_process	primary heart field specification	1	1636	1	18361	0.0891019
GO:0001680	biological_process	tRNA 3'-terminal CCA addition	1	1636	1	18361	0.0891019
GO:0060025	biological_process	regulation of synaptic activity	1	1636	1	18361	0.0891019
GO:0002196	molecular_function	Ser-tRNA(Ala) hydrolase activity	1	1636	1	18361	0.0891019
GO:0089700	biological_process	protein kinase D signaling	1	1636	1	18361	0.0891019
GO:0006083	biological_process	acetate metabolic process	1	1636	1	18361	0.0891019
GO:0035965	biological_process	cardiolipin acyl-chain remodeling	1	1636	1	18361	0.0891019
GO:0070032	cellular_component	synaptobrevin 2-SNAP-25-syntaxin-1a-complexin I complex	1	1636	1	18361	0.0891019
GO:0045002	biological_process	double-strand break repair via single-strand annealing	1	1636	1	18361	0.0891019
GO:0071226	biological_process	cellular response to molecule of fungal origin	1	1636	1	18361	0.0891019
GO:0140074	biological_process	cardiac endothelial to mesenchymal transition	1	1636	1	18361	0.0891019
GO:0044854	biological_process	plasma membrane raft assembly	1	1636	1	18361	0.0891019
GO:1903203	biological_process	regulation of oxidative stress-induced neuron death	1	1636	1	18361	0.0891019
GO:0061348	biological_process	planar cell polarity pathway involved in ventricular septum morphogenesis	1	1636	1	18361	0.0891019
GO:0035268	biological_process	protein mannosylation	1	1636	1	18361	0.0891019
GO:0035350	biological_process	FAD transmembrane transport	1	1636	1	18361	0.0891019
GO:1903896	biological_process	positive regulation of IRE1-mediated unfolded protein response	1	1636	1	18361	0.0891019
GO:0090237	biological_process	regulation of arachidonic acid secretion	1	1636	1	18361	0.0891019
GO:0045404	biological_process	positive regulation of interleukin-4 biosynthetic process	1	1636	1	18361	0.0891019
GO:0042947	molecular_function	glucoside transmembrane transporter activity	1	1636	1	18361	0.0891019
GO:1905642	biological_process	negative regulation of DNA methylation	1	1636	1	18361	0.0891019
GO:0004315	molecular_function	3-oxoacyl-[acyl-carrier-protein] synthase activity	1	1636	1	18361	0.0891019
GO:0000730	biological_process	DNA recombinase assembly	1	1636	1	18361	0.0891019
GO:2001012	biological_process	mesenchymal cell differentiation involved in renal system development	1	1636	1	18361	0.0891019
GO:1903382	biological_process	negative regulation of endoplasmic reticulum stress-induced neuron intrinsic apoptotic signaling pathway	1	1636	1	18361	0.0891019
GO:0045183	molecular_function	translation factor activity, non-nucleic acid binding	1	1636	1	18361	0.0891019
GO:0051641	biological_process	cellular localization	1	1636	1	18361	0.0891019
GO:0060205	cellular_component	cytoplasmic vesicle lumen	1	1636	1	18361	0.0891019
GO:0050577	molecular_function	GDP-L-fucose synthase activity	1	1636	1	18361	0.0891019
GO:0001712	biological_process	ectodermal cell fate commitment	1	1636	1	18361	0.0891019
GO:0030961	biological_process	peptidyl-arginine hydroxylation	1	1636	1	18361	0.0891019
GO:0042412	biological_process	taurine biosynthetic process	1	1636	1	18361	0.0891019
GO:0060703	molecular_function	deoxyribonuclease inhibitor activity	1	1636	1	18361	0.0891019
GO:0090204	biological_process	protein localization to nuclear pore	1	1636	1	18361	0.0891019
GO:0060550	biological_process	positive regulation of fructose 1,6-bisphosphate 1-phosphatase activity	1	1636	1	18361	0.0891019
GO:0005947	cellular_component	mitochondrial alpha-ketoglutarate dehydrogenase complex	1	1636	1	18361	0.0891019
GO:0018969	biological_process	thiocyanate metabolic process	1	1636	1	18361	0.0891019
GO:1903044	biological_process	protein localization to membrane raft	1	1636	1	18361	0.0891019
GO:1903707	biological_process	negative regulation of hemopoiesis	1	1636	1	18361	0.0891019
GO:0097577	biological_process	sequestering of iron ion	1	1636	1	18361	0.0891019
GO:0055020	biological_process	positive regulation of cardiac muscle fiber development	1	1636	1	18361	0.0891019
GO:0042424	biological_process	catecholamine catabolic process	1	1636	1	18361	0.0891019
GO:1902511	biological_process	negative regulation of apoptotic DNA fragmentation	1	1636	1	18361	0.0891019
GO:0001809	biological_process	positive regulation of type IV hypersensitivity	1	1636	1	18361	0.0891019
GO:0072200	biological_process	negative regulation of mesenchymal cell proliferation involved in ureter development	1	1636	1	18361	0.0891019
GO:0032408	molecular_function	MutSbeta complex binding	1	1636	1	18361	0.0891019
GO:0090189	biological_process	regulation of branching involved in ureteric bud morphogenesis	1	1636	1	18361	0.0891019
GO:0070685	cellular_component	macropinocytic cup	1	1636	1	18361	0.0891019
GO:0043314	biological_process	negative regulation of neutrophil degranulation	1	1636	1	18361	0.0891019
GO:0031700	molecular_function	adrenomedullin receptor binding	1	1636	1	18361	0.0891019
GO:0015390	molecular_function	purine-specific nucleoside:sodium symporter activity	1	1636	1	18361	0.0891019
GO:0004658	molecular_function	propionyl-CoA carboxylase activity	1	1636	1	18361	0.0891019
GO:0035984	biological_process	cellular response to trichostatin A	1	1636	1	18361	0.0891019
GO:0061709	biological_process	reticulophagy	1	1636	1	18361	0.0891019
GO:0042226	biological_process	interleukin-6 biosynthetic process	1	1636	1	18361	0.0891019
GO:1903981	molecular_function	enterobactin binding	1	1636	1	18361	0.0891019
GO:0032417	biological_process	positive regulation of sodium:proton antiporter activity	1	1636	1	18361	0.0891019
GO:0004904	molecular_function	interferon receptor activity	1	1636	1	18361	0.0891019
GO:0140018	biological_process	regulation of cytoplasmic translational fidelity	1	1636	1	18361	0.0891019
GO:0032468	biological_process	Golgi calcium ion homeostasis	1	1636	1	18361	0.0891019
GO:1905607	biological_process	negative regulation of presynapse assembly	1	1636	1	18361	0.0891019
GO:0008743	molecular_function	L-threonine 3-dehydrogenase activity	1	1636	1	18361	0.0891019
GO:0097530	biological_process	granulocyte migration	1	1636	1	18361	0.0891019
GO:0036140	molecular_function	peptidyl-asparagine 3-dioxygenase activity	1	1636	1	18361	0.0891019
GO:2001180	biological_process	negative regulation of interleukin-10 secretion	1	1636	1	18361	0.0891019
GO:2000309	biological_process	positive regulation of tumor necrosis factor (ligand) superfamily member 11 production	1	1636	1	18361	0.0891019
GO:0021503	biological_process	neural fold bending	1	1636	1	18361	0.0891019
GO:0010876	biological_process	lipid localization	1	1636	1	18361	0.0891019
GO:0006311	biological_process	meiotic gene conversion	1	1636	1	18361	0.0891019
GO:2001037	biological_process	positive regulation of tongue muscle cell differentiation	1	1636	1	18361	0.0891019
GO:0004757	molecular_function	sepiapterin reductase activity	1	1636	1	18361	0.0891019
GO:0004057	molecular_function	arginyltransferase activity	1	1636	1	18361	0.0891019
GO:0090082	biological_process	positive regulation of heart induction by negative regulation of canonical Wnt signaling pathway	1	1636	1	18361	0.0891019
GO:0016507	cellular_component	mitochondrial fatty acid beta-oxidation multienzyme complex	1	1636	1	18361	0.0891019
GO:0043540	cellular_component	6-phosphofructo-2-kinase/fructose-2,6-biphosphatase complex	1	1636	1	18361	0.0891019
GO:0002845	biological_process	positive regulation of tolerance induction to tumor cell	1	1636	1	18361	0.0891019
GO:0072104	biological_process	glomerular capillary formation	1	1636	1	18361	0.0891019
GO:0019770	molecular_function	IgG receptor activity	1	1636	1	18361	0.0891019
GO:0008427	molecular_function	calcium-dependent protein kinase inhibitor activity	1	1636	1	18361	0.0891019
GO:0046051	biological_process	UTP metabolic process	1	1636	1	18361	0.0891019
GO:0016230	molecular_function	sphingomyelin phosphodiesterase activator activity	1	1636	1	18361	0.0891019
GO:2000478	biological_process	positive regulation of metanephric glomerular visceral epithelial cell development	1	1636	1	18361	0.0891019
GO:0042135	biological_process	neurotransmitter catabolic process	1	1636	1	18361	0.0891019
GO:0060481	biological_process	lobar bronchus epithelium development	1	1636	1	18361	0.0891019
GO:0005115	molecular_function	receptor tyrosine kinase-like orphan receptor binding	1	1636	1	18361	0.0891019
GO:0035804	molecular_function	structural constituent of egg coat	1	1636	1	18361	0.0891019
GO:2000657	biological_process	negative regulation of apolipoprotein binding	1	1636	1	18361	0.0891019
GO:0034518	cellular_component	RNA cap binding complex	1	1636	1	18361	0.0891019
GO:1905448	biological_process	positive regulation of mitochondrial ATP synthesis coupled electron transport	1	1636	1	18361	0.0891019
GO:0036114	biological_process	medium-chain fatty-acyl-CoA catabolic process	1	1636	1	18361	0.0891019
GO:1900110	biological_process	negative regulation of histone H3-K9 dimethylation	1	1636	1	18361	0.0891019
GO:0070458	biological_process	cellular detoxification of nitrogen compound	1	1636	1	18361	0.0891019
GO:0021919	biological_process	BMP signaling pathway involved in spinal cord dorsal/ventral patterning	1	1636	1	18361	0.0891019
GO:0002678	biological_process	positive regulation of chronic inflammatory response	1	1636	1	18361	0.0891019
GO:0061349	biological_process	planar cell polarity pathway involved in cardiac right atrium morphogenesis	1	1636	1	18361	0.0891019
GO:0047676	molecular_function	arachidonate-CoA ligase activity	1	1636	1	18361	0.0891019
GO:0035790	biological_process	platelet-derived growth factor receptor-alpha signaling pathway	1	1636	1	18361	0.0891019
GO:0005802	cellular_component	trans-Golgi network	13	1636	97	18361	0.0892091
GO:0042493	biological_process	response to drug	9	1636	61	18361	0.0899548
GO:0050680	biological_process	negative regulation of epithelial cell proliferation	7	1636	44	18361	0.0924811
GO:0030165	molecular_function	PDZ domain binding	7	1636	44	18361	0.0924811
GO:0008284	biological_process	positive regulation of cell population proliferation	33	1636	292	18361	0.0927966
GO:0005654	cellular_component	nucleoplasm	158	1636	1605	18361	0.0931334
GO:0009143	biological_process	nucleoside triphosphate catabolic process	2	1636	6	18361	0.0934678
GO:0048643	biological_process	positive regulation of skeletal muscle tissue development	2	1636	6	18361	0.0934678
GO:0060396	biological_process	growth hormone receptor signaling pathway	2	1636	6	18361	0.0934678
GO:0000712	biological_process	resolution of meiotic recombination intermediates	2	1636	6	18361	0.0934678
GO:0034205	biological_process	amyloid-beta formation	2	1636	6	18361	0.0934678
GO:0030991	cellular_component	intraciliary transport particle A	2	1636	6	18361	0.0934678
GO:0014033	biological_process	neural crest cell differentiation	2	1636	6	18361	0.0934678
GO:0008239	molecular_function	dipeptidyl-peptidase activity	2	1636	6	18361	0.0934678
GO:1990393	cellular_component	3M complex	2	1636	6	18361	0.0934678
GO:0008608	biological_process	attachment of spindle microtubules to kinetochore	2	1636	6	18361	0.0934678
GO:0038084	biological_process	vascular endothelial growth factor signaling pathway	2	1636	6	18361	0.0934678
GO:0047429	molecular_function	nucleoside-triphosphate diphosphatase activity	2	1636	6	18361	0.0934678
GO:0030681	cellular_component	multimeric ribonuclease P complex	2	1636	6	18361	0.0934678
GO:1900246	biological_process	positive regulation of RIG-I signaling pathway	2	1636	6	18361	0.0934678
GO:1902108	biological_process	regulation of mitochondrial membrane permeability involved in apoptotic process	2	1636	6	18361	0.0934678
GO:0060449	biological_process	bud elongation involved in lung branching	2	1636	6	18361	0.0934678
GO:0051271	biological_process	negative regulation of cellular component movement	2	1636	6	18361	0.0934678
GO:0010594	biological_process	regulation of endothelial cell migration	2	1636	6	18361	0.0934678
GO:0090647	biological_process	modulation of age-related behavioral decline	2	1636	6	18361	0.0934678
GO:0007289	biological_process	spermatid nucleus differentiation	2	1636	6	18361	0.0934678
GO:0033204	molecular_function	ribonuclease P RNA binding	2	1636	6	18361	0.0934678
GO:0034393	biological_process	positive regulation of smooth muscle cell apoptotic process	2	1636	6	18361	0.0934678
GO:0021532	biological_process	neural tube patterning	2	1636	6	18361	0.0934678
GO:1901621	biological_process	negative regulation of smoothened signaling pathway involved in dorsal/ventral neural tube patterning	2	1636	6	18361	0.0934678
GO:0010447	biological_process	response to acidic pH	2	1636	6	18361	0.0934678
GO:0035735	biological_process	intraciliary transport involved in cilium assembly	2	1636	6	18361	0.0934678
GO:0004526	molecular_function	ribonuclease P activity	2	1636	6	18361	0.0934678
GO:0030212	biological_process	hyaluronan metabolic process	2	1636	6	18361	0.0934678
GO:0016266	biological_process	O-glycan processing	2	1636	6	18361	0.0934678
GO:0030132	cellular_component	clathrin coat of coated pit	2	1636	6	18361	0.0934678
GO:0070493	biological_process	thrombin-activated receptor signaling pathway	2	1636	6	18361	0.0934678
GO:1904996	biological_process	positive regulation of leukocyte adhesion to vascular endothelial cell	2	1636	6	18361	0.0934678
GO:0004652	molecular_function	polynucleotide adenylyltransferase activity	2	1636	6	18361	0.0934678
GO:0032407	molecular_function	MutSalpha complex binding	2	1636	6	18361	0.0934678
GO:0001553	biological_process	luteinization	2	1636	6	18361	0.0934678
GO:0070257	biological_process	positive regulation of mucus secretion	2	1636	6	18361	0.0934678
GO:0001758	molecular_function	retinal dehydrogenase activity	2	1636	6	18361	0.0934678
GO:0055123	biological_process	digestive system development	2	1636	6	18361	0.0934678
GO:2000279	biological_process	negative regulation of DNA biosynthetic process	2	1636	6	18361	0.0934678
GO:0018243	biological_process	protein O-linked glycosylation via threonine	2	1636	6	18361	0.0934678
GO:0008643	biological_process	carbohydrate transport	2	1636	6	18361	0.0934678
GO:0033522	biological_process	histone H2A ubiquitination	2	1636	6	18361	0.0934678
GO:0002741	biological_process	positive regulation of cytokine secretion involved in immune response	2	1636	6	18361	0.0934678
GO:0019239	molecular_function	deaminase activity	2	1636	6	18361	0.0934678
GO:0005021	molecular_function	vascular endothelial growth factor-activated receptor activity	2	1636	6	18361	0.0934678
GO:0014029	biological_process	neural crest formation	2	1636	6	18361	0.0934678
GO:0034144	biological_process	negative regulation of toll-like receptor 4 signaling pathway	2	1636	6	18361	0.0934678
GO:0061298	biological_process	retina vasculature development in camera-type eye	2	1636	6	18361	0.0934678
GO:0002227	biological_process	innate immune response in mucosa	2	1636	6	18361	0.0934678
GO:0043303	biological_process	mast cell degranulation	2	1636	6	18361	0.0934678
GO:0005845	cellular_component	mRNA cap binding complex	2	1636	6	18361	0.0934678
GO:0010737	biological_process	protein kinase A signaling	2	1636	6	18361	0.0934678
GO:0001867	biological_process	complement activation, lectin pathway	2	1636	6	18361	0.0934678
GO:0005114	molecular_function	type II transforming growth factor beta receptor binding	2	1636	6	18361	0.0934678
GO:0036295	biological_process	cellular response to increased oxygen levels	2	1636	6	18361	0.0934678
GO:0033089	biological_process	positive regulation of T cell differentiation in thymus	2	1636	6	18361	0.0934678
GO:0033280	biological_process	response to vitamin D	2	1636	6	18361	0.0934678
GO:0031293	biological_process	membrane protein intracellular domain proteolysis	2	1636	6	18361	0.0934678
GO:0005577	cellular_component	fibrinogen complex	2	1636	6	18361	0.0934678
GO:0002031	biological_process	G protein-coupled receptor internalization	2	1636	6	18361	0.0934678
GO:0045652	biological_process	regulation of megakaryocyte differentiation	2	1636	6	18361	0.0934678
GO:0034551	biological_process	mitochondrial respiratory chain complex III assembly	2	1636	6	18361	0.0934678
GO:0045741	biological_process	positive regulation of epidermal growth factor-activated receptor activity	2	1636	6	18361	0.0934678
GO:1903146	biological_process	regulation of autophagy of mitochondrion	2	1636	6	18361	0.0934678
GO:0006750	biological_process	glutathione biosynthetic process	2	1636	6	18361	0.0934678
GO:0001933	biological_process	negative regulation of protein phosphorylation	8	1636	53	18361	0.0957958
GO:0045444	biological_process	fat cell differentiation	8	1636	53	18361	0.0957958
GO:0030018	cellular_component	Z disc	8	1636	53	18361	0.0957958
GO:0032091	biological_process	negative regulation of protein binding	8	1636	53	18361	0.0957958
GO:0030216	biological_process	keratinocyte differentiation	6	1636	36	18361	0.0963438
GO:0035690	biological_process	cellular response to drug	6	1636	36	18361	0.0963438
GO:0007157	biological_process	heterophilic cell-cell adhesion via plasma membrane cell adhesion molecules	4	1636	20	18361	0.0964363
GO:0033613	molecular_function	activating transcription factor binding	4	1636	20	18361	0.0964363
GO:0005109	molecular_function	frizzled binding	4	1636	20	18361	0.0964363
GO:0005763	cellular_component	mitochondrial small ribosomal subunit	4	1636	20	18361	0.0964363
GO:0000795	cellular_component	synaptonemal complex	4	1636	20	18361	0.0964363
GO:0032757	biological_process	positive regulation of interleukin-8 production	4	1636	20	18361	0.0964363
GO:0045648	biological_process	positive regulation of erythrocyte differentiation	4	1636	20	18361	0.0964363
GO:0032496	biological_process	response to lipopolysaccharide	9	1636	62	18361	0.0973565
GO:0004867	molecular_function	serine-type endopeptidase inhibitor activity	9	1636	62	18361	0.0973565
GO:0050796	biological_process	regulation of insulin secretion	5	1636	28	18361	0.0984119
GO:0000045	biological_process	autophagosome assembly	5	1636	28	18361	0.0984119
GO:0030177	biological_process	positive regulation of Wnt signaling pathway	5	1636	28	18361	0.0984119
GO:0005524	molecular_function	ATP binding	131	1636	1321	18361	0.101005
GO:1904706	biological_process	negative regulation of vascular smooth muscle cell proliferation	3	1636	13	18361	0.102875
GO:0009416	biological_process	response to light stimulus	3	1636	13	18361	0.102875
GO:0007250	biological_process	activation of NF-kappaB-inducing kinase activity	3	1636	13	18361	0.102875
GO:0000245	biological_process	spliceosomal complex assembly	3	1636	13	18361	0.102875
GO:0035729	biological_process	cellular response to hepatocyte growth factor stimulus	3	1636	13	18361	0.102875
GO:1990126	biological_process	retrograde transport, endosome to plasma membrane	3	1636	13	18361	0.102875
GO:0035145	cellular_component	exon-exon junction complex	3	1636	13	18361	0.102875
GO:0001964	biological_process	startle response	3	1636	13	18361	0.102875
GO:0045721	biological_process	negative regulation of gluconeogenesis	3	1636	13	18361	0.102875
GO:0036477	cellular_component	somatodendritic compartment	3	1636	13	18361	0.102875
GO:0044255	biological_process	cellular lipid metabolic process	3	1636	13	18361	0.102875
GO:0006665	biological_process	sphingolipid metabolic process	3	1636	13	18361	0.102875
GO:0048268	biological_process	clathrin coat assembly	3	1636	13	18361	0.102875
GO:2000010	biological_process	positive regulation of protein localization to cell surface	3	1636	13	18361	0.102875
GO:0032148	biological_process	activation of protein kinase B activity	3	1636	13	18361	0.102875
GO:0043153	biological_process	entrainment of circadian clock by photoperiod	3	1636	13	18361	0.102875
GO:0006998	biological_process	nuclear envelope organization	3	1636	13	18361	0.102875
GO:0004550	molecular_function	nucleoside diphosphate kinase activity	3	1636	13	18361	0.102875
GO:0070498	biological_process	interleukin-1-mediated signaling pathway	3	1636	13	18361	0.102875
GO:0005978	biological_process	glycogen biosynthetic process	3	1636	13	18361	0.102875
GO:0021680	biological_process	cerebellar Purkinje cell layer development	3	1636	13	18361	0.102875
GO:0061036	biological_process	positive regulation of cartilage development	3	1636	13	18361	0.102875
GO:0005902	cellular_component	microvillus	6	1636	37	18361	0.106789
GO:1903078	biological_process	positive regulation of protein localization to plasma membrane	6	1636	37	18361	0.106789
GO:0051603	biological_process	proteolysis involved in cellular protein catabolic process	6	1636	37	18361	0.106789
GO:0070936	biological_process	protein K48-linked ubiquitination	6	1636	37	18361	0.106789
GO:0009058	biological_process	biosynthetic process	6	1636	37	18361	0.106789
GO:0004722	molecular_function	protein serine/threonine phosphatase activity	6	1636	37	18361	0.106789
GO:0017053	cellular_component	transcriptional repressor complex	6	1636	37	18361	0.106789
GO:0005634	cellular_component	nucleus	329	1636	3478	18361	0.109889
GO:0048365	molecular_function	Rac GTPase binding	5	1636	29	18361	0.11065
GO:0045184	biological_process	establishment of protein localization	5	1636	29	18361	0.11065
GO:0005788	cellular_component	endoplasmic reticulum lumen	5	1636	29	18361	0.11065
GO:0001707	biological_process	mesoderm formation	5	1636	29	18361	0.11065
GO:0042593	biological_process	glucose homeostasis	11	1636	82	18361	0.111015
GO:0060079	biological_process	excitatory postsynaptic potential	7	1636	46	18361	0.111077
GO:0007140	biological_process	male meiotic nuclear division	4	1636	21	18361	0.111135
GO:0001974	biological_process	blood vessel remodeling	4	1636	21	18361	0.111135
GO:0070527	biological_process	platelet aggregation	4	1636	21	18361	0.111135
GO:0045070	biological_process	positive regulation of viral genome replication	4	1636	21	18361	0.111135
GO:0001656	biological_process	metanephros development	4	1636	21	18361	0.111135
GO:0043531	molecular_function	ADP binding	4	1636	21	18361	0.111135
GO:0010033	biological_process	response to organic substance	4	1636	21	18361	0.111135
GO:0015031	biological_process	protein transport	20	1636	168	18361	0.1116
GO:0006886	biological_process	intracellular protein transport	20	1636	168	18361	0.1116
GO:0005930	cellular_component	axoneme	8	1636	55	18361	0.112905
GO:0006897	biological_process	endocytosis	8	1636	55	18361	0.112905
GO:0043025	cellular_component	neuronal cell body	15	1636	120	18361	0.113451
GO:0004888	molecular_function	transmembrane signaling receptor activity	18	1636	149	18361	0.114034
GO:0006417	biological_process	regulation of translation	6	1636	38	18361	0.117792
GO:0048705	biological_process	skeletal system morphogenesis	6	1636	38	18361	0.117792
GO:0005913	cellular_component	cell-cell adherens junction	6	1636	38	18361	0.117792
GO:0000978	molecular_function	RNA polymerase II proximal promoter sequence-specific DNA binding	36	1636	330	18361	0.11899
GO:0030900	biological_process	forebrain development	7	1636	47	18361	0.121061
GO:0016740	molecular_function	transferase activity	80	1636	789	18361	0.121064
GO:0001829	biological_process	trophectodermal cell differentiation	3	1636	14	18361	0.122638
GO:0010875	biological_process	positive regulation of cholesterol efflux	3	1636	14	18361	0.122638
GO:0034237	molecular_function	protein kinase A regulatory subunit binding	3	1636	14	18361	0.122638
GO:0016772	molecular_function	transferase activity, transferring phosphorus-containing groups	3	1636	14	18361	0.122638
GO:0032753	biological_process	positive regulation of interleukin-4 production	3	1636	14	18361	0.122638
GO:0045663	biological_process	positive regulation of myoblast differentiation	3	1636	14	18361	0.122638
GO:0000175	molecular_function	3'-5'-exoribonuclease activity	3	1636	14	18361	0.122638
GO:0050919	biological_process	negative chemotaxis	3	1636	14	18361	0.122638
GO:0017015	biological_process	regulation of transforming growth factor beta receptor signaling pathway	3	1636	14	18361	0.122638
GO:0098688	cellular_component	parallel fiber to Purkinje cell synapse	3	1636	14	18361	0.122638
GO:0048255	biological_process	mRNA stabilization	3	1636	14	18361	0.122638
GO:1901800	biological_process	positive regulation of proteasomal protein catabolic process	3	1636	14	18361	0.122638
GO:0022904	biological_process	respiratory electron transport chain	3	1636	14	18361	0.122638
GO:1903076	biological_process	regulation of protein localization to plasma membrane	3	1636	14	18361	0.122638
GO:0043046	biological_process	DNA methylation involved in gamete generation	3	1636	14	18361	0.122638
GO:0070300	molecular_function	phosphatidic acid binding	3	1636	14	18361	0.122638
GO:0031012	cellular_component	extracellular matrix	14	1636	112	18361	0.123042
GO:1900264	biological_process	positive regulation of DNA-directed DNA polymerase activity	2	1636	7	18361	0.123338
GO:0014066	biological_process	regulation of phosphatidylinositol 3-kinase signaling	2	1636	7	18361	0.123338
GO:0046933	molecular_function	proton-transporting ATP synthase activity, rotational mechanism	2	1636	7	18361	0.123338
GO:1904153	biological_process	negative regulation of retrograde protein transport, ER to cytosol	2	1636	7	18361	0.123338
GO:0035631	cellular_component	CD40 receptor complex	2	1636	7	18361	0.123338
GO:0006895	biological_process	Golgi to endosome transport	2	1636	7	18361	0.123338
GO:0034663	cellular_component	endoplasmic reticulum chaperone complex	2	1636	7	18361	0.123338
GO:0038202	biological_process	TORC1 signaling	2	1636	7	18361	0.123338
GO:0032926	biological_process	negative regulation of activin receptor signaling pathway	2	1636	7	18361	0.123338
GO:0044321	biological_process	response to leptin	2	1636	7	18361	0.123338
GO:0090267	biological_process	positive regulation of mitotic cell cycle spindle assembly checkpoint	2	1636	7	18361	0.123338
GO:0048208	biological_process	COPII vesicle coating	2	1636	7	18361	0.123338
GO:0019953	biological_process	sexual reproduction	2	1636	7	18361	0.123338
GO:0030643	biological_process	cellular phosphate ion homeostasis	2	1636	7	18361	0.123338
GO:0006809	biological_process	nitric oxide biosynthetic process	2	1636	7	18361	0.123338
GO:0010745	biological_process	negative regulation of macrophage derived foam cell differentiation	2	1636	7	18361	0.123338
GO:0042578	molecular_function	phosphoric ester hydrolase activity	2	1636	7	18361	0.123338
GO:0090201	biological_process	negative regulation of release of cytochrome c from mitochondria	2	1636	7	18361	0.123338
GO:0005858	cellular_component	axonemal dynein complex	2	1636	7	18361	0.123338
GO:0006796	biological_process	phosphate-containing compound metabolic process	2	1636	7	18361	0.123338
GO:0019372	biological_process	lipoxygenase pathway	2	1636	7	18361	0.123338
GO:0000002	biological_process	mitochondrial genome maintenance	2	1636	7	18361	0.123338
GO:0032725	biological_process	positive regulation of granulocyte macrophage colony-stimulating factor production	2	1636	7	18361	0.123338
GO:0070166	biological_process	enamel mineralization	2	1636	7	18361	0.123338
GO:0006729	biological_process	tetrahydrobiopterin biosynthetic process	2	1636	7	18361	0.123338
GO:0006953	biological_process	acute-phase response	2	1636	7	18361	0.123338
GO:0035326	molecular_function	enhancer binding	2	1636	7	18361	0.123338
GO:0009303	biological_process	rRNA transcription	2	1636	7	18361	0.123338
GO:1901642	biological_process	nucleoside transmembrane transport	2	1636	7	18361	0.123338
GO:0006072	biological_process	glycerol-3-phosphate metabolic process	2	1636	7	18361	0.123338
GO:0032051	molecular_function	clathrin light chain binding	2	1636	7	18361	0.123338
GO:0042629	cellular_component	mast cell granule	2	1636	7	18361	0.123338
GO:0005138	molecular_function	interleukin-6 receptor binding	2	1636	7	18361	0.123338
GO:0030660	cellular_component	Golgi-associated vesicle membrane	2	1636	7	18361	0.123338
GO:0032480	biological_process	negative regulation of type I interferon production	2	1636	7	18361	0.123338
GO:0003208	biological_process	cardiac ventricle morphogenesis	2	1636	7	18361	0.123338
GO:0033327	biological_process	Leydig cell differentiation	2	1636	7	18361	0.123338
GO:0004693	molecular_function	cyclin-dependent protein serine/threonine kinase activity	2	1636	7	18361	0.123338
GO:0006335	biological_process	DNA replication-dependent nucleosome assembly	2	1636	7	18361	0.123338
GO:0006342	biological_process	chromatin silencing	2	1636	7	18361	0.123338
GO:0052548	biological_process	regulation of endopeptidase activity	2	1636	7	18361	0.123338
GO:0048304	biological_process	positive regulation of isotype switching to IgG isotypes	2	1636	7	18361	0.123338
GO:0000506	cellular_component	glycosylphosphatidylinositol-N-acetylglucosaminyltransferase (GPI-GnT) complex	2	1636	7	18361	0.123338
GO:0038166	biological_process	angiotensin-activated signaling pathway	2	1636	7	18361	0.123338
GO:0000288	biological_process	nuclear-transcribed mRNA catabolic process, deadenylation-dependent decay	2	1636	7	18361	0.123338
GO:1901380	biological_process	negative regulation of potassium ion transmembrane transport	2	1636	7	18361	0.123338
GO:0033235	biological_process	positive regulation of protein sumoylation	2	1636	7	18361	0.123338
GO:0030134	cellular_component	COPII-coated ER to Golgi transport vesicle	2	1636	7	18361	0.123338
GO:0003139	biological_process	secondary heart field specification	2	1636	7	18361	0.123338
GO:0060840	biological_process	artery development	2	1636	7	18361	0.123338
GO:0033116	cellular_component	endoplasmic reticulum-Golgi intermediate compartment membrane	2	1636	7	18361	0.123338
GO:0030291	molecular_function	protein serine/threonine kinase inhibitor activity	2	1636	7	18361	0.123338
GO:0016624	molecular_function	oxidoreductase activity, acting on the aldehyde or oxo group of donors, disulfide as acceptor	2	1636	7	18361	0.123338
GO:0019395	biological_process	fatty acid oxidation	2	1636	7	18361	0.123338
GO:1904047	molecular_function	S-adenosyl-L-methionine binding	2	1636	7	18361	0.123338
GO:0035313	biological_process	wound healing, spreading of epidermal cells	2	1636	7	18361	0.123338
GO:0005337	molecular_function	nucleoside transmembrane transporter activity	2	1636	7	18361	0.123338
GO:1903800	biological_process	positive regulation of production of miRNAs involved in gene silencing by miRNA	2	1636	7	18361	0.123338
GO:0098684	cellular_component	photoreceptor ribbon synapse	2	1636	7	18361	0.123338
GO:0071639	biological_process	positive regulation of monocyte chemotactic protein-1 production	2	1636	7	18361	0.123338
GO:0016010	cellular_component	dystrophin-associated glycoprotein complex	2	1636	7	18361	0.123338
GO:0051258	biological_process	protein polymerization	2	1636	7	18361	0.123338
GO:0008333	biological_process	endosome to lysosome transport	5	1636	30	18361	0.123583
GO:0030246	molecular_function	carbohydrate binding	15	1636	122	18361	0.125604
GO:0001525	biological_process	angiogenesis	13	1636	103	18361	0.126633
GO:0019216	biological_process	regulation of lipid metabolic process	4	1636	22	18361	0.126758
GO:0001103	molecular_function	RNA polymerase II repressing transcription factor binding	4	1636	22	18361	0.126758
GO:0071364	biological_process	cellular response to epidermal growth factor stimulus	4	1636	22	18361	0.126758
GO:0071007	cellular_component	U2-type catalytic step 2 spliceosome	4	1636	22	18361	0.126758
GO:0000186	biological_process	activation of MAPKK activity	4	1636	22	18361	0.126758
GO:0050905	biological_process	neuromuscular process	4	1636	22	18361	0.126758
GO:0016575	biological_process	histone deacetylation	4	1636	22	18361	0.126758
GO:1905515	biological_process	non-motile cilium assembly	6	1636	39	18361	0.129335
GO:0006631	biological_process	fatty acid metabolic process	6	1636	39	18361	0.129335
GO:0030218	biological_process	erythrocyte differentiation	6	1636	39	18361	0.129335
GO:0019903	molecular_function	protein phosphatase binding	9	1636	66	18361	0.130334
GO:0051216	biological_process	cartilage development	7	1636	48	18361	0.131489
GO:0007268	biological_process	chemical synaptic transmission	8	1636	57	18361	0.131551
GO:0051726	biological_process	regulation of cell cycle	11	1636	85	18361	0.133544
GO:0006457	biological_process	protein folding	11	1636	85	18361	0.133544
GO:0030424	cellular_component	axon	16	1636	133	18361	0.133802
GO:1990830	biological_process	cellular response to leukemia inhibitory factor	10	1636	76	18361	0.136679
GO:0001822	biological_process	kidney development	10	1636	76	18361	0.136679
GO:0001890	biological_process	placenta development	5	1636	31	18361	0.137178
GO:0001666	biological_process	response to hypoxia	9	1636	67	18361	0.139396
GO:0007286	biological_process	spermatid development	8	1636	58	18361	0.141429
GO:0000151	cellular_component	ubiquitin ligase complex	7	1636	49	18361	0.142346
GO:0046034	biological_process	ATP metabolic process	4	1636	23	18361	0.143237
GO:0001819	biological_process	positive regulation of cytokine production	4	1636	23	18361	0.143237
GO:0009749	biological_process	response to glucose	4	1636	23	18361	0.143237
GO:0018345	biological_process	protein palmitoylation	4	1636	23	18361	0.143237
GO:0097730	cellular_component	non-motile cilium	4	1636	23	18361	0.143237
GO:0060349	biological_process	bone morphogenesis	4	1636	23	18361	0.143237
GO:0007173	biological_process	epidermal growth factor receptor signaling pathway	4	1636	23	18361	0.143237
GO:0006635	biological_process	fatty acid beta-oxidation	4	1636	23	18361	0.143237
GO:0051592	biological_process	response to calcium ion	4	1636	23	18361	0.143237
GO:0007029	biological_process	endoplasmic reticulum organization	4	1636	23	18361	0.143237
GO:0042981	biological_process	regulation of apoptotic process	14	1636	115	18361	0.14329
GO:0001702	biological_process	gastrulation with mouth forming second	3	1636	15	18361	0.143642
GO:0022848	molecular_function	acetylcholine-gated cation-selective channel activity	3	1636	15	18361	0.143642
GO:0070932	biological_process	histone H3 deacetylation	3	1636	15	18361	0.143642
GO:0034704	cellular_component	calcium channel complex	3	1636	15	18361	0.143642
GO:1901673	biological_process	regulation of mitotic spindle assembly	3	1636	15	18361	0.143642
GO:0036342	biological_process	post-anal tail morphogenesis	3	1636	15	18361	0.143642
GO:0004857	molecular_function	enzyme inhibitor activity	3	1636	15	18361	0.143642
GO:0043330	biological_process	response to exogenous dsRNA	3	1636	15	18361	0.143642
GO:0045807	biological_process	positive regulation of endocytosis	3	1636	15	18361	0.143642
GO:0018279	biological_process	protein N-linked glycosylation via asparagine	3	1636	15	18361	0.143642
GO:0030014	cellular_component	CCR4-NOT complex	3	1636	15	18361	0.143642
GO:0007062	biological_process	sister chromatid cohesion	3	1636	15	18361	0.143642
GO:0008266	molecular_function	poly(U) RNA binding	3	1636	15	18361	0.143642
GO:0045724	biological_process	positive regulation of cilium assembly	3	1636	15	18361	0.143642
GO:0044389	molecular_function	ubiquitin-like protein ligase binding	3	1636	15	18361	0.143642
GO:2000114	biological_process	regulation of establishment of cell polarity	3	1636	15	18361	0.143642
GO:0050776	biological_process	regulation of immune response	3	1636	15	18361	0.143642
GO:0000979	molecular_function	RNA polymerase II core promoter sequence-specific DNA binding	3	1636	15	18361	0.143642
GO:0008198	molecular_function	ferrous iron binding	3	1636	15	18361	0.143642
GO:0008201	molecular_function	heparin binding	10	1636	77	18361	0.145327
GO:0007411	biological_process	axon guidance	12	1636	96	18361	0.145331
GO:0098978	cellular_component	glutamatergic synapse	24	1636	215	18361	0.148094
GO:0051082	molecular_function	unfolded protein binding	9	1636	68	18361	0.148771
GO:0008236	molecular_function	serine-type peptidase activity	14	1636	116	18361	0.15042
GO:0008630	biological_process	intrinsic apoptotic signaling pathway in response to DNA damage	5	1636	32	18361	0.151399
GO:0045454	biological_process	cell redox homeostasis	8	1636	59	18361	0.151664
GO:0000187	biological_process	activation of MAPK activity	8	1636	59	18361	0.151664
GO:0031966	cellular_component	mitochondrial membrane	8	1636	59	18361	0.151664
GO:0007417	biological_process	central nervous system development	6	1636	41	18361	0.153956
GO:0042383	cellular_component	sarcolemma	6	1636	41	18361	0.153956
GO:0016485	biological_process	protein processing	6	1636	41	18361	0.153956
GO:0030326	biological_process	embryonic limb morphogenesis	6	1636	41	18361	0.153956
GO:0045334	cellular_component	clathrin-coated endocytic vesicle	2	1636	8	18361	0.155085
GO:0001783	biological_process	B cell apoptotic process	2	1636	8	18361	0.155085
GO:0055003	biological_process	cardiac myofibril assembly	2	1636	8	18361	0.155085
GO:0044615	cellular_component	nuclear pore nuclear basket	2	1636	8	18361	0.155085
GO:0046470	biological_process	phosphatidylcholine metabolic process	2	1636	8	18361	0.155085
GO:0032204	biological_process	regulation of telomere maintenance	2	1636	8	18361	0.155085
GO:0060020	biological_process	Bergmann glial cell differentiation	2	1636	8	18361	0.155085
GO:0045141	biological_process	meiotic telomere clustering	2	1636	8	18361	0.155085
GO:0010761	biological_process	fibroblast migration	2	1636	8	18361	0.155085
GO:0005797	cellular_component	Golgi medial cisterna	2	1636	8	18361	0.155085
GO:0033180	cellular_component	proton-transporting V-type ATPase, V1 domain	2	1636	8	18361	0.155085
GO:0003810	molecular_function	protein-glutamine gamma-glutamyltransferase activity	2	1636	8	18361	0.155085
GO:0016307	molecular_function	phosphatidylinositol phosphate kinase activity	2	1636	8	18361	0.155085
GO:0016175	molecular_function	superoxide-generating NADPH oxidase activity	2	1636	8	18361	0.155085
GO:0004862	molecular_function	cAMP-dependent protein kinase inhibitor activity	2	1636	8	18361	0.155085
GO:0046961	molecular_function	proton-transporting ATPase activity, rotational mechanism	2	1636	8	18361	0.155085
GO:0070201	biological_process	regulation of establishment of protein localization	2	1636	8	18361	0.155085
GO:1990440	biological_process	positive regulation of transcription from RNA polymerase II promoter in response to endoplasmic reticulum stress	2	1636	8	18361	0.155085
GO:0005675	cellular_component	transcription factor TFIIH holo complex	2	1636	8	18361	0.155085
GO:0004683	molecular_function	calmodulin-dependent protein kinase activity	2	1636	8	18361	0.155085
GO:0006699	biological_process	bile acid biosynthetic process	2	1636	8	18361	0.155085
GO:0010765	biological_process	positive regulation of sodium ion transport	2	1636	8	18361	0.155085
GO:0006883	biological_process	cellular sodium ion homeostasis	2	1636	8	18361	0.155085
GO:0045088	biological_process	regulation of innate immune response	2	1636	8	18361	0.155085
GO:0006536	biological_process	glutamate metabolic process	2	1636	8	18361	0.155085
GO:0036312	molecular_function	phosphatidylinositol 3-kinase regulatory subunit binding	2	1636	8	18361	0.155085
GO:0035988	biological_process	chondrocyte proliferation	2	1636	8	18361	0.155085
GO:0005522	molecular_function	profilin binding	2	1636	8	18361	0.155085
GO:0005833	cellular_component	hemoglobin complex	2	1636	8	18361	0.155085
GO:0008191	molecular_function	metalloendopeptidase inhibitor activity	2	1636	8	18361	0.155085
GO:0021702	biological_process	cerebellar Purkinje cell differentiation	2	1636	8	18361	0.155085
GO:0101031	cellular_component	chaperone complex	2	1636	8	18361	0.155085
GO:1901838	biological_process	positive regulation of transcription of nucleolar large rRNA by RNA polymerase I	2	1636	8	18361	0.155085
GO:0031390	cellular_component	Ctf18 RFC-like complex	2	1636	8	18361	0.155085
GO:0005496	molecular_function	steroid binding	2	1636	8	18361	0.155085
GO:1902004	biological_process	positive regulation of amyloid-beta formation	2	1636	8	18361	0.155085
GO:0060047	biological_process	heart contraction	2	1636	8	18361	0.155085
GO:0016322	biological_process	neuron remodeling	2	1636	8	18361	0.155085
GO:0004861	molecular_function	cyclin-dependent protein serine/threonine kinase inhibitor activity	2	1636	8	18361	0.155085
GO:0035265	biological_process	organ growth	2	1636	8	18361	0.155085
GO:0071397	biological_process	cellular response to cholesterol	2	1636	8	18361	0.155085
GO:0045657	biological_process	positive regulation of monocyte differentiation	2	1636	8	18361	0.155085
GO:0014902	biological_process	myotube differentiation	2	1636	8	18361	0.155085
GO:0060323	biological_process	head morphogenesis	2	1636	8	18361	0.155085
GO:0061608	molecular_function	nuclear import signal receptor activity	2	1636	8	18361	0.155085
GO:0019869	molecular_function	chloride channel inhibitor activity	2	1636	8	18361	0.155085
GO:0030955	molecular_function	potassium ion binding	2	1636	8	18361	0.155085
GO:0042573	biological_process	retinoic acid metabolic process	2	1636	8	18361	0.155085
GO:0032041	molecular_function	NAD-dependent histone deacetylase activity (H3-K14 specific)	2	1636	8	18361	0.155085
GO:0043024	molecular_function	ribosomal small subunit binding	2	1636	8	18361	0.155085
GO:0071498	biological_process	cellular response to fluid shear stress	2	1636	8	18361	0.155085
GO:0000164	cellular_component	protein phosphatase type 1 complex	2	1636	8	18361	0.155085
GO:0043030	biological_process	regulation of macrophage activation	2	1636	8	18361	0.155085
GO:0006468	biological_process	protein phosphorylation	59	1636	580	18361	0.156152
GO:0005547	molecular_function	phosphatidylinositol-3,4,5-trisphosphate binding	4	1636	24	18361	0.160502
GO:0004181	molecular_function	metallocarboxypeptidase activity	4	1636	24	18361	0.160502
GO:0044212	molecular_function	transcription regulatory region DNA binding	17	1636	147	18361	0.160629
GO:0045202	cellular_component	synapse	20	1636	177	18361	0.160798
GO:0050660	molecular_function	flavin adenine dinucleotide binding	8	1636	60	18361	0.162243
GO:0008375	molecular_function	acetylglucosaminyltransferase activity	3	1636	16	18361	0.165721
GO:1990782	molecular_function	protein tyrosine kinase binding	3	1636	16	18361	0.165721
GO:0032588	cellular_component	trans-Golgi network membrane	3	1636	16	18361	0.165721
GO:0060384	biological_process	innervation	3	1636	16	18361	0.165721
GO:0072583	biological_process	clathrin-dependent endocytosis	3	1636	16	18361	0.165721
GO:2000377	biological_process	regulation of reactive oxygen species metabolic process	3	1636	16	18361	0.165721
GO:0032735	biological_process	positive regulation of interleukin-12 production	3	1636	16	18361	0.165721
GO:0004521	molecular_function	endoribonuclease activity	3	1636	16	18361	0.165721
GO:0071353	biological_process	cellular response to interleukin-4	3	1636	16	18361	0.165721
GO:0043011	biological_process	myeloid dendritic cell differentiation	3	1636	16	18361	0.165721
GO:0030111	biological_process	regulation of Wnt signaling pathway	3	1636	16	18361	0.165721
GO:0030295	molecular_function	protein kinase activator activity	3	1636	16	18361	0.165721
GO:0031305	cellular_component	integral component of mitochondrial inner membrane	3	1636	16	18361	0.165721
GO:0045429	biological_process	positive regulation of nitric oxide biosynthetic process	3	1636	16	18361	0.165721
GO:0000381	biological_process	regulation of alternative mRNA splicing, via spliceosome	5	1636	33	18361	0.166204
GO:0048812	biological_process	neuron projection morphogenesis	5	1636	33	18361	0.166204
GO:0071407	biological_process	cellular response to organic cyclic compound	5	1636	33	18361	0.166204
GO:0019899	molecular_function	enzyme binding	27	1636	249	18361	0.166215
GO:0005887	cellular_component	integral component of plasma membrane	39	1636	373	18361	0.166252
GO:0005576	cellular_component	extracellular region	67	1636	668	18361	0.166709
GO:0043197	cellular_component	dendritic spine	6	1636	42	18361	0.166987
GO:0031982	cellular_component	vesicle	9	1636	70	18361	0.168428
GO:0016598	biological_process	protein arginylation	1	1636	2	18361	0.170269
GO:0008627	biological_process	intrinsic apoptotic signaling pathway in response to osmotic stress	1	1636	2	18361	0.170269
GO:0004657	molecular_function	proline dehydrogenase activity	1	1636	2	18361	0.170269
GO:0008823	molecular_function	cupric reductase activity	1	1636	2	18361	0.170269
GO:0045082	biological_process	positive regulation of interleukin-10 biosynthetic process	1	1636	2	18361	0.170269
GO:0004331	molecular_function	fructose-2,6-bisphosphate 2-phosphatase activity	1	1636	2	18361	0.170269
GO:0016560	biological_process	protein import into peroxisome matrix, docking	1	1636	2	18361	0.170269
GO:2001212	biological_process	regulation of vasculogenesis	1	1636	2	18361	0.170269
GO:0045309	molecular_function	protein phosphorylated amino acid binding	1	1636	2	18361	0.170269
GO:0097637	cellular_component	integral component of autophagosome membrane	1	1636	2	18361	0.170269
GO:0001735	molecular_function	prenylcysteine oxidase activity	1	1636	2	18361	0.170269
GO:0060438	biological_process	trachea development	1	1636	2	18361	0.170269
GO:0030144	molecular_function	alpha-1,6-mannosylglycoprotein 6-beta-N-acetylglucosaminyltransferase activity	1	1636	2	18361	0.170269
GO:0140030	molecular_function	modification-dependent protein binding	1	1636	2	18361	0.170269
GO:0042663	biological_process	regulation of endodermal cell fate specification	1	1636	2	18361	0.170269
GO:0050982	biological_process	detection of mechanical stimulus	1	1636	2	18361	0.170269
GO:0060297	biological_process	regulation of sarcomere organization	1	1636	2	18361	0.170269
GO:0001591	molecular_function	dopamine neurotransmitter receptor activity, coupled via Gi/Go	1	1636	2	18361	0.170269
GO:1990314	biological_process	cellular response to insulin-like growth factor stimulus	1	1636	2	18361	0.170269
GO:0002587	biological_process	negative regulation of antigen processing and presentation of peptide antigen via MHC class II	1	1636	2	18361	0.170269
GO:0009590	biological_process	detection of gravity	1	1636	2	18361	0.170269
GO:0015670	biological_process	carbon dioxide transport	1	1636	2	18361	0.170269
GO:0006222	biological_process	UMP biosynthetic process	1	1636	2	18361	0.170269
GO:0002739	biological_process	regulation of cytokine secretion involved in immune response	1	1636	2	18361	0.170269
GO:0060702	biological_process	negative regulation of endoribonuclease activity	1	1636	2	18361	0.170269
GO:1903378	biological_process	positive regulation of oxidative stress-induced neuron intrinsic apoptotic signaling pathway	1	1636	2	18361	0.170269
GO:0043313	biological_process	regulation of neutrophil degranulation	1	1636	2	18361	0.170269
GO:0016935	cellular_component	glycine-gated chloride channel complex	1	1636	2	18361	0.170269
GO:0046683	biological_process	response to organophosphorus	1	1636	2	18361	0.170269
GO:0002544	biological_process	chronic inflammatory response	1	1636	2	18361	0.170269
GO:0034776	biological_process	response to histamine	1	1636	2	18361	0.170269
GO:0016062	biological_process	adaptation of rhodopsin mediated signaling	1	1636	2	18361	0.170269
GO:0019884	biological_process	antigen processing and presentation of exogenous antigen	1	1636	2	18361	0.170269
GO:2001186	biological_process	negative regulation of CD8-positive, alpha-beta T cell activation	1	1636	2	18361	0.170269
GO:0070459	biological_process	prolactin secretion	1	1636	2	18361	0.170269
GO:0015081	molecular_function	sodium ion transmembrane transporter activity	1	1636	2	18361	0.170269
GO:2000758	biological_process	positive regulation of peptidyl-lysine acetylation	1	1636	2	18361	0.170269
GO:0019981	molecular_function	interleukin-6 binding	1	1636	2	18361	0.170269
GO:0045062	biological_process	extrathymic T cell selection	1	1636	2	18361	0.170269
GO:0045408	biological_process	regulation of interleukin-6 biosynthetic process	1	1636	2	18361	0.170269
GO:0004362	molecular_function	glutathione-disulfide reductase activity	1	1636	2	18361	0.170269
GO:2001181	biological_process	positive regulation of interleukin-10 secretion	1	1636	2	18361	0.170269
GO:0002366	biological_process	leukocyte activation involved in immune response	1	1636	2	18361	0.170269
GO:0008401	molecular_function	retinoic acid 4-hydroxylase activity	1	1636	2	18361	0.170269
GO:0003211	biological_process	cardiac ventricle formation	1	1636	2	18361	0.170269
GO:1900245	biological_process	positive regulation of MDA-5 signaling pathway	1	1636	2	18361	0.170269
GO:0051351	biological_process	positive regulation of ligase activity	1	1636	2	18361	0.170269
GO:0001300	biological_process	chronological cell aging	1	1636	2	18361	0.170269
GO:0004962	molecular_function	endothelin receptor activity	1	1636	2	18361	0.170269
GO:0072125	biological_process	negative regulation of glomerular mesangial cell proliferation	1	1636	2	18361	0.170269
GO:0003976	molecular_function	UDP-N-acetylglucosamine-lysosomal-enzyme N-acetylglucosaminephosphotransferase activity	1	1636	2	18361	0.170269
GO:0070985	cellular_component	transcription factor TFIIK complex	1	1636	2	18361	0.170269
GO:1990630	cellular_component	IRE1-RACK1-PP2A complex	1	1636	2	18361	0.170269
GO:0001754	biological_process	eye photoreceptor cell differentiation	1	1636	2	18361	0.170269
GO:0003050	biological_process	regulation of systemic arterial blood pressure by atrial natriuretic peptide	1	1636	2	18361	0.170269
GO:0070568	molecular_function	guanylyltransferase activity	1	1636	2	18361	0.170269
GO:0001996	biological_process	positive regulation of heart rate by epinephrine-norepinephrine	1	1636	2	18361	0.170269
GO:1900426	biological_process	positive regulation of defense response to bacterium	1	1636	2	18361	0.170269
GO:0051967	biological_process	negative regulation of synaptic transmission, glutamatergic	1	1636	2	18361	0.170269
GO:0030687	cellular_component	preribosome, large subunit precursor	1	1636	2	18361	0.170269
GO:0031394	biological_process	positive regulation of prostaglandin biosynthetic process	1	1636	2	18361	0.170269
GO:0099031	cellular_component	anchored component of postsynaptic density membrane	1	1636	2	18361	0.170269
GO:0032252	biological_process	secretory granule localization	1	1636	2	18361	0.170269
GO:0032776	biological_process	DNA methylation on cytosine	1	1636	2	18361	0.170269
GO:1902896	biological_process	terminal web assembly	1	1636	2	18361	0.170269
GO:0005093	molecular_function	Rab GDP-dissociation inhibitor activity	1	1636	2	18361	0.170269
GO:0090035	biological_process	positive regulation of chaperone-mediated protein complex assembly	1	1636	2	18361	0.170269
GO:0017064	molecular_function	fatty acid amide hydrolase activity	1	1636	2	18361	0.170269
GO:2000392	biological_process	regulation of lamellipodium morphogenesis	1	1636	2	18361	0.170269
GO:0070194	biological_process	synaptonemal complex disassembly	1	1636	2	18361	0.170269
GO:0042008	molecular_function	interleukin-18 receptor activity	1	1636	2	18361	0.170269
GO:0014043	biological_process	negative regulation of neuron maturation	1	1636	2	18361	0.170269
GO:0016403	molecular_function	dimethylargininase activity	1	1636	2	18361	0.170269
GO:0060638	biological_process	mesenchymal-epithelial cell signaling	1	1636	2	18361	0.170269
GO:0021649	biological_process	vestibulocochlear nerve structural organization	1	1636	2	18361	0.170269
GO:0001831	biological_process	trophectodermal cellular morphogenesis	1	1636	2	18361	0.170269
GO:0032682	biological_process	negative regulation of chemokine production	1	1636	2	18361	0.170269
GO:0007501	biological_process	mesodermal cell fate specification	1	1636	2	18361	0.170269
GO:0098640	molecular_function	integrin binding involved in cell-matrix adhesion	1	1636	2	18361	0.170269
GO:0045715	biological_process	negative regulation of low-density lipoprotein particle receptor biosynthetic process	1	1636	2	18361	0.170269
GO:0071630	biological_process	nuclear protein quality control by the ubiquitin-proteasome system	1	1636	2	18361	0.170269
GO:0070741	biological_process	response to interleukin-6	1	1636	2	18361	0.170269
GO:0002282	biological_process	microglial cell activation involved in immune response	1	1636	2	18361	0.170269
GO:0030201	biological_process	heparan sulfate proteoglycan metabolic process	1	1636	2	18361	0.170269
GO:0004465	molecular_function	lipoprotein lipase activity	1	1636	2	18361	0.170269
GO:0060557	biological_process	positive regulation of vitamin D biosynthetic process	1	1636	2	18361	0.170269
GO:0008396	molecular_function	oxysterol 7-alpha-hydroxylase activity	1	1636	2	18361	0.170269
GO:0005152	molecular_function	interleukin-1 receptor antagonist activity	1	1636	2	18361	0.170269
GO:0061034	biological_process	olfactory bulb mitral cell layer development	1	1636	2	18361	0.170269
GO:0031701	molecular_function	angiotensin receptor binding	1	1636	2	18361	0.170269
GO:0061198	biological_process	fungiform papilla formation	1	1636	2	18361	0.170269
GO:0030120	cellular_component	vesicle coat	1	1636	2	18361	0.170269
GO:0106005	biological_process	RNA 5'-cap (guanine-N7)-methylation	1	1636	2	18361	0.170269
GO:0048385	biological_process	regulation of retinoic acid receptor signaling pathway	1	1636	2	18361	0.170269
GO:0097362	cellular_component	MCM8-MCM9 complex	1	1636	2	18361	0.170269
GO:0060545	biological_process	positive regulation of necroptotic process	1	1636	2	18361	0.170269
GO:0061743	biological_process	motor learning	1	1636	2	18361	0.170269
GO:0046886	biological_process	positive regulation of hormone biosynthetic process	1	1636	2	18361	0.170269
GO:0140294	molecular_function	NAD DNA ADP-ribosyltransferase activity	1	1636	2	18361	0.170269
GO:1902109	biological_process	negative regulation of mitochondrial membrane permeability involved in apoptotic process	1	1636	2	18361	0.170269
GO:0004373	molecular_function	glycogen (starch) synthase activity	1	1636	2	18361	0.170269
GO:0016509	molecular_function	long-chain-3-hydroxyacyl-CoA dehydrogenase activity	1	1636	2	18361	0.170269
GO:0060599	biological_process	lateral sprouting involved in mammary gland duct morphogenesis	1	1636	2	18361	0.170269
GO:0001951	biological_process	intestinal D-glucose absorption	1	1636	2	18361	0.170269
GO:0034728	biological_process	nucleosome organization	1	1636	2	18361	0.170269
GO:0090177	biological_process	establishment of planar polarity involved in neural tube closure	1	1636	2	18361	0.170269
GO:0051088	biological_process	PMA-inducible membrane protein ectodomain proteolysis	1	1636	2	18361	0.170269
GO:0042986	biological_process	positive regulation of amyloid precursor protein biosynthetic process	1	1636	2	18361	0.170269
GO:0034769	biological_process	basement membrane disassembly	1	1636	2	18361	0.170269
GO:0035552	biological_process	oxidative single-stranded DNA demethylation	1	1636	2	18361	0.170269
GO:0016857	molecular_function	racemase and epimerase activity, acting on carbohydrates and derivatives	1	1636	2	18361	0.170269
GO:1905179	biological_process	negative regulation of cardiac muscle tissue regeneration	1	1636	2	18361	0.170269
GO:0071472	biological_process	cellular response to salt stress	1	1636	2	18361	0.170269
GO:0009405	biological_process	pathogenesis	1	1636	2	18361	0.170269
GO:1904835	biological_process	dorsal root ganglion morphogenesis	1	1636	2	18361	0.170269
GO:0001997	biological_process	positive regulation of the force of heart contraction by epinephrine-norepinephrine	1	1636	2	18361	0.170269
GO:1905202	cellular_component	methylcrotonoyl-CoA carboxylase complex	1	1636	2	18361	0.170269
GO:0022009	biological_process	central nervous system vasculogenesis	1	1636	2	18361	0.170269
GO:0055059	biological_process	asymmetric neuroblast division	1	1636	2	18361	0.170269
GO:0001805	biological_process	positive regulation of type III hypersensitivity	1	1636	2	18361	0.170269
GO:0033624	biological_process	negative regulation of integrin activation	1	1636	2	18361	0.170269
GO:1990357	cellular_component	terminal web	1	1636	2	18361	0.170269
GO:0060067	biological_process	cervix development	1	1636	2	18361	0.170269
GO:0032425	biological_process	positive regulation of mismatch repair	1	1636	2	18361	0.170269
GO:0061026	biological_process	cardiac muscle tissue regeneration	1	1636	2	18361	0.170269
GO:0021903	biological_process	rostrocaudal neural tube patterning	1	1636	2	18361	0.170269
GO:0003130	biological_process	BMP signaling pathway involved in heart induction	1	1636	2	18361	0.170269
GO:0019784	molecular_function	NEDD8-specific protease activity	1	1636	2	18361	0.170269
GO:0050954	biological_process	sensory perception of mechanical stimulus	1	1636	2	18361	0.170269
GO:0098835	cellular_component	presynaptic endocytic zone membrane	1	1636	2	18361	0.170269
GO:0019673	biological_process	GDP-mannose metabolic process	1	1636	2	18361	0.170269
GO:0042245	biological_process	RNA repair	1	1636	2	18361	0.170269
GO:0000308	cellular_component	cytoplasmic cyclin-dependent protein kinase holoenzyme complex	1	1636	2	18361	0.170269
GO:0061428	biological_process	negative regulation of transcription from RNA polymerase II promoter in response to hypoxia	1	1636	2	18361	0.170269
GO:0045054	biological_process	constitutive secretory pathway	1	1636	2	18361	0.170269
GO:0004357	molecular_function	glutamate-cysteine ligase activity	1	1636	2	18361	0.170269
GO:0048630	biological_process	skeletal muscle tissue growth	1	1636	2	18361	0.170269
GO:0055064	biological_process	chloride ion homeostasis	1	1636	2	18361	0.170269
GO:0030125	cellular_component	clathrin vesicle coat	1	1636	2	18361	0.170269
GO:1990622	cellular_component	CHOP-ATF3 complex	1	1636	2	18361	0.170269
GO:0002001	biological_process	renin secretion into blood stream	1	1636	2	18361	0.170269
GO:0003826	molecular_function	alpha-ketoacid dehydrogenase activity	1	1636	2	18361	0.170269
GO:0070838	biological_process	divalent metal ion transport	1	1636	2	18361	0.170269
GO:0019075	biological_process	virus maturation	1	1636	2	18361	0.170269
GO:1904423	cellular_component	dehydrodolichyl diphosphate synthase complex	1	1636	2	18361	0.170269
GO:0004821	molecular_function	histidine-tRNA ligase activity	1	1636	2	18361	0.170269
GO:0035459	biological_process	vesicle cargo loading	1	1636	2	18361	0.170269
GO:2000609	biological_process	regulation of thyroid hormone generation	1	1636	2	18361	0.170269
GO:0032487	biological_process	regulation of Rap protein signal transduction	1	1636	2	18361	0.170269
GO:0044065	biological_process	regulation of respiratory system process	1	1636	2	18361	0.170269
GO:0004035	molecular_function	alkaline phosphatase activity	1	1636	2	18361	0.170269
GO:0010823	biological_process	negative regulation of mitochondrion organization	1	1636	2	18361	0.170269
GO:0045870	biological_process	positive regulation of single stranded viral RNA replication via double stranded DNA intermediate	1	1636	2	18361	0.170269
GO:0035751	biological_process	regulation of lysosomal lumen pH	1	1636	2	18361	0.170269
GO:0019907	cellular_component	cyclin-dependent protein kinase activating kinase holoenzyme complex	1	1636	2	18361	0.170269
GO:0003918	molecular_function	DNA topoisomerase type II (ATP-hydrolyzing) activity	1	1636	2	18361	0.170269
GO:0001515	molecular_function	opioid peptide activity	1	1636	2	18361	0.170269
GO:0002692	biological_process	negative regulation of cellular extravasation	1	1636	2	18361	0.170269
GO:2000286	biological_process	receptor internalization involved in canonical Wnt signaling pathway	1	1636	2	18361	0.170269
GO:0002637	biological_process	regulation of immunoglobulin production	1	1636	2	18361	0.170269
GO:0019870	molecular_function	potassium channel inhibitor activity	1	1636	2	18361	0.170269
GO:2000382	biological_process	positive regulation of mesoderm development	1	1636	2	18361	0.170269
GO:0005954	cellular_component	calcium- and calmodulin-dependent protein kinase complex	1	1636	2	18361	0.170269
GO:2000611	biological_process	positive regulation of thyroid hormone generation	1	1636	2	18361	0.170269
GO:0097340	biological_process	inhibition of cysteine-type endopeptidase activity	1	1636	2	18361	0.170269
GO:0048525	biological_process	negative regulation of viral process	1	1636	2	18361	0.170269
GO:0051097	biological_process	negative regulation of helicase activity	1	1636	2	18361	0.170269
GO:1905205	biological_process	positive regulation of connective tissue replacement	1	1636	2	18361	0.170269
GO:2000111	biological_process	positive regulation of macrophage apoptotic process	1	1636	2	18361	0.170269
GO:0071886	molecular_function	1-(4-iodo-2,5-dimethoxyphenyl)propan-2-amine binding	1	1636	2	18361	0.170269
GO:0097470	cellular_component	ribbon synapse	1	1636	2	18361	0.170269
GO:1904211	biological_process	membrane protein proteolysis involved in retrograde protein transport, ER to cytosol	1	1636	2	18361	0.170269
GO:0072249	biological_process	metanephric glomerular visceral epithelial cell development	1	1636	2	18361	0.170269
GO:0006102	biological_process	isocitrate metabolic process	1	1636	2	18361	0.170269
GO:0099576	biological_process	regulation of protein catabolic process at postsynapse, modulating synaptic transmission	1	1636	2	18361	0.170269
GO:0035402	molecular_function	histone kinase activity (H3-T11 specific)	1	1636	2	18361	0.170269
GO:0006683	biological_process	galactosylceramide catabolic process	1	1636	2	18361	0.170269
GO:0002534	biological_process	cytokine production involved in inflammatory response	1	1636	2	18361	0.170269
GO:0031061	biological_process	negative regulation of histone methylation	1	1636	2	18361	0.170269
GO:0090541	molecular_function	MIT domain binding	1	1636	2	18361	0.170269
GO:0055065	biological_process	metal ion homeostasis	1	1636	2	18361	0.170269
GO:0045590	biological_process	negative regulation of regulatory T cell differentiation	1	1636	2	18361	0.170269
GO:0030592	biological_process	DNA ADP-ribosylation	1	1636	2	18361	0.170269
GO:0016836	molecular_function	hydro-lyase activity	1	1636	2	18361	0.170269
GO:0070740	molecular_function	tubulin-glutamic acid ligase activity	1	1636	2	18361	0.170269
GO:0008442	molecular_function	3-hydroxyisobutyrate dehydrogenase activity	1	1636	2	18361	0.170269
GO:0003431	biological_process	growth plate cartilage chondrocyte development	1	1636	2	18361	0.170269
GO:0046899	molecular_function	nucleoside triphosphate adenylate kinase activity	1	1636	2	18361	0.170269
GO:0048368	biological_process	lateral mesoderm development	1	1636	2	18361	0.170269
GO:0050694	molecular_function	galactose 3-O-sulfotransferase activity	1	1636	2	18361	0.170269
GO:0000444	cellular_component	MIS12/MIND type complex	1	1636	2	18361	0.170269
GO:0061047	biological_process	positive regulation of branching involved in lung morphogenesis	1	1636	2	18361	0.170269
GO:0060698	molecular_function	endoribonuclease inhibitor activity	1	1636	2	18361	0.170269
GO:1900229	biological_process	negative regulation of single-species biofilm formation in or on host organism	1	1636	2	18361	0.170269
GO:0006172	biological_process	ADP biosynthetic process	1	1636	2	18361	0.170269
GO:0046487	biological_process	glyoxylate metabolic process	1	1636	2	18361	0.170269
GO:0006567	biological_process	threonine catabolic process	1	1636	2	18361	0.170269
GO:0008330	molecular_function	protein tyrosine/threonine phosphatase activity	1	1636	2	18361	0.170269
GO:0004743	molecular_function	pyruvate kinase activity	1	1636	2	18361	0.170269
GO:1900168	biological_process	positive regulation of glial cell-derived neurotrophic factor secretion	1	1636	2	18361	0.170269
GO:0046395	biological_process	carboxylic acid catabolic process	1	1636	2	18361	0.170269
GO:0052851	molecular_function	ferric-chelate reductase (NADPH) activity	1	1636	2	18361	0.170269
GO:0019218	biological_process	regulation of steroid metabolic process	1	1636	2	18361	0.170269
GO:0071403	biological_process	cellular response to high density lipoprotein particle stimulus	1	1636	2	18361	0.170269
GO:0042132	molecular_function	fructose 1,6-bisphosphate 1-phosphatase activity	1	1636	2	18361	0.170269
GO:0042178	biological_process	xenobiotic catabolic process	1	1636	2	18361	0.170269
GO:0021740	biological_process	principal sensory nucleus of trigeminal nerve development	1	1636	2	18361	0.170269
GO:0034680	cellular_component	integrin alpha10-beta1 complex	1	1636	2	18361	0.170269
GO:0045906	biological_process	negative regulation of vasoconstriction	1	1636	2	18361	0.170269
GO:0035303	biological_process	regulation of dephosphorylation	1	1636	2	18361	0.170269
GO:0004109	molecular_function	coproporphyrinogen oxidase activity	1	1636	2	18361	0.170269
GO:0015114	molecular_function	phosphate ion transmembrane transporter activity	1	1636	2	18361	0.170269
GO:0018057	biological_process	peptidyl-lysine oxidation	1	1636	2	18361	0.170269
GO:0055025	biological_process	positive regulation of cardiac muscle tissue development	1	1636	2	18361	0.170269
GO:0071731	biological_process	response to nitric oxide	1	1636	2	18361	0.170269
GO:0090312	biological_process	positive regulation of protein deacetylation	1	1636	2	18361	0.170269
GO:0045967	biological_process	negative regulation of growth rate	1	1636	2	18361	0.170269
GO:0050746	biological_process	regulation of lipoprotein metabolic process	1	1636	2	18361	0.170269
GO:0007584	biological_process	response to nutrient	1	1636	2	18361	0.170269
GO:0072136	biological_process	metanephric mesenchymal cell proliferation involved in metanephros development	1	1636	2	18361	0.170269
GO:0050436	molecular_function	microfibril binding	1	1636	2	18361	0.170269
GO:0042534	biological_process	regulation of tumor necrosis factor biosynthetic process	1	1636	2	18361	0.170269
GO:0031699	molecular_function	beta-3 adrenergic receptor binding	1	1636	2	18361	0.170269
GO:0004464	molecular_function	leukotriene-C4 synthase activity	1	1636	2	18361	0.170269
GO:0036156	cellular_component	inner dynein arm	1	1636	2	18361	0.170269
GO:0035794	biological_process	positive regulation of mitochondrial membrane permeability	1	1636	2	18361	0.170269
GO:0006591	biological_process	ornithine metabolic process	1	1636	2	18361	0.170269
GO:1900034	biological_process	regulation of cellular response to heat	1	1636	2	18361	0.170269
GO:0004503	molecular_function	monophenol monooxygenase activity	1	1636	2	18361	0.170269
GO:0071936	molecular_function	coreceptor activity involved in Wnt signaling pathway	1	1636	2	18361	0.170269
GO:0070667	biological_process	negative regulation of mast cell proliferation	1	1636	2	18361	0.170269
GO:0046459	biological_process	short-chain fatty acid metabolic process	1	1636	2	18361	0.170269
GO:0002378	biological_process	immunoglobulin biosynthetic process	1	1636	2	18361	0.170269
GO:1905065	biological_process	positive regulation of vascular smooth muscle cell differentiation	1	1636	2	18361	0.170269
GO:0060177	biological_process	regulation of angiotensin metabolic process	1	1636	2	18361	0.170269
GO:0006210	biological_process	thymine catabolic process	1	1636	2	18361	0.170269
GO:1902661	biological_process	positive regulation of glucose mediated signaling pathway	1	1636	2	18361	0.170269
GO:0006560	biological_process	proline metabolic process	1	1636	2	18361	0.170269
GO:0048022	biological_process	negative regulation of melanin biosynthetic process	1	1636	2	18361	0.170269
GO:2001271	biological_process	negative regulation of cysteine-type endopeptidase activity involved in execution phase of apoptosis	1	1636	2	18361	0.170269
GO:0006089	biological_process	lactate metabolic process	1	1636	2	18361	0.170269
GO:0060775	biological_process	planar cell polarity pathway involved in gastrula mediolateral intercalation	1	1636	2	18361	0.170269
GO:0035851	molecular_function	Krueppel-associated box domain binding	1	1636	2	18361	0.170269
GO:0035718	molecular_function	macrophage migration inhibitory factor binding	1	1636	2	18361	0.170269
GO:0071514	biological_process	genetic imprinting	1	1636	2	18361	0.170269
GO:0080122	molecular_function	AMP transmembrane transporter activity	1	1636	2	18361	0.170269
GO:0034349	biological_process	glial cell apoptotic process	1	1636	2	18361	0.170269
GO:0048002	biological_process	antigen processing and presentation of peptide antigen	1	1636	2	18361	0.170269
GO:0090659	biological_process	walking behavior	1	1636	2	18361	0.170269
GO:2000584	biological_process	negative regulation of platelet-derived growth factor receptor-alpha signaling pathway	1	1636	2	18361	0.170269
GO:0004833	molecular_function	tryptophan 2,3-dioxygenase activity	1	1636	2	18361	0.170269
GO:1901588	cellular_component	dendritic microtubule	1	1636	2	18361	0.170269
GO:0004448	molecular_function	isocitrate dehydrogenase activity	1	1636	2	18361	0.170269
GO:0060215	biological_process	primitive hemopoiesis	1	1636	2	18361	0.170269
GO:0006741	biological_process	NADP biosynthetic process	1	1636	2	18361	0.170269
GO:0003352	biological_process	regulation of cilium movement	1	1636	2	18361	0.170269
GO:0001936	biological_process	regulation of endothelial cell proliferation	1	1636	2	18361	0.170269
GO:0001798	biological_process	positive regulation of type IIa hypersensitivity	1	1636	2	18361	0.170269
GO:0004924	molecular_function	oncostatin-M receptor activity	1	1636	2	18361	0.170269
GO:0009258	biological_process	10-formyltetrahydrofolate catabolic process	1	1636	2	18361	0.170269
GO:0032376	biological_process	positive regulation of cholesterol transport	1	1636	2	18361	0.170269
GO:0099503	cellular_component	secretory vesicle	1	1636	2	18361	0.170269
GO:0006048	biological_process	UDP-N-acetylglucosamine biosynthetic process	1	1636	2	18361	0.170269
GO:1905502	molecular_function	acetyl-CoA binding	1	1636	2	18361	0.170269
GO:0019035	cellular_component	viral integration complex	1	1636	2	18361	0.170269
GO:0006359	biological_process	regulation of transcription by RNA polymerase III	1	1636	2	18361	0.170269
GO:0004946	molecular_function	bombesin receptor activity	1	1636	2	18361	0.170269
GO:0010519	biological_process	negative regulation of phospholipase activity	1	1636	2	18361	0.170269
GO:0030055	cellular_component	cell-substrate junction	1	1636	2	18361	0.170269
GO:0006116	biological_process	NADH oxidation	1	1636	2	18361	0.170269
GO:0010705	biological_process	meiotic DNA double-strand break processing involved in reciprocal meiotic recombination	1	1636	2	18361	0.170269
GO:1990589	cellular_component	ATF4-CREB1 transcription factor complex	1	1636	2	18361	0.170269
GO:0006480	biological_process	N-terminal protein amino acid methylation	1	1636	2	18361	0.170269
GO:0002204	biological_process	somatic recombination of immunoglobulin genes involved in immune response	1	1636	2	18361	0.170269
GO:0051656	biological_process	establishment of organelle localization	1	1636	2	18361	0.170269
GO:2000345	biological_process	regulation of hepatocyte proliferation	1	1636	2	18361	0.170269
GO:1902037	biological_process	negative regulation of hematopoietic stem cell differentiation	1	1636	2	18361	0.170269
GO:1902065	biological_process	response to L-glutamate	1	1636	2	18361	0.170269
GO:0034235	molecular_function	GPI anchor binding	1	1636	2	18361	0.170269
GO:0042351	biological_process	'de novo' GDP-L-fucose biosynthetic process	1	1636	2	18361	0.170269
GO:0031056	biological_process	regulation of histone modification	1	1636	2	18361	0.170269
GO:0007113	biological_process	endomitotic cell cycle	1	1636	2	18361	0.170269
GO:0044346	biological_process	fibroblast apoptotic process	1	1636	2	18361	0.170269
GO:0120020	molecular_function	intermembrane cholesterol transfer activity	1	1636	2	18361	0.170269
GO:0051343	biological_process	positive regulation of cyclic-nucleotide phosphodiesterase activity	1	1636	2	18361	0.170269
GO:0016155	molecular_function	formyltetrahydrofolate dehydrogenase activity	1	1636	2	18361	0.170269
GO:1903147	biological_process	negative regulation of autophagy of mitochondrion	1	1636	2	18361	0.170269
GO:1904106	biological_process	protein localization to microvillus	1	1636	2	18361	0.170269
GO:0006489	biological_process	dolichyl diphosphate biosynthetic process	1	1636	2	18361	0.170269
GO:0070889	biological_process	platelet alpha granule organization	1	1636	2	18361	0.170269
GO:0006534	biological_process	cysteine metabolic process	1	1636	2	18361	0.170269
GO:0033692	biological_process	cellular polysaccharide biosynthetic process	1	1636	2	18361	0.170269
GO:0071228	biological_process	cellular response to tumor cell	1	1636	2	18361	0.170269
GO:0006907	biological_process	pinocytosis	1	1636	2	18361	0.170269
GO:0015855	biological_process	pyrimidine nucleobase transport	1	1636	2	18361	0.170269
GO:0072539	biological_process	T-helper 17 cell differentiation	1	1636	2	18361	0.170269
GO:2000195	biological_process	negative regulation of female gonad development	1	1636	2	18361	0.170269
GO:0003401	biological_process	axis elongation	1	1636	2	18361	0.170269
GO:0004335	molecular_function	galactokinase activity	1	1636	2	18361	0.170269
GO:0038091	biological_process	positive regulation of cell proliferation by VEGF-activated platelet derived growth factor receptor signaling pathway	1	1636	2	18361	0.170269
GO:1903894	biological_process	regulation of IRE1-mediated unfolded protein response	1	1636	2	18361	0.170269
GO:0098559	cellular_component	cytoplasmic side of early endosome membrane	1	1636	2	18361	0.170269
GO:0043587	biological_process	tongue morphogenesis	1	1636	2	18361	0.170269
GO:0034066	cellular_component	RIC1-RGP1 guanyl-nucleotide exchange factor complex	1	1636	2	18361	0.170269
GO:0042662	biological_process	negative regulation of mesodermal cell fate specification	1	1636	2	18361	0.170269
GO:1905552	biological_process	positive regulation of protein localization to endoplasmic reticulum	1	1636	2	18361	0.170269
GO:0120011	biological_process	intermembrane sterol transfer	1	1636	2	18361	0.170269
GO:0021884	biological_process	forebrain neuron development	1	1636	2	18361	0.170269
GO:0036518	biological_process	chemorepulsion of dopaminergic neuron axon	1	1636	2	18361	0.170269
GO:1903542	biological_process	negative regulation of exosomal secretion	1	1636	2	18361	0.170269
GO:0050851	biological_process	antigen receptor-mediated signaling pathway	1	1636	2	18361	0.170269
GO:0035812	biological_process	renal sodium excretion	1	1636	2	18361	0.170269
GO:1905408	biological_process	negative regulation of creatine transmembrane transporter activity	1	1636	2	18361	0.170269
GO:0035516	molecular_function	oxidative DNA demethylase activity	1	1636	2	18361	0.170269
GO:0004915	molecular_function	interleukin-6 receptor activity	1	1636	2	18361	0.170269
GO:0051586	biological_process	positive regulation of dopamine uptake involved in synaptic transmission	1	1636	2	18361	0.170269
GO:0070905	molecular_function	serine binding	1	1636	2	18361	0.170269
GO:1901137	biological_process	carbohydrate derivative biosynthetic process	1	1636	2	18361	0.170269
GO:0003096	biological_process	renal sodium ion transport	1	1636	2	18361	0.170269
GO:0036269	biological_process	swimming behavior	1	1636	2	18361	0.170269
GO:0015217	molecular_function	ADP transmembrane transporter activity	1	1636	2	18361	0.170269
GO:0072592	biological_process	oxygen metabolic process	1	1636	2	18361	0.170269
GO:0045299	biological_process	otolith mineralization	1	1636	2	18361	0.170269
GO:0003335	biological_process	corneocyte development	1	1636	2	18361	0.170269
GO:1990074	biological_process	polyuridylation-dependent mRNA catabolic process	1	1636	2	18361	0.170269
GO:1900045	biological_process	negative regulation of protein K63-linked ubiquitination	1	1636	2	18361	0.170269
GO:0000725	biological_process	recombinational repair	1	1636	2	18361	0.170269
GO:0048017	biological_process	inositol lipid-mediated signaling	1	1636	2	18361	0.170269
GO:0021891	biological_process	olfactory bulb interneuron development	1	1636	2	18361	0.170269
GO:1904030	biological_process	negative regulation of cyclin-dependent protein kinase activity	1	1636	2	18361	0.170269
GO:0017109	cellular_component	glutamate-cysteine ligase complex	1	1636	2	18361	0.170269
GO:0034391	biological_process	regulation of smooth muscle cell apoptotic process	1	1636	2	18361	0.170269
GO:0004419	molecular_function	hydroxymethylglutaryl-CoA lyase activity	1	1636	2	18361	0.170269
GO:0006431	biological_process	methionyl-tRNA aminoacylation	1	1636	2	18361	0.170269
GO:0006427	biological_process	histidyl-tRNA aminoacylation	1	1636	2	18361	0.170269
GO:0005900	cellular_component	oncostatin-M receptor complex	1	1636	2	18361	0.170269
GO:0050347	molecular_function	trans-octaprenyltranstransferase activity	1	1636	2	18361	0.170269
GO:0004839	molecular_function	ubiquitin activating enzyme activity	1	1636	2	18361	0.170269
GO:0035809	biological_process	regulation of urine volume	1	1636	2	18361	0.170269
GO:0052695	biological_process	cellular glucuronidation	1	1636	2	18361	0.170269
GO:0045917	biological_process	positive regulation of complement activation	1	1636	2	18361	0.170269
GO:0065010	cellular_component	extracellular membrane-bounded organelle	1	1636	2	18361	0.170269
GO:0014846	biological_process	esophagus smooth muscle contraction	1	1636	2	18361	0.170269
GO:0045076	biological_process	regulation of interleukin-2 biosynthetic process	1	1636	2	18361	0.170269
GO:0045547	molecular_function	dehydrodolichyl diphosphate synthase activity	1	1636	2	18361	0.170269
GO:0043114	biological_process	regulation of vascular permeability	1	1636	2	18361	0.170269
GO:0046320	biological_process	regulation of fatty acid oxidation	1	1636	2	18361	0.170269
GO:0072509	molecular_function	divalent inorganic cation transmembrane transporter activity	1	1636	2	18361	0.170269
GO:1990851	cellular_component	Wnt-Frizzled-LRP5/6 complex	1	1636	2	18361	0.170269
GO:0042328	molecular_function	heparan sulfate N-acetylglucosaminyltransferase activity	1	1636	2	18361	0.170269
GO:0060688	biological_process	regulation of morphogenesis of a branching structure	1	1636	2	18361	0.170269
GO:0035407	biological_process	histone H3-T11 phosphorylation	1	1636	2	18361	0.170269
GO:0006565	biological_process	L-serine catabolic process	1	1636	2	18361	0.170269
GO:0006450	biological_process	regulation of translational fidelity	1	1636	2	18361	0.170269
GO:0048284	biological_process	organelle fusion	1	1636	2	18361	0.170269
GO:0048840	biological_process	otolith development	1	1636	2	18361	0.170269
GO:1900383	biological_process	regulation of synaptic plasticity by receptor localization to synapse	1	1636	2	18361	0.170269
GO:0033007	biological_process	negative regulation of mast cell activation involved in immune response	1	1636	2	18361	0.170269
GO:1990984	molecular_function	tRNA demethylase activity	1	1636	2	18361	0.170269
GO:0010989	biological_process	negative regulation of low-density lipoprotein particle clearance	1	1636	2	18361	0.170269
GO:0060433	biological_process	bronchus development	1	1636	2	18361	0.170269
GO:0000466	biological_process	maturation of 5.8S rRNA from tricistronic rRNA transcript (SSU-rRNA, 5.8S rRNA, LSU-rRNA)	1	1636	2	18361	0.170269
GO:0060026	biological_process	convergent extension	1	1636	2	18361	0.170269
GO:0038062	molecular_function	protein tyrosine kinase collagen receptor activity	1	1636	2	18361	0.170269
GO:0000293	molecular_function	ferric-chelate reductase activity	1	1636	2	18361	0.170269
GO:0030070	biological_process	insulin processing	1	1636	2	18361	0.170269
GO:0045682	biological_process	regulation of epidermis development	1	1636	2	18361	0.170269
GO:0014718	biological_process	positive regulation of satellite cell activation involved in skeletal muscle regeneration	1	1636	2	18361	0.170269
GO:0003941	molecular_function	L-serine ammonia-lyase activity	1	1636	2	18361	0.170269
GO:0002361	biological_process	CD4-positive, CD25-positive, alpha-beta regulatory T cell differentiation	1	1636	2	18361	0.170269
GO:0032807	cellular_component	DNA ligase IV complex	1	1636	2	18361	0.170269
GO:1902882	biological_process	regulation of response to oxidative stress	1	1636	2	18361	0.170269
GO:0033762	biological_process	response to glucagon	1	1636	2	18361	0.170269
GO:1904591	biological_process	positive regulation of protein import	1	1636	2	18361	0.170269
GO:0071947	biological_process	protein deubiquitination involved in ubiquitin-dependent protein catabolic process	1	1636	2	18361	0.170269
GO:1904823	biological_process	purine nucleobase transmembrane transport	1	1636	2	18361	0.170269
GO:0045950	biological_process	negative regulation of mitotic recombination	1	1636	2	18361	0.170269
GO:0098749	biological_process	cerebellar neuron development	1	1636	2	18361	0.170269
GO:0019343	biological_process	cysteine biosynthetic process via cystathionine	1	1636	2	18361	0.170269
GO:0044336	biological_process	canonical Wnt signaling pathway involved in negative regulation of apoptotic process	1	1636	2	18361	0.170269
GO:0050828	biological_process	regulation of liquid surface tension	1	1636	2	18361	0.170269
GO:0030327	biological_process	prenylated protein catabolic process	1	1636	2	18361	0.170269
GO:0043311	biological_process	positive regulation of eosinophil degranulation	1	1636	2	18361	0.170269
GO:1990001	biological_process	inhibition of cysteine-type endopeptidase activity involved in apoptotic process	1	1636	2	18361	0.170269
GO:1904684	biological_process	negative regulation of metalloendopeptidase activity	1	1636	2	18361	0.170269
GO:0043366	biological_process	beta selection	1	1636	2	18361	0.170269
GO:0016670	molecular_function	oxidoreductase activity, acting on a sulfur group of donors, oxygen as acceptor	1	1636	2	18361	0.170269
GO:0001994	biological_process	norepinephrine-epinephrine vasoconstriction involved in regulation of systemic arterial blood pressure	1	1636	2	18361	0.170269
GO:0005674	cellular_component	transcription factor TFIIF complex	1	1636	2	18361	0.170269
GO:0075506	biological_process	entry of viral genome into host nucleus through nuclear pore complex via importin	1	1636	2	18361	0.170269
GO:0043125	molecular_function	ErbB-3 class receptor binding	1	1636	2	18361	0.170269
GO:0033565	cellular_component	ESCRT-0 complex	1	1636	2	18361	0.170269
GO:0070682	biological_process	proteasome regulatory particle assembly	1	1636	2	18361	0.170269
GO:0098706	biological_process	iron ion import across cell outer membrane	1	1636	2	18361	0.170269
GO:0010874	biological_process	regulation of cholesterol efflux	1	1636	2	18361	0.170269
GO:0061505	molecular_function	DNA topoisomerase II activity	1	1636	2	18361	0.170269
GO:1902309	biological_process	negative regulation of peptidyl-serine dephosphorylation	1	1636	2	18361	0.170269
GO:0004450	molecular_function	isocitrate dehydrogenase (NADP+) activity	1	1636	2	18361	0.170269
GO:0034164	biological_process	negative regulation of toll-like receptor 9 signaling pathway	1	1636	2	18361	0.170269
GO:0060914	biological_process	heart formation	1	1636	2	18361	0.170269
GO:0097168	biological_process	mesenchymal stem cell proliferation	1	1636	2	18361	0.170269
GO:0006734	biological_process	NADH metabolic process	1	1636	2	18361	0.170269
GO:0006613	biological_process	cotranslational protein targeting to membrane	1	1636	2	18361	0.170269
GO:0032447	biological_process	protein urmylation	1	1636	2	18361	0.170269
GO:0035624	biological_process	receptor transactivation	1	1636	2	18361	0.170269
GO:0046654	biological_process	tetrahydrofolate biosynthetic process	1	1636	2	18361	0.170269
GO:0010916	biological_process	negative regulation of very-low-density lipoprotein particle clearance	1	1636	2	18361	0.170269
GO:0003858	molecular_function	3-hydroxybutyrate dehydrogenase activity	1	1636	2	18361	0.170269
GO:1903244	biological_process	positive regulation of cardiac muscle hypertrophy in response to stress	1	1636	2	18361	0.170269
GO:0008170	molecular_function	N-methyltransferase activity	1	1636	2	18361	0.170269
GO:0072221	biological_process	metanephric distal convoluted tubule development	1	1636	2	18361	0.170269
GO:0000010	molecular_function	trans-hexaprenyltranstransferase activity	1	1636	2	18361	0.170269
GO:0035685	biological_process	helper T cell diapedesis	1	1636	2	18361	0.170269
GO:0070061	molecular_function	fructose binding	1	1636	2	18361	0.170269
GO:0005658	cellular_component	alpha DNA polymerase:primase complex	1	1636	2	18361	0.170269
GO:0031989	biological_process	bombesin receptor signaling pathway	1	1636	2	18361	0.170269
GO:0000028	biological_process	ribosomal small subunit assembly	1	1636	2	18361	0.170269
GO:0004360	molecular_function	glutamine-fructose-6-phosphate transaminase (isomerizing) activity	1	1636	2	18361	0.170269
GO:0098531	molecular_function	ligand-activated transcription factor activity	1	1636	2	18361	0.170269
GO:0004825	molecular_function	methionine-tRNA ligase activity	1	1636	2	18361	0.170269
GO:0000715	biological_process	nucleotide-excision repair, DNA damage recognition	1	1636	2	18361	0.170269
GO:0061379	biological_process	inferior colliculus development	1	1636	2	18361	0.170269
GO:1903979	biological_process	negative regulation of microglial cell activation	1	1636	2	18361	0.170269
GO:0007549	biological_process	dosage compensation	1	1636	2	18361	0.170269
GO:0060073	biological_process	micturition	1	1636	2	18361	0.170269
GO:0072422	biological_process	signal transduction involved in DNA damage checkpoint	1	1636	2	18361	0.170269
GO:0015228	molecular_function	coenzyme A transmembrane transporter activity	1	1636	2	18361	0.170269
GO:0016595	molecular_function	glutamate binding	1	1636	2	18361	0.170269
GO:0033754	molecular_function	indoleamine 2,3-dioxygenase activity	1	1636	2	18361	0.170269
GO:0072218	biological_process	metanephric ascending thin limb development	1	1636	2	18361	0.170269
GO:0097052	biological_process	L-kynurenine metabolic process	1	1636	2	18361	0.170269
GO:0047696	molecular_function	beta-adrenergic receptor kinase activity	1	1636	2	18361	0.170269
GO:2000666	biological_process	negative regulation of interleukin-13 secretion	1	1636	2	18361	0.170269
GO:0034667	cellular_component	integrin alpha3-beta1 complex	1	1636	2	18361	0.170269
GO:0043434	biological_process	response to peptide hormone	1	1636	2	18361	0.170269
GO:0004020	molecular_function	adenylylsulfate kinase activity	1	1636	2	18361	0.170269
GO:0004485	molecular_function	methylcrotonoyl-CoA carboxylase activity	1	1636	2	18361	0.170269
GO:0005712	cellular_component	chiasma	1	1636	2	18361	0.170269
GO:0060480	biological_process	lung goblet cell differentiation	1	1636	2	18361	0.170269
GO:0060152	biological_process	microtubule-based peroxisome localization	1	1636	2	18361	0.170269
GO:1903551	biological_process	regulation of extracellular exosome assembly	1	1636	2	18361	0.170269
GO:1903070	biological_process	negative regulation of ER-associated ubiquitin-dependent protein catabolic process	1	1636	2	18361	0.170269
GO:0045092	cellular_component	interleukin-18 receptor complex	1	1636	2	18361	0.170269
GO:0043152	biological_process	induction of bacterial agglutination	1	1636	2	18361	0.170269
GO:0050432	biological_process	catecholamine secretion	1	1636	2	18361	0.170269
GO:0070381	cellular_component	endosome to plasma membrane transport vesicle	1	1636	2	18361	0.170269
GO:0097252	biological_process	oligodendrocyte apoptotic process	1	1636	2	18361	0.170269
GO:0098810	biological_process	neurotransmitter reuptake	1	1636	2	18361	0.170269
GO:0061061	biological_process	muscle structure development	1	1636	2	18361	0.170269
GO:0035349	biological_process	coenzyme A transmembrane transport	1	1636	2	18361	0.170269
GO:0021681	biological_process	cerebellar granular layer development	1	1636	2	18361	0.170269
GO:1990931	molecular_function	RNA N6-methyladenosine dioxygenase activity	1	1636	2	18361	0.170269
GO:0099044	biological_process	vesicle tethering to endoplasmic reticulum	1	1636	2	18361	0.170269
GO:0010256	biological_process	endomembrane system organization	1	1636	2	18361	0.170269
GO:1990578	cellular_component	perinuclear endoplasmic reticulum membrane	1	1636	2	18361	0.170269
GO:0038156	biological_process	interleukin-3-mediated signaling pathway	1	1636	2	18361	0.170269
[truncated: 3,380 more rows]

## Sheet: Table S5B
Pathway Id	pathway description	S gene number	TS gene number	B gene number	TB gene number	Pvalue of Fisher's Exact Test	Pathway Link
ko04145	Phagosome	27	710	129	6412	0.000738993	NA
ko04210	Apoptosis	25	710	119	6412	0.0010836	NA
ko05152	Tuberculosis	30	710	155	6412	0.00147741	NA
ko04540	Gap junction	16	710	68	6412	0.00250857	NA
ko05164	Influenza A	27	710	142	6412	0.00324625	NA
ko04142	Lysosome	23	710	115	6412	0.00329994	NA
ko04152	AMPK signaling pathway	23	710	115	6412	0.00329994	NA
ko03050	Proteasome	11	710	41	6412	0.00396448	NA
ko05150	Staphylococcus aureus infection	12	710	49	6412	0.0059724	NA
ko04380	Osteoclast differentiation	20	710	102	6412	0.00743767	NA
ko05140	Leishmaniasis	14	710	63	6412	0.00780123	NA
ko04657	IL-17 signaling pathway	16	710	77	6412	0.00906781	NA
ko00563	Glycosylphosphatidylinositol (GPI)-anchor biosynthesis	7	710	23	6412	0.00990081	NA
ko05200	Pathways in cancer	65	710	447	6412	0.0114167	NA
ko00062	Fatty acid elongation	7	710	24	6412	0.012674	NA
ko05332	Graft-versus-host disease	8	710	30	6412	0.0138569	NA
ko05202	Transcriptional misregulation in cancer	25	710	144	6412	0.0144706	NA
ko01040	Biosynthesis of unsaturated fatty acids	7	710	25	6412	0.0159647	NA
ko00983	Drug metabolism - other enzymes	13	710	63	6412	0.0187195	NA
ko04662	B cell receptor signaling pathway	13	710	63	6412	0.0187195	NA
ko05321	Inflammatory bowel disease (IBD)	12	710	57	6412	0.0201388	NA
ko04940	Type I diabetes mellitus	9	710	38	6412	0.0202613	NA
ko04916	Melanogenesis	16	710	85	6412	0.0226485	NA
ko05330	Allograft rejection	8	710	33	6412	0.024441	NA
ko04659	Th17 cell differentiation	17	710	95	6412	0.0302418	NA
ko00140	Steroid hormone biosynthesis	10	710	47	6412	0.0302737	NA
ko00280	Valine, leucine and isoleucine degradation	10	710	47	6412	0.0302737	NA
ko00590	Arachidonic acid metabolism	11	710	54	6412	0.031933	NA
ko05204	Chemical carcinogenesis	12	710	61	6412	0.0329958	NA
ko04141	Protein processing in endoplasmic reticulum	24	710	148	6412	0.0346449	NA
ko04611	Platelet activation	19	710	111	6412	0.0346801	NA
ko05020	Prion diseases	7	710	29	6412	0.0351529	NA
ko01524	Platinum drug resistance	13	710	69	6412	0.0373746	NA
ko05320	Autoimmune thyroid disease	8	710	36	6412	0.0396813	NA
ko04136	Autophagy - other	7	710	30	6412	0.0416343	NA
ko00592	alpha-Linolenic acid metabolism	6	710	24	6412	0.0425334	NA
ko00564	Glycerophospholipid metabolism	16	710	93	6412	0.0478496	NA
ko04928	Parathyroid hormone synthesis, secretion and action	16	710	93	6412	0.0478496	NA
ko05014	Amyotrophic lateral sclerosis (ALS)	9	710	44	6412	0.0485771	NA
ko00591	Linoleic acid metabolism	7	710	31	6412	0.0488437	NA
ko00980	Metabolism of xenobiotics by cytochrome P450	10	710	51	6412	0.0500892	NA
ko00071	Fatty acid degradation	8	710	38	6412	0.0527551	NA
ko04640	Hematopoietic cell lineage	15	710	87	6412	0.0533482	NA
ko05323	Rheumatoid arthritis	14	710	80	6412	0.0545352	NA
ko00051	Fructose and mannose metabolism	7	710	32	6412	0.0567983	NA
ko04728	Dopaminergic synapse	18	710	110	6412	0.0570999	NA
ko04962	Vasopressin-regulated water reabsorption	8	710	39	6412	0.0602171	NA
ko04911	Insulin secretion	13	710	74	6412	0.0608407	NA
ko04960	Aldosterone-regulated sodium reabsorption	7	710	33	6412	0.0655099	NA
ko04672	Intestinal immune network for IgA production	8	710	40	6412	0.0683096	NA
ko00830	Retinol metabolism	9	710	47	6412	0.0695086	NA
ko05416	Viral myocarditis	9	710	47	6412	0.0695086	NA
ko04150	mTOR signaling pathway	20	710	128	6412	0.0696583	NA
ko04270	Vascular smooth muscle contraction	18	710	113	6412	0.0707875	NA
ko05146	Amoebiasis	15	710	91	6412	0.0737791	NA
ko00730	Thiamine metabolism	4	710	15	6412	0.075459	NA
ko04115	p53 signaling pathway	11	710	62	6412	0.075958	NA
ko04217	Necroptosis	20	710	130	6412	0.0791308	NA
ko04922	Glucagon signaling pathway	15	710	92	6412	0.0795944	NA
ko04750	Inflammatory mediator regulation of TRP channels	15	710	92	6412	0.0795944	NA
ko05145	Toxoplasmosis	16	710	100	6412	0.0823249	NA
ko04918	Thyroid hormone synthesis	11	710	63	6412	0.0832989	NA
ko04612	Antigen processing and presentation	10	710	56	6412	0.0850275	NA
ko00982	Drug metabolism - cytochrome P450	9	710	49	6412	0.0861691	NA
ko04140	Autophagy - animal	18	710	116	6412	0.0865304	NA
ko00450	Selenocompound metabolism	4	710	16	6412	0.0921662	NA
ko05169	Epstein-Barr virus infection	25	710	172	6412	0.0928359	NA
ko04710	Circadian rhythm	6	710	29	6412	0.0939183	NA
ko04610	Complement and coagulation cascades	12	710	72	6412	0.0959608	NA
ko00524	Neomycin, kanamycin and gentamicin biosynthesis	2	710	5	6412	0.0975784	NA
ko04810	Regulation of actin cytoskeleton	26	710	181	6412	0.0978245	NA
ko05031	Amphetamine addiction	10	710	58	6412	0.102328	NA
ko05162	Measles	18	710	119	6412	0.104388	NA
ko00770	Pantothenate and CoA biosynthesis	4	710	17	6412	0.110459	NA
ko05223	Non-small cell lung cancer	10	710	59	6412	0.11169	NA
ko04720	Long-term potentiation	10	710	59	6412	0.11169	NA
ko00270	Cysteine and methionine metabolism	8	710	45	6412	0.118278	NA
ko04975	Fat digestion and absorption	7	710	38	6412	0.120412	NA
ko04066	HIF-1 signaling pathway	14	710	91	6412	0.126593	NA
ko05322	Systemic lupus erythematosus	15	710	99	6412	0.128461	NA
ko00565	Ether lipid metabolism	8	710	46	6412	0.130127	NA
ko04910	Insulin signaling pathway	18	710	123	6412	0.131516	NA
ko05160	Hepatitis C	19	710	131	6412	0.131908	NA
ko05222	Small cell lung cancer	13	710	84	6412	0.132892	NA
ko04650	Natural killer cell mediated cytotoxicity	14	710	92	6412	0.135029	NA
ko00500	Starch and sucrose metabolism	6	710	32	6412	0.135747	NA
ko04917	Prolactin signaling pathway	11	710	69	6412	0.136205	NA
ko04713	Circadian entrainment	12	710	78	6412	0.149329	NA
ko04350	TGF-beta signaling pathway	12	710	78	6412	0.149329	NA
ko04114	Oocyte meiosis	15	710	102	6412	0.153731	NA
ko05166	Human T-cell leukemia virus 1 infection	26	710	191	6412	0.154168	NA
ko00480	Glutathione metabolism	8	710	48	6412	0.155561	NA
ko05133	Pertussis	11	710	71	6412	0.157109	NA
ko00061	Fatty acid biosynthesis	3	710	13	6412	0.16726	NA
ko05418	Fluid shear stress and atherosclerosis	18	710	128	6412	0.170642	NA
ko04919	Thyroid hormone signaling pathway	15	710	104	6412	0.171952	NA
ko00030	Pentose phosphate pathway	5	710	27	6412	0.172197	NA
ko00650	Butanoate metabolism	5	710	27	6412	0.172197	NA
ko00900	Terpenoid backbone biosynthesis	4	710	20	6412	0.173598	NA
ko00040	Pentose and glucuronate interconversions	4	710	20	6412	0.173598	NA
ko05167	Kaposi sarcoma-associated herpesvirus infection	21	710	153	6412	0.175294	NA
ko00740	Riboflavin metabolism	2	710	7	6412	0.176829	NA
ko04216	Ferroptosis	7	710	42	6412	0.177018	NA
ko04921	Oxytocin signaling pathway	18	710	129	6412	0.179132	NA
ko03015	mRNA surveillance pathway	12	710	81	6412	0.180851	NA
ko05218	Melanoma	9	710	58	6412	0.187187	NA
ko05230	Central carbon metabolism in cancer	9	710	58	6412	0.187187	NA
ko04060	Cytokine-cytokine receptor interaction	30	710	230	6412	0.192169	NA
ko00380	Tryptophan metabolism	7	710	43	6412	0.192693	NA
ko05219	Bladder cancer	6	710	36	6412	0.202505	NA
ko04014	Ras signaling pathway	26	710	198	6412	0.202699	NA
ko05170	Human immunodeficiency virus 1 infection	23	710	173	6412	0.202822	NA
ko04340	Hedgehog signaling pathway	7	710	44	6412	0.208899	NA
ko04979	Cholesterol metabolism	7	710	44	6412	0.208899	NA
ko00860	Porphyrin and chlorophyll metabolism	5	710	29	6412	0.212262	NA
ko04130	SNARE interactions in vesicular transport	5	710	29	6412	0.212262	NA
ko05134	Legionellosis	8	710	52	6412	0.212684	NA
ko04213	Longevity regulating pathway - multiple species	8	710	52	6412	0.212684	NA
ko04668	TNF signaling pathway	14	710	100	6412	0.213007	NA
ko05231	Choline metabolism in cancer	13	710	92	6412	0.214295	NA
ko05215	Prostate cancer	12	710	84	6412	0.215251	NA
ko04658	Th1 and Th2 cell differentiation	11	710	76	6412	0.215763	NA
ko05163	Human cytomegalovirus infection	24	710	183	6412	0.21606	NA
ko04660	T cell receptor signaling pathway	13	710	93	6412	0.225756	NA
ko04151	PI3K-Akt signaling pathway	38	710	304	6412	0.232866	NA
ko05340	Primary immunodeficiency	5	710	30	6412	0.233316	NA
ko00640	Propanoate metabolism	5	710	30	6412	0.233316	NA
ko04360	Axon guidance	21	710	160	6412	0.233964	NA
ko04062	Chemokine signaling pathway	21	710	160	6412	0.233964	NA
ko04973	Carbohydrate digestion and absorption	6	710	38	6412	0.239631	NA
ko04514	Cell adhesion molecules (CAMs)	16	710	119	6412	0.24048	NA
ko04012	ErbB signaling pathway	11	710	78	6412	0.241465	NA
ko04068	FoxO signaling pathway	16	710	120	6412	0.25112	NA
ko04218	Cellular senescence	18	710	137	6412	0.254177	NA
ko05143	African trypanosomiasis	5	710	31	6412	0.254926	NA
ko04330	Notch signaling pathway	6	710	39	6412	0.258913	NA
ko05032	Morphine addiction	11	710	80	6412	0.26823	NA
ko04966	Collecting duct acid secretion	4	710	24	6412	0.271543	NA
ko05310	Asthma	4	710	24	6412	0.271543	NA
ko04971	Gastric acid secretion	9	710	64	6412	0.274136	NA
ko05010	Alzheimer disease	18	710	139	6412	0.274666	NA
ko05213	Endometrial cancer	8	710	56	6412	0.276494	NA
ko00520	Amino sugar and nucleotide sugar metabolism	7	710	48	6412	0.278131	NA
ko04961	Endocrine and other factor-regulated calcium reabsorption	6	710	40	6412	0.278587	NA
ko04064	NF-kappa B signaling pathway	11	710	81	6412	0.281961	NA
ko04926	Relaxin signaling pathway	15	710	115	6412	0.288969	NA
ko00053	Ascorbate and aldarate metabolism	3	710	17	6412	0.289199	NA
ko05225	Hepatocellular carcinoma	19	710	149	6412	0.290466	NA
ko04724	Glutamatergic synapse	12	710	90	6412	0.291151	NA
ko04625	C-type lectin receptor signaling pathway	12	710	90	6412	0.291151	NA
ko04137	Mitophagy - animal	8	710	57	6412	0.293224	NA
ko04621	NOD-like receptor signaling pathway	18	710	141	6412	0.295718	NA
ko04022	cGMP-PKG signaling pathway	18	710	141	6412	0.295718	NA
ko00780	Biotin metabolism	1	710	3	6412	0.296805	NA
ko03022	Basal transcription factors	6	710	41	6412	0.298588	NA
ko05410	Hypertrophic cardiomyopathy (HCM)	10	710	74	6412	0.300683	NA
ko03018	RNA degradation	10	710	74	6412	0.300683	NA
ko04550	Signaling pathways regulating pluripotency of stem cells	15	710	116	6412	0.300737	NA
ko00072	Synthesis and degradation of ketone bodies	2	710	10	6412	0.305634	NA
ko04310	Wnt signaling pathway	16	710	125	6412	0.30679	NA
ko04666	Fc gamma R-mediated phagocytosis	10	710	75	6412	0.315656	NA
ko05414	Dilated cardiomyopathy (DCM)	10	710	75	6412	0.315656	NA
ko05030	Cocaine addiction	6	710	42	6412	0.31885	NA
ko03060	Protein export	3	710	18	6412	0.320995	NA
ko00670	One carbon pool by folate	3	710	18	6412	0.320995	NA
ko05214	Glioma	9	710	67	6412	0.321442	NA
ko00512	Mucin type O-glycan biosynthesis	4	710	26	6412	0.323662	NA
ko04146	Peroxisome	10	710	76	6412	0.330792	NA
ko04120	Ubiquitin mediated proteolysis	15	710	119	6412	0.336817	NA
ko03320	PPAR signaling pathway	9	710	68	6412	0.337576	NA
ko05220	Chronic myeloid leukemia	9	710	68	6412	0.337576	NA
ko04912	GnRH signaling pathway	11	710	85	6412	0.338714	NA
ko05205	Proteoglycans in cancer	21	710	171	6412	0.340085	NA
ko04934	Cushing syndrome	16	710	128	6412	0.341778	NA
ko05221	Acute myeloid leukemia	8	710	60	6412	0.344674	NA
ko04725	Cholinergic synapse	12	710	94	6412	0.345533	NA
ko04931	Insulin resistance	13	710	103	6412	0.35148	NA
ko00240	Pyrimidine metabolism	7	710	52	6412	0.35211	NA
ko00514	Other types of O-glycan biosynthesis	3	710	19	6412	0.35281	NA
ko04630	Jak-STAT signaling pathway	17	710	138	6412	0.35777	NA
ko04726	Serotonergic synapse	12	710	95	6412	0.359432	NA
ko00010	Glycolysis / Gluconeogenesis	8	710	61	6412	0.362116	NA
ko04024	cAMP signaling pathway	23	710	191	6412	0.36628	NA
ko04972	Pancreatic secretion	11	710	87	6412	0.36788	NA
ko04721	Synaptic vesicle cycle	9	710	70	6412	0.370205	NA
ko04730	Long-term depression	7	710	53	6412	0.370982	NA
ko05203	Viral carcinogenesis	21	710	174	6412	0.371017	NA
ko00290	Valine, leucine and isoleucine biosynthesis	1	710	4	6412	0.374706	NA
ko00760	Nicotinate and nicotinamide metabolism	4	710	28	6412	0.376361	NA
ko04211	Longevity regulating pathway	10	710	79	6412	0.376912	NA
ko00533	Glycosaminoglycan biosynthesis - keratan sulfate	2	710	12	6412	0.390066	NA
ko04970	Salivary secretion	9	710	72	6412	0.403112	NA
ko01521	EGFR tyrosine kinase inhibitor resistance	9	710	72	6412	0.403112	NA
ko05132	Salmonella infection	9	710	72	6412	0.403112	NA
ko04914	Progesterone-mediated oocyte maturation	10	710	81	6412	0.407998	NA
ko04930	Type II diabetes mellitus	5	710	38	6412	0.413962	NA
ko05412	Arrhythmogenic right ventricular cardiomyopathy (ARVC)	8	710	64	6412	0.414796	NA
ko04925	Aldosterone synthesis and secretion	10	710	82	6412	0.423568	NA
ko00052	Galactose metabolism	4	710	30	6412	0.428663	NA
ko05211	Renal cell carcinoma	8	710	65	6412	0.432354	NA
ko03420	Nucleotide excision repair	5	710	39	6412	0.436764	NA
ko04010	MAPK signaling pathway	28	710	243	6412	0.441121	NA
ko04122	Sulfur relay system	1	710	5	6412	0.443988	NA
ko00790	Folate biosynthesis	3	710	22	6412	0.44641	NA
ko03430	Mismatch repair	3	710	22	6412	0.44641	NA
ko04390	Hippo signaling pathway	15	710	128	6412	0.448996	NA
ko04722	Neurotrophin signaling pathway	13	710	111	6412	0.459344	NA
ko04623	Cytosolic DNA-sensing pathway	6	710	49	6412	0.462786	NA
ko04920	Adipocytokine signaling pathway	8	710	67	6412	0.467267	NA
ko00604	Glycosphingolipid biosynthesis - ganglio series	2	710	14	6412	0.469606	NA
ko05012	Parkinson disease	13	710	112	6412	0.472819	NA
ko00230	Purine metabolism	14	710	121	6412	0.473483	NA
ko05165	Human papillomavirus infection	32	710	285	6412	0.49532	NA
ko04932	Non-alcoholic fatty liver disease (NAFLD)	14	710	123	6412	0.49927	NA
ko05217	Basal cell carcinoma	6	710	51	6412	0.502928	NA
ko04614	Renin-angiotensin system	3	710	24	6412	0.505739	NA
ko00910	Nitrogen metabolism	2	710	15	6412	0.506988	NA
ko04620	Toll-like receptor signaling pathway	10	710	88	6412	0.515892	NA
ko04370	VEGF signaling pathway	6	710	52	6412	0.5226	NA
ko04714	Thermogenesis	22	710	198	6412	0.527754	NA
ko04976	Bile secretion	8	710	71	6412	0.535436	NA
ko03008	Ribosome biogenesis in eukaryotes	8	710	71	6412	0.535436	NA
ko04664	Fc epsilon RI signaling pathway	7	710	62	6412	0.538362	NA
ko04510	Focal adhesion	20	710	181	6412	0.540211	NA
ko00120	Primary bile acid biosynthesis	2	710	16	6412	0.542606	NA
ko00360	Phenylalanine metabolism	2	710	16	6412	0.542606	NA
ko04071	Sphingolipid signaling pathway	12	710	109	6412	0.554529	NA
ko04072	Phospholipase D signaling pathway	14	710	129	6412	0.574546	NA
ko05216	Thyroid cancer	4	710	36	6412	0.57576	NA
ko00515	Mannose type O-glycan biosynthesis	2	710	17	6412	0.576394	NA
ko04950	Maturity onset diabetes of the young	2	710	17	6412	0.576394	NA
ko00561	Glycerolipid metabolism	6	710	55	6412	0.579587	NA
ko05226	Gastric cancer	13	710	121	6412	0.590125	NA
ko00260	Glycine, serine and threonine metabolism	4	710	37	6412	0.598152	NA
ko03440	Homologous recombination	4	710	37	6412	0.598152	NA
ko05161	Hepatitis B	15	710	141	6412	0.606672	NA
ko05100	Bacterial invasion of epithelial cells	7	710	66	6412	0.607034	NA
ko00601	Glycosphingolipid biosynthesis - lacto and neolacto series	2	710	18	6412	0.608319	NA
ko00534	Glycosaminoglycan biosynthesis - heparan sulfate / heparin	2	710	18	6412	0.608319	NA
ko00100	Steroid biosynthesis	2	710	18	6412	0.608319	NA
ko00920	Sulfur metabolism	1	710	8	6412	0.609129	NA
ko00350	Tyrosine metabolism	3	710	28	6412	0.613444	NA
ko04622	RIG-I-like receptor signaling pathway	6	710	57	6412	0.615596	NA
ko04015	Rap1 signaling pathway	18	710	170	6412	0.617991	NA
ko00620	Pyruvate metabolism	4	710	38	6412	0.619821	NA
ko04215	Apoptosis - multiple species	3	710	29	6412	0.63777	NA
ko04261	Adrenergic signaling in cardiomyocytes	13	710	125	6412	0.638547	NA
ko04933	AGE-RAGE signaling pathway in diabetic complications	10	710	97	6412	0.643905	NA
ko04530	Tight junction	16	710	154	6412	0.646506	NA
ko00130	Ubiquinone and other terpenoid-quinone biosynthesis	1	710	9	6412	0.652464	NA
ko00430	Taurine and hypotaurine metabolism	1	710	9	6412	0.652464	NA
ko00562	Inositol phosphate metabolism	7	710	69	6412	0.654796	NA
ko04727	GABAergic synapse	8	710	79	6412	0.659823	NA
ko00410	beta-Alanine metabolism	3	710	30	6412	0.661005	NA
ko05206	MicroRNAs in cancer	17	710	165	6412	0.662573	NA
ko05142	Chagas disease (American trypanosomiasis)	10	710	99	6412	0.669728	NA
ko04913	Ovarian steroidogenesis	4	710	41	6412	0.680269	NA
ko00250	Alanine, aspartate and glutamate metabolism	3	710	31	6412	0.683141	NA
ko00020	Citrate cycle (TCA cycle)	3	710	31	6412	0.683141	NA
ko04964	Proximal tubule bicarbonate reclamation	2	710	21	6412	0.693006	NA
ko05168	Herpes simplex virus 1 infection	26	710	254	6412	0.697744	NA
ko05144	Malaria	4	710	42	6412	0.698856	NA
ko00970	Aminoacyl-tRNA biosynthesis	4	710	42	6412	0.698856	NA
ko05210	Colorectal cancer	8	710	82	6412	0.701012	NA
ko04924	Renin secretion	6	710	63	6412	0.712399	NA
ko04915	Estrogen signaling pathway	12	710	122	6412	0.712428	NA
ko01522	Endocrine resistance	8	710	83	6412	0.714003	NA
ko04974	Protein digestion and absorption	9	710	93	6412	0.715794	NA
ko04670	Leukocyte transendothelial migration	10	710	103	6412	0.717962	NA
ko04080	Neuroactive ligand-receptor interaction	27	710	267	6412	0.724222	NA
ko03013	RNA transport	14	710	143	6412	0.728529	NA
ko04927	Cortisol synthesis and secretion	5	710	54	6412	0.728937	NA
ko00510	N-Glycan biosynthesis	4	710	44	6412	0.733666	NA
ko03030	DNA replication	3	710	34	6412	0.743027	NA
ko03460	Fanconi anemia pathway	4	710	45	6412	0.749898	NA
ko04110	Cell cycle	11	710	116	6412	0.751925	NA
ko04723	Retrograde endocannabinoid signaling	12	710	126	6412	0.753183	NA
ko00603	Glycosphingolipid biosynthesis - globo and isoglobo series	1	710	12	6412	0.755743	NA
ko03450	Non-homologous end-joining	1	710	12	6412	0.755743	NA
ko01523	Antifolate resistance	3	710	35	6412	0.760873	NA
ko04512	ECM-receptor interaction	7	710	77	6412	0.763848	NA
ko05212	Pancreatic cancer	6	710	68	6412	0.779223	NA
ko04070	Phosphatidylinositol signaling system	8	710	90	6412	0.794311	NA
ko05034	Alcoholism	12	710	131	6412	0.798399	NA
ko05224	Breast cancer	11	710	121	6412	0.798933	NA
ko05016	Huntington disease	15	710	161	6412	0.798938	NA
ko04978	Mineral absorption	3	710	38	6412	0.808434	NA
ko05033	Nicotine addiction	3	710	38	6412	0.808434	NA
ko04392	Hippo signaling pathway - multiple species	2	710	27	6412	0.817125	NA
ko04020	Calcium signaling pathway	14	710	156	6412	0.83509	NA
ko00630	Glyoxylate and dicarboxylate metabolism	2	710	29	6412	0.847239	NA
ko00600	Sphingolipid metabolism	3	710	41	6412	0.84776	NA
ko00310	Lysine degradation	4	710	53	6412	0.853473	NA
ko04371	Apelin signaling pathway	10	710	118	6412	0.85609	NA
ko03410	Base excision repair	2	710	30	6412	0.860541	NA
ko00220	Arginine biosynthesis	1	710	17	6412	0.864349	NA
ko00190	Oxidative phosphorylation	9	710	109	6412	0.866637	NA
ko04144	Endocytosis	19	710	213	6412	0.872605	NA
ko00511	Other glycan degradation	1	710	18	6412	0.879409	NA
ko00531	Glycosaminoglycan degradation	1	710	19	6412	0.8928	NA
ko04977	Vitamin digestion and absorption	1	710	19	6412	0.8928	NA
ko04923	Regulation of lipolysis in adipocytes	3	710	46	6412	0.897795	NA
ko00340	Histidine metabolism	1	710	20	6412	0.904705	NA
ko04742	Taste transduction	4	710	61	6412	0.918169	NA
ko02010	ABC transporters	3	710	51	6412	0.932524	NA
ko04744	Phototransduction	1	710	24	6412	0.940506	NA
ko04520	Adherens junction	4	710	66	6412	0.944276	NA
ko00330	Arginine and proline metabolism	2	710	41	6412	0.950831	NA
ko03020	RNA polymerase	1	710	28	6412	0.962868	NA
ko03040	Spliceosome	8	710	120	6412	0.963336	NA
ko04260	Cardiac muscle contraction	2	710	57	6412	0.990149	NA
ko03010	Ribosome	6	710	137	6412	0.998515	NA
ko04740	Olfactory transduction	8	710	426	6412	1	NA
